# Supplementary material for: Syntenic Cell Wall QTLs as Versatile Breeding Tools: Intraspecific Allelic Variability and Predictability of Biomass Quality Loci in Target Plant Species
Source: Plants (Basel). 2023 Feb 9;12(4):779. doi: 10.3390/plants12040779 (PMC9961111; doi:10.3390/plants12040779)
Supplement: Supplementary file 1 [file plants-12-00779-s001.zip]

Archive with 10 entries (10 files):
- plants-2201572-supplementary Table S1.xlsx
- plants-2201572-supplementary Table S2.xlsx
- plants-2201572-supplementary Table S3.xlsx
- plants-2201572-supplementary Table S4.xlsx
- plants-2201572-supplementary Table S5.xlsx
- plants-2201572-supplementary Table S6.xlsx
- plants-2201572-supplementary Table S7.xlsx
- plants-2201572-supplementary Table S8.xlsx
- plants-2201572-supplementary Table S9.xlsx
- plants-2201572-supplementary.pdf
