# Supplementary material for: Syntenic Cell Wall QTLs as Versatile Breeding Tools: Intraspecific Allelic Variability and Predictability of Biomass Quality Loci in Target Plant Species
Source: Plants (Basel). 2023 Feb 9;12(4):779. doi: 10.3390/plants12040779 (PMC9961111; doi:10.3390/plants12040779)
Supplement: Supplementary file 1 [file plants-12-00779-s001.zip › plants-2201572-supplementary Table S1.xlsx]

## Sheet: Sheet1
Supplementary Table S1 - Missing SQTL genes across all the target assemblies analysed
Gene_ID	Assemblies where gene is missing	Species	Total target assemblies in species	Assemblies where gene is missing	Percentage	CW_Process	CW_Function
BC_NP_001031142.1	Athaliana_Eri_2	Arabidopsis thaliana	7	1	14.2857
BC_NP_001031216.1	Athaliana_Cvi_2;Athaliana_Eri_2	Arabidopsis thaliana	7	2	28.5714
BC_NP_001031892.1	Athaliana_Kyo_2;Athaliana_Ler_2;Athaliana_An_1_2;Athaliana_Eri_2	Arabidopsis thaliana	7	4	57.1429
BC_NP_001077527.1	Athaliana_Eri_2	Arabidopsis thaliana	7	1	14.2857
BC_NP_001077543.1	Athaliana_Sha_2;Athaliana_C24_2;Athaliana_Kyo_2;Athaliana_Ler_2;Athaliana_Cvi_2;Athaliana_An_1_2;Athaliana_Eri_2	Arabidopsis thaliana	7	7	100
BC_NP_001077552.1	Athaliana_Cvi_2	Arabidopsis thaliana	7	1	14.2857
BC_NP_001077659.1	Athaliana_Sha_2;Athaliana_C24_2;Athaliana_Kyo_2;Athaliana_Cvi_2;Athaliana_An_1_2;Athaliana_Eri_2	Arabidopsis thaliana	7	6	85.7143
BC_NP_001077660.1	Athaliana_Sha_2;Athaliana_C24_2;Athaliana_Kyo_2;Athaliana_Cvi_2;Athaliana_An_1_2;Athaliana_Eri_2	Arabidopsis thaliana	7	6	85.7143
BC_NP_001077663.1	Athaliana_Sha_2;Athaliana_C24_2;Athaliana_Ler_2;Athaliana_Eri_2	Arabidopsis thaliana	7	4	57.1429
BC_NP_001077668.1	Athaliana_Cvi_2	Arabidopsis thaliana	7	1	14.2857
BC_NP_001077740.1	Athaliana_C24_2	Arabidopsis thaliana	7	1	14.2857
BC_NP_001077741.1	Athaliana_C24_2	Arabidopsis thaliana	7	1	14.2857
BC_NP_001077742.1	Athaliana_Sha_2;Athaliana_C24_2;Athaliana_Kyo_2;Athaliana_An_1_2	Arabidopsis thaliana	7	4	57.1429
BC_NP_001077758.1	Athaliana_C24_2;Athaliana_Cvi_2	Arabidopsis thaliana	7	2	28.5714
BC_NP_001077780.1	Athaliana_Sha_2;Athaliana_Ler_2;Athaliana_Cvi_2;Athaliana_An_1_2	Arabidopsis thaliana	7	4	57.1429
BC_NP_001117308.1	Athaliana_Eri_2	Arabidopsis thaliana	7	1	14.2857
BC_NP_001117343.1	Athaliana_C24_2	Arabidopsis thaliana	7	1	14.2857
BC_NP_001117408.1	Athaliana_Sha_2;Athaliana_C24_2;Athaliana_Ler_2;Athaliana_Cvi_2;Athaliana_Eri_2	Arabidopsis thaliana	7	5	71.4286
BC_NP_001117413.1	Athaliana_Ler_2;Athaliana_An_1_2	Arabidopsis thaliana	7	2	28.5714
BC_NP_001117523.1	Athaliana_Sha_2;Athaliana_C24_2;Athaliana_Ler_2;Athaliana_Cvi_2;Athaliana_An_1_2;Athaliana_Eri_2	Arabidopsis thaliana	7	6	85.7143
BC_NP_001118692.1	Athaliana_Sha_2;Athaliana_C24_2;Athaliana_Kyo_2;Athaliana_Ler_2;Athaliana_Cvi_2;Athaliana_An_1_2	Arabidopsis thaliana	7	6	85.7143
BC_NP_001118911.1	Athaliana_Cvi_2	Arabidopsis thaliana	7	1	14.2857
BC_NP_001118917.1	Athaliana_Sha_2;Athaliana_C24_2;Athaliana_Kyo_2;Athaliana_Ler_2;Athaliana_Cvi_2;Athaliana_An_1_2;Athaliana_Eri_2	Arabidopsis thaliana	7	7	100
BC_NP_001154197.1	Athaliana_Ler_2;Athaliana_Eri_2	Arabidopsis thaliana	7	2	28.5714
BC_NP_001154362.1	Athaliana_Ler_2	Arabidopsis thaliana	7	1	14.2857
BC_NP_001154370.1	Athaliana_Sha_2;Athaliana_Cvi_2	Arabidopsis thaliana	7	2	28.5714
BC_NP_001154392.1	Athaliana_Ler_2;Athaliana_An_1_2;Athaliana_Eri_2	Arabidopsis thaliana	7	3	42.8571
BC_NP_001184970.1	Athaliana_Kyo_2;Athaliana_Ler_2;Athaliana_An_1_2;Athaliana_Eri_2	Arabidopsis thaliana	7	4	57.1429
BC_NP_001185005.1	Athaliana_Sha_2;Athaliana_C24_2;Athaliana_Kyo_2;Athaliana_Cvi_2;Athaliana_An_1_2;Athaliana_Eri_2	Arabidopsis thaliana	7	6	85.7143
BC_NP_001185088.1	Athaliana_Sha_2;Athaliana_C24_2;Athaliana_Cvi_2;Athaliana_An_1_2	Arabidopsis thaliana	7	4	57.1429
BC_NP_001185133.1	Athaliana_An_1_2	Arabidopsis thaliana	7	1	14.2857
BC_NP_001185292.1	Athaliana_Eri_2	Arabidopsis thaliana	7	1	14.2857
BC_NP_001185386.1	Athaliana_Sha_2;Athaliana_C24_2;Athaliana_Kyo_2;Athaliana_Cvi_2;Athaliana_An_1_2;Athaliana_Eri_2	Arabidopsis thaliana	7	6	85.7143
BC_NP_001190213.1	Athaliana_Sha_2;Athaliana_Cvi_2;Athaliana_An_1_2	Arabidopsis thaliana	7	3	42.8571
BC_NP_001190658.1	Athaliana_Sha_2;Athaliana_C24_2;Athaliana_Kyo_2;Athaliana_Ler_2;Athaliana_An_1_2;Athaliana_Eri_2	Arabidopsis thaliana	7	6	85.7143
BC_NP_001318538.1	Athaliana_C24_2	Arabidopsis thaliana	7	1	14.2857
BC_NP_001318839.1	Athaliana_Sha_2;Athaliana_Cvi_2	Arabidopsis thaliana	7	2	28.5714	CW_Other_proteins	EXT
BC_NP_001318985.1	Athaliana_Kyo_2;Athaliana_Ler_2;Athaliana_An_1_2;Athaliana_Eri_2	Arabidopsis thaliana	7	4	57.1429
BC_NP_001319219.1	Athaliana_Sha_2;Athaliana_C24_2;Athaliana_Ler_2;Athaliana_Cvi_2;Athaliana_An_1_2;Athaliana_Eri_2	Arabidopsis thaliana	7	6	85.7143
BC_NP_001319221.1	Athaliana_Sha_2;Athaliana_C24_2;Athaliana_Ler_2;Athaliana_Cvi_2;Athaliana_An_1_2;Athaliana_Eri_2	Arabidopsis thaliana	7	6	85.7143
BC_NP_001319273.1	Athaliana_An_1_2	Arabidopsis thaliana	7	1	14.2857
BC_NP_001319294.1	Athaliana_Kyo_2;Athaliana_An_1_2	Arabidopsis thaliana	7	2	28.5714
BC_NP_001319639.1	Athaliana_Sha_2;Athaliana_Ler_2;Athaliana_An_1_2	Arabidopsis thaliana	7	3	42.8571
BC_NP_001320263.1	Athaliana_Sha_2	Arabidopsis thaliana	7	1	14.2857
BC_NP_001320521.1	Athaliana_Sha_2	Arabidopsis thaliana	7	1	14.2857
BC_NP_001320537.1	Athaliana_Sha_2;Athaliana_C24_2;Athaliana_Cvi_2	Arabidopsis thaliana	7	3	42.8571
BC_NP_001320864.1	Athaliana_Sha_2	Arabidopsis thaliana	7	1	14.2857
BC_NP_001320908.1	Athaliana_Cvi_2	Arabidopsis thaliana	7	1	14.2857
BC_NP_001320953.1	Athaliana_Cvi_2	Arabidopsis thaliana	7	1	14.2857
BC_NP_001321024.1	Athaliana_Sha_2	Arabidopsis thaliana	7	1	14.2857
BC_NP_001321025.1	Athaliana_Sha_2	Arabidopsis thaliana	7	1	14.2857
BC_NP_001321143.1	Athaliana_Cvi_2	Arabidopsis thaliana	7	1	14.2857
BC_NP_001321233.1	Athaliana_Sha_2	Arabidopsis thaliana	7	1	14.2857
BC_NP_001321279.1	Athaliana_Sha_2;Athaliana_Cvi_2;Athaliana_Eri_2	Arabidopsis thaliana	7	3	42.8571
BC_NP_001321650.1	Athaliana_Sha_2;Athaliana_Cvi_2	Arabidopsis thaliana	7	2	28.5714
BC_NP_001321945.1	Athaliana_Sha_2	Arabidopsis thaliana	7	1	14.2857
BC_NP_001321997.1	Athaliana_C24_2;Athaliana_An_1_2;Athaliana_Eri_2	Arabidopsis thaliana	7	3	42.8571	Pectin_metabolism	PGI
BC_NP_001322010.1	Athaliana_Sha_2;Athaliana_C24_2;Athaliana_Kyo_2;Athaliana_Eri_2	Arabidopsis thaliana	7	4	57.1429
BC_NP_001322227.1	Athaliana_Cvi_2	Arabidopsis thaliana	7	1	14.2857
BC_NP_001322297.1	Athaliana_C24_2;Athaliana_Kyo_2;Athaliana_Cvi_2;Athaliana_An_1_2	Arabidopsis thaliana	7	4	57.1429
BC_NP_001322398.1	Athaliana_Sha_2	Arabidopsis thaliana	7	1	14.2857
BC_NP_001322497.1	Athaliana_Sha_2	Arabidopsis thaliana	7	1	14.2857
BC_NP_001322508.1	Athaliana_Sha_2	Arabidopsis thaliana	7	1	14.2857
BC_NP_001322510.1	Athaliana_Sha_2;Athaliana_Ler_2	Arabidopsis thaliana	7	2	28.5714
BC_NP_001322640.1	Athaliana_Sha_2;Athaliana_Ler_2	Arabidopsis thaliana	7	2	28.5714
BC_NP_001322975.1	Athaliana_Kyo_2;Athaliana_Ler_2;Athaliana_Cvi_2;Athaliana_Eri_2	Arabidopsis thaliana	7	4	57.1429
BC_NP_001323121.1	Athaliana_C24_2;Athaliana_Ler_2;Athaliana_Cvi_2	Arabidopsis thaliana	7	3	42.8571
BC_NP_001323259.1	Athaliana_Sha_2;Athaliana_An_1_2;Athaliana_Eri_2	Arabidopsis thaliana	7	3	42.8571
BC_NP_001327089.1	Athaliana_Sha_2;Athaliana_Kyo_2;Athaliana_Ler_2;Athaliana_Cvi_2;Athaliana_An_1_2;Athaliana_Eri_2	Arabidopsis thaliana	7	6	85.7143
BC_NP_001327575.1	Athaliana_Sha_2;Athaliana_Ler_2;Athaliana_An_1_2	Arabidopsis thaliana	7	3	42.8571
BC_NP_001327936.1	Athaliana_An_1_2	Arabidopsis thaliana	7	1	14.2857
BC_NP_001328121.1	Athaliana_Sha_2;Athaliana_C24_2;Athaliana_Kyo_2;Athaliana_Ler_2;Athaliana_Cvi_2;Athaliana_An_1_2;Athaliana_Eri_2	Arabidopsis thaliana	7	7	100
BC_NP_001329524.1	Athaliana_Sha_2	Arabidopsis thaliana	7	1	14.2857	CW_Other_proteins	EXT
BC_NP_001331812.1	Athaliana_C24_2;Athaliana_Cvi_2;Athaliana_Eri_2	Arabidopsis thaliana	7	3	42.8571
BC_NP_001332442.1	Athaliana_Sha_2;Athaliana_Kyo_2;Athaliana_Ler_2;Athaliana_Eri_2	Arabidopsis thaliana	7	4	57.1429
BC_NP_001332475.1	Athaliana_Sha_2;Athaliana_C24_2;Athaliana_Kyo_2;Athaliana_Ler_2;Athaliana_An_1_2;Athaliana_Eri_2	Arabidopsis thaliana	7	6	85.7143
BC_NP_001332478.1	Athaliana_Cvi_2	Arabidopsis thaliana	7	1	14.2857
BC_NP_172471.1	Athaliana_Sha_2;Athaliana_C24_2;Athaliana_Kyo_2;Athaliana_Ler_2;Athaliana_Cvi_2;Athaliana_An_1_2;Athaliana_Eri_2	Arabidopsis thaliana	7	7	100
BC_NP_172681.1	Athaliana_Ler_2	Arabidopsis thaliana	7	1	14.2857
BC_NP_172682.1	Athaliana_Ler_2	Arabidopsis thaliana	7	1	14.2857
BC_NP_173015.2	Athaliana_Sha_2;Athaliana_C24_2;Athaliana_Kyo_2;Athaliana_Cvi_2;Athaliana_An_1_2;Athaliana_Eri_2	Arabidopsis thaliana	7	6	85.7143
BC_NP_173020.1	Athaliana_Sha_2;Athaliana_C24_2;Athaliana_Kyo_2	Arabidopsis thaliana	7	3	42.8571
BC_NP_173041.1	Athaliana_Sha_2;Athaliana_C24_2;Athaliana_Kyo_2;Athaliana_Ler_2;Athaliana_Cvi_2;Athaliana_An_1_2;Athaliana_Eri_2	Arabidopsis thaliana	7	7	100
BC_NP_173063.1	Athaliana_C24_2;Athaliana_Kyo_2	Arabidopsis thaliana	7	2	28.5714
BC_NP_173064.1	Athaliana_C24_2;Athaliana_Kyo_2	Arabidopsis thaliana	7	2	28.5714
BC_NP_173168.1	Athaliana_Cvi_2	Arabidopsis thaliana	7	1	14.2857
BC_NP_173233.1	Athaliana_C24_2	Arabidopsis thaliana	7	1	14.2857
BC_NP_173338.1	Athaliana_Cvi_2	Arabidopsis thaliana	7	1	14.2857
BC_NP_173544.1	Athaliana_An_1_2;Athaliana_Eri_2	Arabidopsis thaliana	7	2	28.5714
BC_NP_173776.3	Athaliana_C24_2;Athaliana_Ler_2;Athaliana_Cvi_2	Arabidopsis thaliana	7	3	42.8571
BC_NP_173777.1	Athaliana_Sha_2;Athaliana_C24_2;Athaliana_Kyo_2;Athaliana_Ler_2;Athaliana_Cvi_2;Athaliana_An_1_2;Athaliana_Eri_2	Arabidopsis thaliana	7	7	100
BC_NP_173780.1	Athaliana_Sha_2;Athaliana_Kyo_2;Athaliana_Ler_2;Athaliana_Cvi_2;Athaliana_An_1_2;Athaliana_Eri_2	Arabidopsis thaliana	7	6	85.7143
BC_NP_173803.1	Athaliana_C24_2;Athaliana_An_1_2	Arabidopsis thaliana	7	2	28.5714
BC_NP_173807.2	Athaliana_C24_2;Athaliana_An_1_2;Athaliana_Eri_2	Arabidopsis thaliana	7	3	42.8571
BC_NP_173876.1	Athaliana_Sha_2;Athaliana_C24_2;Athaliana_Cvi_2;Athaliana_An_1_2	Arabidopsis thaliana	7	4	57.1429
BC_NP_173882.1	Athaliana_Sha_2;Athaliana_C24_2;Athaliana_Cvi_2;Athaliana_An_1_2	Arabidopsis thaliana	7	4	57.1429
BC_NP_173886.1	Athaliana_Sha_2;Athaliana_C24_2;Athaliana_Cvi_2;Athaliana_An_1_2	Arabidopsis thaliana	7	4	57.1429
BC_NP_173888.2	Athaliana_Sha_2	Arabidopsis thaliana	7	1	14.2857
BC_NP_173948.1	Athaliana_Sha_2;Athaliana_C24_2;Athaliana_Kyo_2;Athaliana_Cvi_2	Arabidopsis thaliana	7	4	57.1429
BC_NP_173978.1	Athaliana_Sha_2	Arabidopsis thaliana	7	1	14.2857	Lignin_synthesis	BGLU45
BC_NP_173979.1	Athaliana_Sha_2	Arabidopsis thaliana	7	1	14.2857	Hemicellulose_metabolism	UGD
BC_NP_173980.1	Athaliana_Sha_2	Arabidopsis thaliana	7	1	14.2857
BC_NP_174654.1	Athaliana_An_1_2	Arabidopsis thaliana	7	1	14.2857
BC_NP_174667.1	Athaliana_Sha_2;Athaliana_C24_2;Athaliana_Ler_2;Athaliana_An_1_2	Arabidopsis thaliana	7	4	57.1429
BC_NP_174669.1	Athaliana_Sha_2;Athaliana_C24_2;Athaliana_Ler_2;Athaliana_An_1_2;Athaliana_Eri_2	Arabidopsis thaliana	7	5	71.4286
BC_NP_174689.1	Athaliana_Sha_2;Athaliana_C24_2;Athaliana_Cvi_2;Athaliana_An_1_2	Arabidopsis thaliana	7	4	57.1429
BC_NP_174696.2	Athaliana_Sha_2	Arabidopsis thaliana	7	1	14.2857
BC_NP_174697.1	Athaliana_Sha_2	Arabidopsis thaliana	7	1	14.2857
BC_NP_174698.2	Athaliana_Sha_2	Arabidopsis thaliana	7	1	14.2857
BC_NP_174709.1	Athaliana_Cvi_2	Arabidopsis thaliana	7	1	14.2857
BC_NP_174710.1	Athaliana_Cvi_2	Arabidopsis thaliana	7	1	14.2857	Lignin_synthesis	PRX
BC_NP_174765.5	Athaliana_C24_2;Athaliana_Kyo_2;Athaliana_Ler_2;Athaliana_An_1_2	Arabidopsis thaliana	7	4	57.1429
BC_NP_174771.2	Athaliana_An_1_2;Athaliana_Eri_2	Arabidopsis thaliana	7	2	28.5714
BC_NP_174772.1	Athaliana_An_1_2;Athaliana_Eri_2	Arabidopsis thaliana	7	2	28.5714
BC_NP_174822.1	Athaliana_Kyo_2;Athaliana_An_1_2	Arabidopsis thaliana	7	2	28.5714
BC_NP_174823.1	Athaliana_Kyo_2;Athaliana_An_1_2	Arabidopsis thaliana	7	2	28.5714
BC_NP_174842.1	Athaliana_Cvi_2	Arabidopsis thaliana	7	1	14.2857
BC_NP_174843.1	Athaliana_Cvi_2	Arabidopsis thaliana	7	1	14.2857
BC_NP_174868.1	Athaliana_Cvi_2	Arabidopsis thaliana	7	1	14.2857
BC_NP_174893.1	Athaliana_Sha_2	Arabidopsis thaliana	7	1	14.2857
BC_NP_175798.2	Athaliana_Sha_2;Athaliana_C24_2;Athaliana_Ler_2;Athaliana_An_1_2;Athaliana_Eri_2	Arabidopsis thaliana	7	5	71.4286
BC_NP_175799.2	Athaliana_Sha_2;Athaliana_C24_2;Athaliana_Ler_2;Athaliana_An_1_2;Athaliana_Eri_2	Arabidopsis thaliana	7	5	71.4286
BC_NP_176111.1	Athaliana_Sha_2;Athaliana_C24_2;Athaliana_Kyo_2;Athaliana_Ler_2;Athaliana_An_1_2;Athaliana_Eri_2	Arabidopsis thaliana	7	6	85.7143
BC_NP_176176.1	Athaliana_Eri_2	Arabidopsis thaliana	7	1	14.2857
BC_NP_176219.2	Athaliana_Sha_2	Arabidopsis thaliana	7	1	14.2857
BC_NP_176235.1	Athaliana_Sha_2;Athaliana_C24_2;Athaliana_Kyo_2;Athaliana_Ler_2	Arabidopsis thaliana	7	4	57.1429
BC_NP_176236.1	Athaliana_Ler_2;Athaliana_Cvi_2	Arabidopsis thaliana	7	2	28.5714
BC_NP_176253.1	Athaliana_Sha_2;Athaliana_Eri_2	Arabidopsis thaliana	7	2	28.5714	Pectin_metabolism	DRP
BC_NP_176271.1	Athaliana_Sha_2;Athaliana_Cvi_2;Athaliana_Eri_2	Arabidopsis thaliana	7	3	42.8571
BC_NP_176311.2	Athaliana_Cvi_2	Arabidopsis thaliana	7	1	14.2857
BC_NP_176325.2	Athaliana_Sha_2;Athaliana_C24_2;Athaliana_Ler_2;Athaliana_Cvi_2;Athaliana_Eri_2	Arabidopsis thaliana	7	5	71.4286
BC_NP_176377.1	Athaliana_Sha_2;Athaliana_C24_2;Athaliana_Ler_2;Athaliana_Cvi_2;Athaliana_An_1_2	Arabidopsis thaliana	7	5	71.4286
BC_NP_176383.2	Athaliana_Ler_2;Athaliana_Cvi_2;Athaliana_An_1_2	Arabidopsis thaliana	7	3	42.8571
BC_NP_176407.2	Athaliana_Sha_2;Athaliana_Ler_2	Arabidopsis thaliana	7	2	28.5714
BC_NP_176451.1	Athaliana_Sha_2;Athaliana_Cvi_2;Athaliana_Eri_2	Arabidopsis thaliana	7	3	42.8571
BC_NP_176463.2	Athaliana_Sha_2	Arabidopsis thaliana	7	1	14.2857
BC_NP_176479.2	Athaliana_Sha_2;Athaliana_C24_2;Athaliana_Kyo_2;Athaliana_Ler_2;Athaliana_Cvi_2;Athaliana_An_1_2;Athaliana_Eri_2	Arabidopsis thaliana	7	7	100
BC_NP_176495.1	Athaliana_C24_2;Athaliana_Kyo_2;Athaliana_Ler_2;Athaliana_Cvi_2;Athaliana_An_1_2;Athaliana_Eri_2	Arabidopsis thaliana	7	6	85.7143
BC_NP_176512.2	Athaliana_Sha_2;Athaliana_Kyo_2;Athaliana_Cvi_2	Arabidopsis thaliana	7	3	42.8571
BC_NP_176525.1	Athaliana_Sha_2	Arabidopsis thaliana	7	1	14.2857
BC_NP_176872.1	Athaliana_Sha_2;Athaliana_C24_2;Athaliana_Kyo_2;Athaliana_Ler_2;Athaliana_Cvi_2;Athaliana_An_1_2;Athaliana_Eri_2	Arabidopsis thaliana	7	7	100
BC_NP_177075.1	Athaliana_C24_2;Athaliana_Kyo_2	Arabidopsis thaliana	7	2	28.5714
BC_NP_177124.1	Athaliana_C24_2	Arabidopsis thaliana	7	1	14.2857
BC_NP_177428.1	Athaliana_Sha_2;Athaliana_C24_2;Athaliana_Kyo_2;Athaliana_Cvi_2;Athaliana_An_1_2;Athaliana_Eri_2	Arabidopsis thaliana	7	6	85.7143
BC_NP_177429.2	Athaliana_Sha_2;Athaliana_C24_2;Athaliana_Kyo_2;Athaliana_Cvi_2;Athaliana_An_1_2;Athaliana_Eri_2	Arabidopsis thaliana	7	6	85.7143
BC_NP_177430.1	Athaliana_Sha_2;Athaliana_C24_2;Athaliana_Kyo_2;Athaliana_Cvi_2;Athaliana_An_1_2;Athaliana_Eri_2	Arabidopsis thaliana	7	6	85.7143
BC_NP_177434.1	Athaliana_Kyo_2	Arabidopsis thaliana	7	1	14.2857
BC_NP_177436.1	Athaliana_Kyo_2	Arabidopsis thaliana	7	1	14.2857
BC_NP_177569.1	Athaliana_Ler_2;Athaliana_Cvi_2	Arabidopsis thaliana	7	2	28.5714
BC_NP_177882.1	Athaliana_C24_2	Arabidopsis thaliana	7	1	14.2857
BC_NP_189137.1	Athaliana_Sha_2;Athaliana_C24_2;Athaliana_Kyo_2;Athaliana_Ler_2;Athaliana_Cvi_2;Athaliana_An_1_2	Arabidopsis thaliana	7	6	85.7143
BC_NP_189138.1	Athaliana_Sha_2;Athaliana_C24_2;Athaliana_Ler_2;Athaliana_An_1_2	Arabidopsis thaliana	7	4	57.1429
BC_NP_189164.1	Athaliana_Ler_2;Athaliana_An_1_2	Arabidopsis thaliana	7	2	28.5714
BC_NP_192083.1	Athaliana_Sha_2;Athaliana_Kyo_2;Athaliana_Cvi_2	Arabidopsis thaliana	7	3	42.8571
BC_NP_192100.1	Athaliana_Sha_2;Athaliana_C24_2;Athaliana_Ler_2;Athaliana_Cvi_2;Athaliana_An_1_2;Athaliana_Eri_2	Arabidopsis thaliana	7	6	85.7143
BC_NP_192101.1	Athaliana_Sha_2;Athaliana_C24_2;Athaliana_Ler_2;Athaliana_Cvi_2;Athaliana_An_1_2;Athaliana_Eri_2	Arabidopsis thaliana	7	6	85.7143
BC_NP_192102.1	Athaliana_Ler_2;Athaliana_An_1_2;Athaliana_Eri_2	Arabidopsis thaliana	7	3	42.8571
BC_NP_192109.1	Athaliana_Sha_2;Athaliana_Eri_2	Arabidopsis thaliana	7	2	28.5714
BC_NP_192200.1	Athaliana_Kyo_2;Athaliana_Ler_2;Athaliana_Eri_2	Arabidopsis thaliana	7	3	42.8571
BC_NP_195204.1	Athaliana_An_1_2	Arabidopsis thaliana	7	1	14.2857
BC_NP_195337.1	Athaliana_Sha_2;Athaliana_C24_2;Athaliana_Cvi_2;Athaliana_Eri_2	Arabidopsis thaliana	7	4	57.1429
BC_NP_195338.1	Athaliana_Eri_2	Arabidopsis thaliana	7	1	14.2857
BC_NP_195734.1	Athaliana_Ler_2	Arabidopsis thaliana	7	1	14.2857
BC_NP_195853.1	Athaliana_Sha_2;Athaliana_C24_2;Athaliana_Ler_2;Athaliana_Cvi_2;Athaliana_An_1_2;Athaliana_Eri_2	Arabidopsis thaliana	7	6	85.7143
BC_NP_195913.1	Athaliana_Sha_2;Athaliana_Kyo_2;Athaliana_Ler_2;Athaliana_Cvi_2;Athaliana_An_1_2;Athaliana_Eri_2	Arabidopsis thaliana	7	6	85.7143
BC_NP_195991.1	Athaliana_Sha_2;Athaliana_C24_2;Athaliana_Kyo_2;Athaliana_Ler_2;Athaliana_Cvi_2;Athaliana_An_1_2;Athaliana_Eri_2	Arabidopsis thaliana	7	7	100
BC_NP_196124.1	Athaliana_Cvi_2	Arabidopsis thaliana	7	1	14.2857
BC_NP_196159.1	Athaliana_Sha_2;Athaliana_C24_2;Athaliana_Kyo_2;Athaliana_Cvi_2;Athaliana_An_1_2;Athaliana_Eri_2	Arabidopsis thaliana	7	6	85.7143
BC_NP_196209.1	Athaliana_Sha_2;Athaliana_Ler_2	Arabidopsis thaliana	7	2	28.5714
BC_NP_196317.2	Athaliana_Cvi_2	Arabidopsis thaliana	7	1	14.2857
BC_NP_197040.1	Athaliana_An_1_2	Arabidopsis thaliana	7	1	14.2857
BC_NP_198808.1	Athaliana_Cvi_2	Arabidopsis thaliana	7	1	14.2857
BC_NP_200458.1	Athaliana_Ler_2	Arabidopsis thaliana	7	1	14.2857
BC_NP_200565.1	Athaliana_Cvi_2	Arabidopsis thaliana	7	1	14.2857
BC_NP_200714.1	Athaliana_Sha_2;Athaliana_C24_2;Athaliana_Kyo_2;Athaliana_Ler_2;Athaliana_Cvi_2	Arabidopsis thaliana	7	5	71.4286
BC_NP_200725.1	Athaliana_Cvi_2	Arabidopsis thaliana	7	1	14.2857
BC_NP_200955.1	Athaliana_Cvi_2	Arabidopsis thaliana	7	1	14.2857
BC_NP_200979.1	Athaliana_Kyo_2;Athaliana_An_1_2;Athaliana_Eri_2	Arabidopsis thaliana	7	3	42.8571
BC_NP_563911.1	Athaliana_Cvi_2	Arabidopsis thaliana	7	1	14.2857
BC_NP_564207.1	Athaliana_Kyo_2;Athaliana_Cvi_2	Arabidopsis thaliana	7	2	28.5714
BC_NP_564809.1	Athaliana_Cvi_2	Arabidopsis thaliana	7	1	14.2857
BC_NP_566757.2	Athaliana_Sha_2;Athaliana_C24_2;Athaliana_Kyo_2;Athaliana_Ler_2;Athaliana_Cvi_2;Athaliana_An_1_2	Arabidopsis thaliana	7	6	85.7143
BC_NP_567202.1	Athaliana_Sha_2	Arabidopsis thaliana	7	1	14.2857
BC_NP_680458.1	Athaliana_Sha_2;Athaliana_Cvi_2	Arabidopsis thaliana	7	2	28.5714
BC_NP_680554.1	Athaliana_C24_2;Athaliana_Cvi_2	Arabidopsis thaliana	7	2	28.5714
BC_NP_680556.1	Athaliana_Sha_2;Athaliana_Kyo_2;Athaliana_Cvi_2	Arabidopsis thaliana	7	3	42.8571
BC_NP_680558.2	Athaliana_C24_2;Athaliana_An_1_2	Arabidopsis thaliana	7	2	28.5714
BC_NP_683347.1	Athaliana_Sha_2;Athaliana_C24_2;Athaliana_Ler_2;Athaliana_Cvi_2;Athaliana_An_1_2;Athaliana_Eri_2	Arabidopsis thaliana	7	6	85.7143
BC_NP_683352.1	Athaliana_An_1_2;Athaliana_Eri_2	Arabidopsis thaliana	7	2	28.5714
BC_NP_683354.1	Athaliana_C24_2	Arabidopsis thaliana	7	1	14.2857
BC_NP_683355.1	Athaliana_Sha_2;Athaliana_Cvi_2	Arabidopsis thaliana	7	2	28.5714
BC_NP_683429.2	Athaliana_Sha_2;Athaliana_C24_2;Athaliana_Kyo_2;Athaliana_Ler_2;Athaliana_Cvi_2;Athaliana_An_1_2	Arabidopsis thaliana	7	6	85.7143
BC_NP_683449.1	Athaliana_Eri_2	Arabidopsis thaliana	7	1	14.2857
BC_NP_683450.1	Athaliana_Sha_2;Athaliana_An_1_2;Athaliana_Eri_2	Arabidopsis thaliana	7	3	42.8571
BC_NP_849825.1	Athaliana_Sha_2;Athaliana_Ler_2;Athaliana_Cvi_2;Athaliana_Eri_2	Arabidopsis thaliana	7	4	57.1429
BC_NP_850776.2	Athaliana_Sha_2;Athaliana_C24_2;Athaliana_Kyo_2;Athaliana_Ler_2;Athaliana_An_1_2;Athaliana_Eri_2	Arabidopsis thaliana	7	6	85.7143
BC_NP_851029.1	Athaliana_Sha_2;Athaliana_Kyo_2;Athaliana_Ler_2;Athaliana_An_1_2;Athaliana_Eri_2	Arabidopsis thaliana	7	5	71.4286
BC_NP_974497.1	Athaliana_Sha_2;Athaliana_C24_2;Athaliana_Ler_2;Athaliana_Cvi_2;Athaliana_An_1_2;Athaliana_Eri_2	Arabidopsis thaliana	7	6	85.7143
BG_NP_001289809.1	BdistachyonBdTR7a_329_v1_2	Brachypodium distachyon	44	1	2.27273	Transcription_factor	NST1/NST2/NST3/WND2A
BG_XP_003557110.1	BdistachyonSig2_371_v1_2;BdistachyonRon2_360_v1_2;BdistachyonPer1_326_v1_2;BdistachyonMur1_373_v1_2;BdistachyonMig3_377_v1_2;BdistachyonLuc1_347_v1_2;BdistachyonKoz_1_330_v1_2;BdistachyonKah_5_342_v1_2;BdistachyonFoz1_366_v1_2;BdistachyonBdTR9k_358_v1_2;BdistachyonBdTR5i_370_v1_2;BdistachyonBdTR2b_376_v1_2;BdistachyonBdTR1i_345_v1_2;BdistachyonBdTR12c_352_v1_2;BdistachyonBdTR11i_363_v1_2;Bdistach…	Brachypodium distachyon	44	33	75
BG_XP_003557131.1	BdistachyonSig2_371_v1_2;BdistachyonMur1_373_v1_2;BdistachyonJer1_375_v1_2;BdistachyonFoz1_366_v1_2;BdistachyonAdi_12_359_v1_2;BdistachyonABR7_369_v1_2	Brachypodium distachyon	44	6	13.6364
BG_XP_003557178.1	BdistachyonBdTR11i_363_v1_2;BdistachyonBdTR11g_357_v1_2;BdistachyonBdTR11a_380_v1_2;BdistachyonABR7_369_v1_2;BdistachyonBis_1_338_v1_2;BdistachyonBd21_3_378_v1_2	Brachypodium distachyon	44	6	13.6364
BG_XP_003557201.1	BdistachyonMon3_350_v1_2;BdistachyonArn1_355_v1_2	Brachypodium distachyon	44	2	4.54545
BG_XP_003557225.1	BdistachyonKah_5_342_v1_2;BdistachyonBdTR9k_358_v1_2;BdistachyonBdTR5i_370_v1_2;BdistachyonBdTR11i_363_v1_2;BdistachyonBdTR11g_357_v1_2;BdistachyonBdTR11a_380_v1_2;BdistachyonBdTR10c_374_v1_2;BdistachyonBd2_3_353_v1_2;BdistachyonAdi_2_372_v1_2;BdistachyonAdi_12_359_v1_2;BdistachyonMon3_350_v1_2;BdistachyonBd21_3_460_v1.0_2;BdistachyonBd21_3_378_v1_2	Brachypodium distachyon	44	13	29.5455
BG_XP_003557243.1	BdistachyonPer1_326_v1_2;BdistachyonKoz_1_330_v1_2;BdistachyonKah_5_342_v1_2;BdistachyonAdi_2_372_v1_2;BdistachyonABR7_369_v1_2;BdistachyonABR2_337_v1_2;BdistachyonBis_1_338_v1_2;BdistachyonBdTR13a_334_v1_2;BdistachyonBd21_3_460_v1.0_2;BdistachyonABR9_333_v1_2;BdistachyonABR4_364_v1_2;BdistachyonBd21_3_378_v1_2	Brachypodium distachyon	44	12	27.2727
BG_XP_003557286.1	BdistachyonSig2_371_v1_2;BdistachyonBd29_1_346_v1_2	Brachypodium distachyon	44	2	4.54545	Hemicellulose_metabolism	BAHD
BG_XP_003557567.1	BdistachyonAdi_12_359_v1_2	Brachypodium distachyon	44	1	2.27273
BG_XP_003557575.1	BdistachyonBdTR12c_352_v1_2	Brachypodium distachyon	44	1	2.27273
BG_XP_003557588.1	BdistachyonS8iiC_340_v1_2;BdistachyonRon2_360_v1_2;BdistachyonPer1_326_v1_2;BdistachyonMig3_377_v1_2;BdistachyonJer1_375_v1_2;BdistachyonBdTR11a_380_v1_2;BdistachyonABR6_336_v1_2;BdistachyonMon3_350_v1_2;BdistachyonBdTR8i_348_v1_2;BdistachyonBd29_1_346_v1_2;BdistachyonArn1_355_v1_2;BdistachyonABR9_333_v1_2	Brachypodium distachyon	44	12	27.2727
BG_XP_003557625.1	BdistachyonBdTR7a_329_v1_2	Brachypodium distachyon	44	1	2.27273
BG_XP_003557634.1	BdistachyonBdTR10c_374_v1_2	Brachypodium distachyon	44	1	2.27273
BG_XP_003557640.2	BdistachyonSig2_371_v1_2;BdistachyonS8iiC_340_v1_2;BdistachyonRon2_360_v1_2;BdistachyonPer1_326_v1_2;BdistachyonMur1_373_v1_2;BdistachyonMig3_377_v1_2;BdistachyonLuc1_347_v1_2;BdistachyonKoz_1_330_v1_2;BdistachyonJer1_375_v1_2;BdistachyonFoz1_366_v1_2;BdistachyonBdTR5i_370_v1_2;BdistachyonBdTR3c_354_v1_2;BdistachyonBdTR2b_376_v1_2;BdistachyonBdTR1i_345_v1_2;BdistachyonABR7_369_v1_2;BdistachyonABR…	Brachypodium distachyon	44	20	45.4545
BG_XP_003557912.1	BdistachyonBdTR5i_370_v1_2	Brachypodium distachyon	44	1	2.27273
BG_XP_003558189.1	BdistachyonBdTR13c_365_v1_2;BdistachyonABR9_333_v1_2	Brachypodium distachyon	44	2	4.54545
BG_XP_003558276.1	BdistachyonBd29_1_346_v1_2	Brachypodium distachyon	44	1	2.27273
BG_XP_003558288.1	BdistachyonBd21_3_378_v1_2	Brachypodium distachyon	44	1	2.27273
BG_XP_003558301.1	BdistachyonBd29_1_346_v1_2	Brachypodium distachyon	44	1	2.27273
BG_XP_003558329.1	BdistachyonBdTR12c_352_v1_2	Brachypodium distachyon	44	1	2.27273
BG_XP_003558370.1	BdistachyonBdTR5i_370_v1_2;BdistachyonTek_4_332_v1_2	Brachypodium distachyon	44	2	4.54545
BG_XP_003558417.1	BdistachyonBd21_3_378_v1_2	Brachypodium distachyon	44	1	2.27273
BG_XP_003558454.1	BdistachyonBdTR11g_357_v1_2	Brachypodium distachyon	44	1	2.27273
BG_XP_003558598.1	BdistachyonBdTR5i_370_v1_2	Brachypodium distachyon	44	1	2.27273
BG_XP_003558611.1	BdistachyonAdi_12_359_v1_2	Brachypodium distachyon	44	1	2.27273
BG_XP_003558627.1	BdistachyonBd2_3_353_v1_2	Brachypodium distachyon	44	1	2.27273
BG_XP_003558628.1	BdistachyonKah_5_342_v1_2;BdistachyonBdTR3c_354_v1_2;BdistachyonBd29_1_346_v1_2;BdistachyonABR4_364_v1_2	Brachypodium distachyon	44	4	9.09091
BG_XP_003558692.1	BdistachyonBd29_1_346_v1_2	Brachypodium distachyon	44	1	2.27273
BG_XP_003558716.1	BdistachyonABR7_369_v1_2	Brachypodium distachyon	44	1	2.27273
BG_XP_003558730.1	BdistachyonABR7_369_v1_2	Brachypodium distachyon	44	1	2.27273
BG_XP_003558786.2	BdistachyonBdTR9k_358_v1_2	Brachypodium distachyon	44	1	2.27273
BG_XP_003558791.1	BdistachyonBdTR12c_352_v1_2;BdistachyonBdTR13c_365_v1_2	Brachypodium distachyon	44	2	4.54545
BG_XP_003558792.1	BdistachyonBdTR8i_348_v1_2	Brachypodium distachyon	44	1	2.27273
BG_XP_003558793.1	BdistachyonBdTR12c_352_v1_2	Brachypodium distachyon	44	1	2.27273
BG_XP_003558806.1	BdistachyonBdTR12c_352_v1_2;BdistachyonBdTR10c_374_v1_2	Brachypodium distachyon	44	2	4.54545
BG_XP_003558863.1	BdistachyonBdTR10c_374_v1_2;BdistachyonABR3_343_v1_2	Brachypodium distachyon	44	2	4.54545
BG_XP_003558877.2	BdistachyonBdTR9k_358_v1_2;BdistachyonTek_4_332_v1_2;BdistachyonABR9_333_v1_2	Brachypodium distachyon	44	3	6.81818
BG_XP_003558926.1	BdistachyonBd29_1_346_v1_2	Brachypodium distachyon	44	1	2.27273
BG_XP_003558948.1	BdistachyonBdTR5i_370_v1_2	Brachypodium distachyon	44	1	2.27273	Lignin_synthesis	PRX
BG_XP_003558954.1	BdistachyonBdTR5i_370_v1_2;BdistachyonTek_4_332_v1_2	Brachypodium distachyon	44	2	4.54545
BG_XP_003558986.1	BdistachyonSig2_371_v1_2;BdistachyonRon2_360_v1_2;BdistachyonMur1_373_v1_2;BdistachyonFoz1_366_v1_2;BdistachyonABR7_369_v1_2;BdistachyonABR6_336_v1_2;BdistachyonABR5_379_v1_2;BdistachyonABR3_343_v1_2;BdistachyonABR2_337_v1_2;BdistachyonTek_4_332_v1_2;BdistachyonMon3_350_v1_2;BdistachyonBdTR8i_348_v1_2;BdistachyonBd29_1_346_v1_2;BdistachyonArn1_355_v1_2;BdistachyonABR9_333_v1_2;BdistachyonBdTR7a_3…	Brachypodium distachyon	44	16	36.3636
BG_XP_003558992.1	BdistachyonS8iiC_340_v1_2;BdistachyonRon2_360_v1_2;BdistachyonBdTR1i_345_v1_2;BdistachyonAdi_2_372_v1_2;BdistachyonBdTR13a_334_v1_2	Brachypodium distachyon	44	5	11.3636
BG_XP_003559027.1	BdistachyonBd29_1_346_v1_2	Brachypodium distachyon	44	1	2.27273
BG_XP_003559075.1	BdistachyonBdTR5i_370_v1_2	Brachypodium distachyon	44	1	2.27273
BG_XP_003559184.1	BdistachyonBdTR12c_352_v1_2	Brachypodium distachyon	44	1	2.27273
BG_XP_003559248.1	BdistachyonJer1_375_v1_2	Brachypodium distachyon	44	1	2.27273
BG_XP_003559307.1	BdistachyonBdTR13c_365_v1_2	Brachypodium distachyon	44	1	2.27273
BG_XP_003559311.1	BdistachyonBd29_1_346_v1_2;BdistachyonBd21_3_378_v1_2	Brachypodium distachyon	44	2	4.54545
BG_XP_003559349.1	BdistachyonFoz1_366_v1_2;BdistachyonBd21_3_378_v1_2	Brachypodium distachyon	44	2	4.54545
BG_XP_003559419.2	BdistachyonBdTR7a_329_v1_2	Brachypodium distachyon	44	1	2.27273	Hemicellulose_metabolism	BGLC/GH3_BDGLU
BG_XP_003559420.1	BdistachyonBdTR7a_329_v1_2	Brachypodium distachyon	44	1	2.27273
BG_XP_003559421.1	BdistachyonBdTR7a_329_v1_2	Brachypodium distachyon	44	1	2.27273
BG_XP_003559483.1	BdistachyonBdTR10c_374_v1_2	Brachypodium distachyon	44	1	2.27273
BG_XP_003559489.1	BdistachyonBdTR1i_345_v1_2	Brachypodium distachyon	44	1	2.27273
BG_XP_003559508.1	BdistachyonABR9_333_v1_2	Brachypodium distachyon	44	1	2.27273	Lignin_synthesis	BGLU45
BG_XP_003559542.1	BdistachyonBdTR7a_329_v1_2	Brachypodium distachyon	44	1	2.27273
BG_XP_003559546.1	BdistachyonBdTR7a_329_v1_2	Brachypodium distachyon	44	1	2.27273
BG_XP_003559562.1	BdistachyonMur1_373_v1_2;BdistachyonKah_5_342_v1_2;BdistachyonBdTR9k_358_v1_2;BdistachyonBdTR5i_370_v1_2;BdistachyonBdTR2b_376_v1_2;BdistachyonBdTR12c_352_v1_2;BdistachyonBdTR11i_363_v1_2;BdistachyonBdTR11g_357_v1_2;BdistachyonBdTR11a_380_v1_2;BdistachyonBdTR10c_374_v1_2;BdistachyonBd2_3_353_v1_2;BdistachyonAdi_2_372_v1_2;BdistachyonAdi_12_359_v1_2;BdistachyonUni2_327_v1_2;BdistachyonTek_4_332_v1…	Brachypodium distachyon	44	19	43.1818
BG_XP_003559563.1	BdistachyonBdTR7a_329_v1_2	Brachypodium distachyon	44	1	2.27273	Hemicellulose_metabolism	BGLC/GH3_BDGLU
BG_XP_003559581.1	BdistachyonBdTR7a_329_v1_2	Brachypodium distachyon	44	1	2.27273
BG_XP_003559595.1	BdistachyonBdTR7a_329_v1_2	Brachypodium distachyon	44	1	2.27273
BG_XP_003559857.1	BdistachyonMig3_377_v1_2;BdistachyonMon3_350_v1_2;BdistachyonArn1_355_v1_2	Brachypodium distachyon	44	3	6.81818
BG_XP_003559874.3	BdistachyonTek_4_332_v1_2;BdistachyonMon3_350_v1_2;BdistachyonBdTR8i_348_v1_2;BdistachyonBd29_1_346_v1_2;BdistachyonABR9_333_v1_2;BdistachyonBdTR7a_329_v1_2	Brachypodium distachyon	44	6	13.6364
BG_XP_003559897.1	BdistachyonBdTR10c_374_v1_2;BdistachyonBd2_3_353_v1_2	Brachypodium distachyon	44	2	4.54545
BG_XP_003559921.1	BdistachyonBdTR12c_352_v1_2	Brachypodium distachyon	44	1	2.27273
BG_XP_003559936.1	BdistachyonBdTR9k_358_v1_2;BdistachyonBdTR11i_363_v1_2	Brachypodium distachyon	44	2	4.54545
BG_XP_003559944.1	BdistachyonTek_4_332_v1_2	Brachypodium distachyon	44	1	2.27273
BG_XP_003559950.2	BdistachyonBdTR2b_376_v1_2;BdistachyonBdTR1i_345_v1_2;BdistachyonBd18_1_362_v1_2;BdistachyonTek_4_332_v1_2;BdistachyonMon3_350_v1_2;BdistachyonBis_1_338_v1_2;BdistachyonBdTR8i_348_v1_2;BdistachyonBdTR13c_365_v1_2;BdistachyonBdTR13a_334_v1_2;BdistachyonBd29_1_346_v1_2;BdistachyonArn1_355_v1_2;BdistachyonABR9_333_v1_2;BdistachyonBdTR7a_329_v1_2	Brachypodium distachyon	44	13	29.5455
BG_XP_003559978.1	BdistachyonBd29_1_346_v1_2	Brachypodium distachyon	44	1	2.27273
BG_XP_003559984.1	BdistachyonAdi_12_359_v1_2	Brachypodium distachyon	44	1	2.27273
BG_XP_003559995.1	BdistachyonABR3_343_v1_2	Brachypodium distachyon	44	1	2.27273
BG_XP_003560040.1	BdistachyonAdi_12_359_v1_2	Brachypodium distachyon	44	1	2.27273
BG_XP_003560077.1	BdistachyonBdTR5i_370_v1_2;BdistachyonAdi_12_359_v1_2;BdistachyonTek_4_332_v1_2	Brachypodium distachyon	44	3	6.81818
BG_XP_003560090.1	BdistachyonBd21_3_378_v1_2	Brachypodium distachyon	44	1	2.27273
BG_XP_003560104.1	BdistachyonTek_4_332_v1_2	Brachypodium distachyon	44	1	2.27273
BG_XP_003560144.1	BdistachyonABR2_337_v1_2	Brachypodium distachyon	44	1	2.27273
BG_XP_003560164.2	BdistachyonBdTR2b_376_v1_2	Brachypodium distachyon	44	1	2.27273
BG_XP_003560170.1	BdistachyonBdTR9k_358_v1_2;BdistachyonAdi_12_359_v1_2	Brachypodium distachyon	44	2	4.54545
BG_XP_003560173.1	BdistachyonTek_4_332_v1_2;BdistachyonBdTR8i_348_v1_2;BdistachyonBd29_1_346_v1_2;BdistachyonABR9_333_v1_2;BdistachyonBdTR7a_329_v1_2	Brachypodium distachyon	44	5	11.3636
BG_XP_003560180.1	BdistachyonABR6_336_v1_2;BdistachyonABR2_337_v1_2;BdistachyonTek_4_332_v1_2	Brachypodium distachyon	44	3	6.81818	Hemicellulose_metabolism	XET/XTH
BG_XP_003560654.1	BdistachyonTek_4_332_v1_2	Brachypodium distachyon	44	1	2.27273
BG_XP_003560695.1	BdistachyonAdi_12_359_v1_2	Brachypodium distachyon	44	1	2.27273
BG_XP_003560696.1	BdistachyonBdTR11a_380_v1_2	Brachypodium distachyon	44	1	2.27273
BG_XP_003560697.1	BdistachyonBdTR8i_348_v1_2	Brachypodium distachyon	44	1	2.27273
BG_XP_003560805.1	BdistachyonBdTR5i_370_v1_2	Brachypodium distachyon	44	1	2.27273
BG_XP_003560824.1	BdistachyonBd29_1_346_v1_2	Brachypodium distachyon	44	1	2.27273
BG_XP_003560868.1	BdistachyonBd29_1_346_v1_2	Brachypodium distachyon	44	1	2.27273
BG_XP_003560923.2	BdistachyonPer1_326_v1_2;BdistachyonMig3_377_v1_2;BdistachyonAdi_12_359_v1_2	Brachypodium distachyon	44	3	6.81818	Lignin_synthesis	UGT72E3
BG_XP_003560952.2	BdistachyonBdTR5i_370_v1_2;BdistachyonAdi_2_372_v1_2;BdistachyonTek_4_332_v1_2;BdistachyonBdTR8i_348_v1_2	Brachypodium distachyon	44	4	9.09091
BG_XP_003560988.1	BdistachyonFoz1_366_v1_2;BdistachyonBdTR9k_358_v1_2;BdistachyonBdTR5i_370_v1_2;BdistachyonBdTR2b_376_v1_2;BdistachyonABR3_343_v1_2;BdistachyonBdTR13c_365_v1_2	Brachypodium distachyon	44	6	13.6364
BG_XP_003560997.1	BdistachyonBdTR13c_365_v1_2	Brachypodium distachyon	44	1	2.27273
BG_XP_003561030.1	BdistachyonAdi_12_359_v1_2;BdistachyonUni2_327_v1_2	Brachypodium distachyon	44	2	4.54545
BG_XP_003561042.2	BdistachyonMon3_350_v1_2	Brachypodium distachyon	44	1	2.27273
BG_XP_003561057.1	BdistachyonBdTR5i_370_v1_2;BdistachyonTek_4_332_v1_2	Brachypodium distachyon	44	2	4.54545
BG_XP_003561075.1	BdistachyonABR4_364_v1_2	Brachypodium distachyon	44	1	2.27273	Hemicellulose_metabolism	GALT
BG_XP_003561088.1	BdistachyonTek_4_332_v1_2	Brachypodium distachyon	44	1	2.27273
BG_XP_003561099.2	BdistachyonRon2_360_v1_2;BdistachyonABR2_337_v1_2	Brachypodium distachyon	44	2	4.54545
BG_XP_003561106.2	BdistachyonUni2_327_v1_2	Brachypodium distachyon	44	1	2.27273
BG_XP_003561150.1	BdistachyonABR9_333_v1_2	Brachypodium distachyon	44	1	2.27273
BG_XP_003561156.1	BdistachyonSig2_371_v1_2;BdistachyonS8iiC_340_v1_2;BdistachyonRon2_360_v1_2;BdistachyonPer1_326_v1_2;BdistachyonMur1_373_v1_2;BdistachyonMig3_377_v1_2;BdistachyonLuc1_347_v1_2;BdistachyonJer1_375_v1_2;BdistachyonFoz1_366_v1_2;BdistachyonBdTR9k_358_v1_2;BdistachyonBdTR2b_376_v1_2;BdistachyonBdTR1i_345_v1_2;BdistachyonBdTR12c_352_v1_2;BdistachyonBd2_3_353_v1_2;BdistachyonBd18_1_362_v1_2;Bdistachyon…	Brachypodium distachyon	44	24	54.5455
BG_XP_003561163.1	BdistachyonBd21_3_378_v1_2	Brachypodium distachyon	44	1	2.27273
BG_XP_003561166.2	BdistachyonSig2_371_v1_2;BdistachyonS8iiC_340_v1_2;BdistachyonRon2_360_v1_2;BdistachyonMur1_373_v1_2;BdistachyonMig3_377_v1_2;BdistachyonKoz_1_330_v1_2;BdistachyonKah_5_342_v1_2;BdistachyonJer1_375_v1_2;BdistachyonFoz1_366_v1_2;BdistachyonBdTR9k_358_v1_2;BdistachyonBdTR5i_370_v1_2;BdistachyonBdTR3c_354_v1_2;BdistachyonBdTR2b_376_v1_2;BdistachyonBdTR1i_345_v1_2;BdistachyonBdTR12c_352_v1_2;Bdistach…	Brachypodium distachyon	44	39	88.6364
BG_XP_003561167.1	BdistachyonKoz_1_330_v1_2;BdistachyonKah_5_342_v1_2;BdistachyonBdTR9k_358_v1_2;BdistachyonBdTR5i_370_v1_2;BdistachyonBdTR3c_354_v1_2;BdistachyonBdTR2b_376_v1_2;BdistachyonBdTR1i_345_v1_2;BdistachyonBdTR12c_352_v1_2;BdistachyonBdTR10c_374_v1_2;BdistachyonBd18_1_362_v1_2;BdistachyonAdi_2_372_v1_2;BdistachyonAdi_12_359_v1_2;BdistachyonABR7_369_v1_2;BdistachyonMon3_350_v1_2;BdistachyonBis_1_338_v1_2;…	Brachypodium distachyon	44	23	52.2727
BG_XP_003561171.1	BdistachyonBdTR9k_358_v1_2;BdistachyonBdTR2b_376_v1_2;BdistachyonBdTR1i_345_v1_2;BdistachyonBdTR12c_352_v1_2;BdistachyonBd2_3_353_v1_2;BdistachyonAdi_2_372_v1_2;BdistachyonAdi_12_359_v1_2;BdistachyonMon3_350_v1_2;BdistachyonBd21_3_460_v1.0_2;BdistachyonArn1_355_v1_2;BdistachyonBdTR7a_329_v1_2;BdistachyonBd21_3_378_v1_2	Brachypodium distachyon	44	12	27.2727
BG_XP_003561199.1	BdistachyonRon2_360_v1_2;BdistachyonBdTR12c_352_v1_2	Brachypodium distachyon	44	2	4.54545	Pectin_metabolism	PG/PL
BG_XP_003561398.3	BdistachyonMig3_377_v1_2;BdistachyonLuc1_347_v1_2;BdistachyonBdTR9k_358_v1_2	Brachypodium distachyon	44	3	6.81818
BG_XP_003561404.1	BdistachyonMur1_373_v1_2	Brachypodium distachyon	44	1	2.27273
BG_XP_003561450.1	BdistachyonAdi_12_359_v1_2	Brachypodium distachyon	44	1	2.27273
BG_XP_003561585.1	BdistachyonBdTR5i_370_v1_2	Brachypodium distachyon	44	1	2.27273
BG_XP_003561617.3	BdistachyonTek_4_332_v1_2	Brachypodium distachyon	44	1	2.27273	Callose_synthesis	UGT75B1
BG_XP_003561621.1	BdistachyonFoz1_366_v1_2	Brachypodium distachyon	44	1	2.27273
BG_XP_003561688.1	BdistachyonBdTR5i_370_v1_2;BdistachyonBdTR12c_352_v1_2	Brachypodium distachyon	44	2	4.54545
BG_XP_003561812.1	BdistachyonABR3_343_v1_2;BdistachyonBd21_3_378_v1_2	Brachypodium distachyon	44	2	4.54545
BG_XP_003561830.1	BdistachyonAdi_12_359_v1_2	Brachypodium distachyon	44	1	2.27273
BG_XP_003561852.1	BdistachyonS8iiC_340_v1_2;BdistachyonBdTR1i_345_v1_2;BdistachyonBdTR10c_374_v1_2;BdistachyonABR7_369_v1_2;BdistachyonABR5_379_v1_2;BdistachyonBdTR13c_365_v1_2	Brachypodium distachyon	44	6	13.6364
BG_XP_003561865.1	BdistachyonBdTR11a_380_v1_2	Brachypodium distachyon	44	1	2.27273
BG_XP_003561872.1	BdistachyonBd21_3_378_v1_2	Brachypodium distachyon	44	1	2.27273
BG_XP_003561896.1	BdistachyonBdTR5i_370_v1_2	Brachypodium distachyon	44	1	2.27273
BG_XP_003561909.1	BdistachyonMig3_377_v1_2;BdistachyonBd2_3_353_v1_2;BdistachyonABR6_336_v1_2	Brachypodium distachyon	44	3	6.81818
BG_XP_003561930.2	BdistachyonSig2_371_v1_2;BdistachyonS8iiC_340_v1_2;BdistachyonRon2_360_v1_2;BdistachyonMig3_377_v1_2;BdistachyonKoz_1_330_v1_2;BdistachyonJer1_375_v1_2;BdistachyonBd2_3_353_v1_2;BdistachyonABR2_337_v1_2;BdistachyonTek_4_332_v1_2;BdistachyonBd29_1_346_v1_2	Brachypodium distachyon	44	10	22.7273
BG_XP_003561939.1	BdistachyonKoz_1_330_v1_2;BdistachyonBdTR11i_363_v1_2;BdistachyonBdTR11a_380_v1_2;BdistachyonABR3_343_v1_2;BdistachyonABR2_337_v1_2;BdistachyonTek_4_332_v1_2	Brachypodium distachyon	44	6	13.6364
BG_XP_003561971.1	BdistachyonMon3_350_v1_2	Brachypodium distachyon	44	1	2.27273	Hemicellulose_metabolism	BAHD
BG_XP_003561973.1	BdistachyonBd29_1_346_v1_2	Brachypodium distachyon	44	1	2.27273	Hemicellulose_metabolism	BAHD
BG_XP_003562000.1	BdistachyonTek_4_332_v1_2;BdistachyonBd21_3_378_v1_2	Brachypodium distachyon	44	2	4.54545
BG_XP_003562011.1	BdistachyonLuc1_347_v1_2	Brachypodium distachyon	44	1	2.27273
BG_XP_003562029.1	BdistachyonRon2_360_v1_2;BdistachyonPer1_326_v1_2;BdistachyonLuc1_347_v1_2;BdistachyonKoz_1_330_v1_2;BdistachyonBdTR9k_358_v1_2;BdistachyonBdTR3c_354_v1_2;BdistachyonBdTR2b_376_v1_2;BdistachyonBdTR1i_345_v1_2;BdistachyonBdTR12c_352_v1_2;BdistachyonBdTR11i_363_v1_2;BdistachyonBdTR11g_357_v1_2;BdistachyonBdTR11a_380_v1_2;BdistachyonBdTR10c_374_v1_2;BdistachyonBd2_3_353_v1_2;BdistachyonBd18_1_362_v1…	Brachypodium distachyon	44	28	63.6364
BG_XP_003562084.1	BdistachyonAdi_12_359_v1_2	Brachypodium distachyon	44	1	2.27273
BG_XP_003562111.2	BdistachyonBd29_1_346_v1_2	Brachypodium distachyon	44	1	2.27273
BG_XP_003562170.1	BdistachyonMon3_350_v1_2;BdistachyonBdTR8i_348_v1_2;BdistachyonArn1_355_v1_2	Brachypodium distachyon	44	3	6.81818
BG_XP_003562229.2	BdistachyonBdTR11i_363_v1_2	Brachypodium distachyon	44	1	2.27273	Hemicellulose_metabolism	MUR3/XGT/XLT2
BG_XP_003562478.1	BdistachyonBdTR10c_374_v1_2	Brachypodium distachyon	44	1	2.27273
BG_XP_003562516.1	BdistachyonTek_4_332_v1_2;BdistachyonBdTR8i_348_v1_2;BdistachyonBdTR13c_365_v1_2	Brachypodium distachyon	44	3	6.81818
BG_XP_003562551.1	BdistachyonBdTR13c_365_v1_2	Brachypodium distachyon	44	1	2.27273
BG_XP_003562603.1	BdistachyonBdTR11a_380_v1_2;BdistachyonBd21_3_378_v1_2	Brachypodium distachyon	44	2	4.54545	Lignin_synthesis	DIR5
BG_XP_003562642.1	BdistachyonBdTR10c_374_v1_2	Brachypodium distachyon	44	1	2.27273
BG_XP_003562712.1	BdistachyonAdi_12_359_v1_2	Brachypodium distachyon	44	1	2.27273
BG_XP_003562716.1	BdistachyonMon3_350_v1_2	Brachypodium distachyon	44	1	2.27273
BG_XP_003562723.1	BdistachyonArn1_355_v1_2	Brachypodium distachyon	44	1	2.27273
BG_XP_003562752.2	BdistachyonBd29_1_346_v1_2	Brachypodium distachyon	44	1	2.27273
BG_XP_003562767.1	BdistachyonBdTR12c_352_v1_2;BdistachyonBis_1_338_v1_2	Brachypodium distachyon	44	2	4.54545
BG_XP_003562776.1	BdistachyonABR3_343_v1_2	Brachypodium distachyon	44	1	2.27273
BG_XP_003562816.1	BdistachyonBdTR12c_352_v1_2	Brachypodium distachyon	44	1	2.27273
BG_XP_003562821.2	BdistachyonSig2_371_v1_2;BdistachyonS8iiC_340_v1_2;BdistachyonRon2_360_v1_2;BdistachyonPer1_326_v1_2;BdistachyonMur1_373_v1_2;BdistachyonMig3_377_v1_2;BdistachyonLuc1_347_v1_2;BdistachyonJer1_375_v1_2;BdistachyonFoz1_366_v1_2;BdistachyonABR7_369_v1_2;BdistachyonABR6_336_v1_2;BdistachyonABR5_379_v1_2;BdistachyonABR3_343_v1_2;BdistachyonABR2_337_v1_2;BdistachyonABR4_364_v1_2	Brachypodium distachyon	44	15	34.0909
BG_XP_003562880.1	BdistachyonMur1_373_v1_2	Brachypodium distachyon	44	1	2.27273
BG_XP_003562904.1	BdistachyonMig3_377_v1_2;BdistachyonBdTR2b_376_v1_2;BdistachyonBdTR1i_345_v1_2;BdistachyonBdTR7a_329_v1_2	Brachypodium distachyon	44	4	9.09091
BG_XP_003562913.1	BdistachyonMig3_377_v1_2	Brachypodium distachyon	44	1	2.27273
BG_XP_003562958.1	BdistachyonBdTR11a_380_v1_2;BdistachyonBd2_3_353_v1_2	Brachypodium distachyon	44	2	4.54545
BG_XP_003563058.1	BdistachyonBd29_1_346_v1_2	Brachypodium distachyon	44	1	2.27273
BG_XP_003563750.1	BdistachyonTek_4_332_v1_2	Brachypodium distachyon	44	1	2.27273
BG_XP_003564087.1	BdistachyonSig2_371_v1_2;BdistachyonS8iiC_340_v1_2;BdistachyonRon2_360_v1_2;BdistachyonPer1_326_v1_2;BdistachyonMur1_373_v1_2;BdistachyonMig3_377_v1_2;BdistachyonLuc1_347_v1_2;BdistachyonKah_5_342_v1_2;BdistachyonJer1_375_v1_2;BdistachyonFoz1_366_v1_2;BdistachyonBdTR9k_358_v1_2;BdistachyonBdTR5i_370_v1_2;BdistachyonBdTR2b_376_v1_2;BdistachyonBdTR1i_345_v1_2;BdistachyonBdTR12c_352_v1_2;Bdistachyon…	Brachypodium distachyon	44	39	88.6364
BG_XP_003564090.1	BdistachyonBd2_3_353_v1_2	Brachypodium distachyon	44	1	2.27273
BG_XP_003564176.2	BdistachyonBd29_1_346_v1_2;BdistachyonBdTR7a_329_v1_2	Brachypodium distachyon	44	2	4.54545
BG_XP_003564232.1	BdistachyonBdTR9k_358_v1_2;BdistachyonBdTR5i_370_v1_2;BdistachyonBis_1_338_v1_2;BdistachyonBd29_1_346_v1_2	Brachypodium distachyon	44	4	9.09091
BG_XP_003564242.1	BdistachyonBdTR10c_374_v1_2	Brachypodium distachyon	44	1	2.27273
BG_XP_003564254.1	BdistachyonRon2_360_v1_2;BdistachyonPer1_326_v1_2;BdistachyonJer1_375_v1_2;BdistachyonABR6_336_v1_2;BdistachyonABR5_379_v1_2;BdistachyonABR2_337_v1_2;BdistachyonUni2_327_v1_2	Brachypodium distachyon	44	7	15.9091
BG_XP_003564274.3	BdistachyonAdi_12_359_v1_2	Brachypodium distachyon	44	1	2.27273
BG_XP_003564281.1	BdistachyonBdTR11a_380_v1_2;BdistachyonBdTR10c_374_v1_2	Brachypodium distachyon	44	2	4.54545
BG_XP_003564316.1	BdistachyonMig3_377_v1_2	Brachypodium distachyon	44	1	2.27273
BG_XP_003564367.2	BdistachyonS8iiC_340_v1_2	Brachypodium distachyon	44	1	2.27273
BG_XP_003564383.1	BdistachyonBd2_3_353_v1_2	Brachypodium distachyon	44	1	2.27273
BG_XP_003564412.1	BdistachyonBdTR10c_374_v1_2	Brachypodium distachyon	44	1	2.27273
BG_XP_003564438.1	BdistachyonTek_4_332_v1_2	Brachypodium distachyon	44	1	2.27273
BG_XP_003564508.1	BdistachyonBd29_1_346_v1_2	Brachypodium distachyon	44	1	2.27273
BG_XP_003564570.1	BdistachyonTek_4_332_v1_2	Brachypodium distachyon	44	1	2.27273
BG_XP_003564597.1	BdistachyonTek_4_332_v1_2	Brachypodium distachyon	44	1	2.27273
BG_XP_003564653.1	BdistachyonBdTR7a_329_v1_2	Brachypodium distachyon	44	1	2.27273	Cellulose_synthesis_UDP_Glu_supply	HXK/HXK_like
BG_XP_003564662.1	BdistachyonBdTR7a_329_v1_2	Brachypodium distachyon	44	1	2.27273
BG_XP_003564668.1	BdistachyonBd2_3_353_v1_2	Brachypodium distachyon	44	1	2.27273
BG_XP_003564672.2	BdistachyonBdTR7a_329_v1_2	Brachypodium distachyon	44	1	2.27273
BG_XP_003564676.1	BdistachyonBdTR7a_329_v1_2	Brachypodium distachyon	44	1	2.27273
BG_XP_003564682.1	BdistachyonBdTR7a_329_v1_2	Brachypodium distachyon	44	1	2.27273
BG_XP_003564704.1	BdistachyonBdTR7a_329_v1_2	Brachypodium distachyon	44	1	2.27273
BG_XP_003564709.1	BdistachyonBdTR7a_329_v1_2	Brachypodium distachyon	44	1	2.27273
BG_XP_003564724.1	BdistachyonBdTR7a_329_v1_2	Brachypodium distachyon	44	1	2.27273
BG_XP_003564747.1	BdistachyonBdTR7a_329_v1_2	Brachypodium distachyon	44	1	2.27273
BG_XP_003564752.1	BdistachyonBdTR7a_329_v1_2	Brachypodium distachyon	44	1	2.27273
BG_XP_003564880.1	BdistachyonSig2_371_v1_2;BdistachyonS8iiC_340_v1_2;BdistachyonRon2_360_v1_2;BdistachyonPer1_326_v1_2;BdistachyonMur1_373_v1_2;BdistachyonMig3_377_v1_2;BdistachyonLuc1_347_v1_2;BdistachyonKoz_1_330_v1_2;BdistachyonJer1_375_v1_2;BdistachyonFoz1_366_v1_2;BdistachyonBdTR9k_358_v1_2;BdistachyonBdTR3c_354_v1_2;BdistachyonBdTR2b_376_v1_2;BdistachyonBdTR1i_345_v1_2;BdistachyonBdTR12c_352_v1_2;Bdistachyon…	Brachypodium distachyon	44	27	61.3636
BG_XP_003564907.1	BdistachyonBd2_3_353_v1_2;BdistachyonBd29_1_346_v1_2	Brachypodium distachyon	44	2	4.54545
BG_XP_003564912.1	BdistachyonABR9_333_v1_2	Brachypodium distachyon	44	1	2.27273
BG_XP_003564921.1	BdistachyonBd2_3_353_v1_2;BdistachyonBdTR7a_329_v1_2	Brachypodium distachyon	44	2	4.54545
BG_XP_003564988.1	BdistachyonBdTR13c_365_v1_2	Brachypodium distachyon	44	1	2.27273
BG_XP_003565000.2	BdistachyonBdTR9k_358_v1_2;BdistachyonBdTR5i_370_v1_2;BdistachyonBdTR3c_354_v1_2;BdistachyonBdTR12c_352_v1_2;BdistachyonABR5_379_v1_2	Brachypodium distachyon	44	5	11.3636	Lignin_synthesis	BGLU46
BG_XP_003565014.1	BdistachyonTek_4_332_v1_2	Brachypodium distachyon	44	1	2.27273
BG_XP_003565022.2	BdistachyonBis_1_338_v1_2	Brachypodium distachyon	44	1	2.27273
BG_XP_003565034.2	BdistachyonTek_4_332_v1_2	Brachypodium distachyon	44	1	2.27273
BG_XP_003565059.1	BdistachyonBd29_1_346_v1_2	Brachypodium distachyon	44	1	2.27273
BG_XP_003565071.1	BdistachyonTek_4_332_v1_2;BdistachyonBdTR8i_348_v1_2	Brachypodium distachyon	44	2	4.54545
BG_XP_003565072.3	BdistachyonBd29_1_346_v1_2	Brachypodium distachyon	44	1	2.27273
BG_XP_003565091.1	BdistachyonSig2_371_v1_2;BdistachyonS8iiC_340_v1_2;BdistachyonRon2_360_v1_2;BdistachyonPer1_326_v1_2;BdistachyonMur1_373_v1_2;BdistachyonLuc1_347_v1_2;BdistachyonKoz_1_330_v1_2;BdistachyonKah_5_342_v1_2;BdistachyonJer1_375_v1_2;BdistachyonFoz1_366_v1_2;BdistachyonBdTR9k_358_v1_2;BdistachyonBdTR5i_370_v1_2;BdistachyonBdTR3c_354_v1_2;BdistachyonBdTR2b_376_v1_2;BdistachyonBdTR1i_345_v1_2;Bdistachyon…	Brachypodium distachyon	44	36	81.8182
BG_XP_003565137.1	BdistachyonMig3_377_v1_2;BdistachyonBdTR7a_329_v1_2	Brachypodium distachyon	44	2	4.54545
BG_XP_003565144.1	BdistachyonBdTR12c_352_v1_2	Brachypodium distachyon	44	1	2.27273
BG_XP_003565151.1	BdistachyonBdTR2b_376_v1_2	Brachypodium distachyon	44	1	2.27273
BG_XP_003565190.1	BdistachyonMon3_350_v1_2;BdistachyonArn1_355_v1_2	Brachypodium distachyon	44	2	4.54545
BG_XP_003565204.1	BdistachyonLuc1_347_v1_2;BdistachyonBd21_3_460_v1.0_2	Brachypodium distachyon	44	2	4.54545
BG_XP_003565205.1	BdistachyonBd21_3_460_v1.0_2	Brachypodium distachyon	44	1	2.27273	Cellulose_synthesis	FLA11
BG_XP_003565211.1	BdistachyonABR4_364_v1_2	Brachypodium distachyon	44	1	2.27273
BG_XP_003565232.1	BdistachyonBdTR11a_380_v1_2	Brachypodium distachyon	44	1	2.27273
BG_XP_003565237.1	BdistachyonMig3_377_v1_2;BdistachyonBd21_3_378_v1_2	Brachypodium distachyon	44	2	4.54545
BG_XP_003565260.3	BdistachyonSig2_371_v1_2;BdistachyonRon2_360_v1_2;BdistachyonPer1_326_v1_2;BdistachyonMig3_377_v1_2;BdistachyonLuc1_347_v1_2;BdistachyonKoz_1_330_v1_2;BdistachyonKah_5_342_v1_2;BdistachyonJer1_375_v1_2;BdistachyonFoz1_366_v1_2;BdistachyonBdTR9k_358_v1_2;BdistachyonBdTR3c_354_v1_2;BdistachyonBdTR2b_376_v1_2;BdistachyonBdTR1i_345_v1_2;BdistachyonBdTR12c_352_v1_2;BdistachyonBdTR11i_363_v1_2;Bdistach…	Brachypodium distachyon	44	34	77.2727
BG_XP_003565266.1	BdistachyonSig2_371_v1_2;BdistachyonS8iiC_340_v1_2;BdistachyonRon2_360_v1_2;BdistachyonPer1_326_v1_2;BdistachyonMur1_373_v1_2;BdistachyonMig3_377_v1_2;BdistachyonLuc1_347_v1_2;BdistachyonKoz_1_330_v1_2;BdistachyonKah_5_342_v1_2;BdistachyonJer1_375_v1_2;BdistachyonFoz1_366_v1_2;BdistachyonBdTR9k_358_v1_2;BdistachyonBdTR3c_354_v1_2;BdistachyonBdTR2b_376_v1_2;BdistachyonBdTR1i_345_v1_2;BdistachyonBd…	Brachypodium distachyon	44	40	90.9091
BG_XP_003565267.1	BdistachyonBdTR12c_352_v1_2	Brachypodium distachyon	44	1	2.27273
BG_XP_003565268.1	BdistachyonSig2_371_v1_2;BdistachyonS8iiC_340_v1_2;BdistachyonRon2_360_v1_2;BdistachyonPer1_326_v1_2;BdistachyonMur1_373_v1_2;BdistachyonMig3_377_v1_2;BdistachyonLuc1_347_v1_2;BdistachyonKoz_1_330_v1_2;BdistachyonKah_5_342_v1_2;BdistachyonJer1_375_v1_2;BdistachyonFoz1_366_v1_2;BdistachyonBdTR9k_358_v1_2;BdistachyonBdTR3c_354_v1_2;BdistachyonBdTR2b_376_v1_2;BdistachyonBdTR1i_345_v1_2;BdistachyonBd…	Brachypodium distachyon	44	40	90.9091
BG_XP_003565294.1	BdistachyonSig2_371_v1_2;BdistachyonS8iiC_340_v1_2;BdistachyonRon2_360_v1_2;BdistachyonPer1_326_v1_2;BdistachyonMur1_373_v1_2;BdistachyonMig3_377_v1_2;BdistachyonLuc1_347_v1_2;BdistachyonKoz_1_330_v1_2;BdistachyonKah_5_342_v1_2;BdistachyonJer1_375_v1_2;BdistachyonFoz1_366_v1_2;BdistachyonBdTR9k_358_v1_2;BdistachyonBdTR3c_354_v1_2;BdistachyonBdTR2b_376_v1_2;BdistachyonBdTR1i_345_v1_2;BdistachyonBd…	Brachypodium distachyon	44	30	68.1818
BG_XP_003565343.1	BdistachyonBdTR8i_348_v1_2;BdistachyonBdTR7a_329_v1_2	Brachypodium distachyon	44	2	4.54545
BG_XP_003565359.1	BdistachyonArn1_355_v1_2	Brachypodium distachyon	44	1	2.27273
BG_XP_003565373.1	BdistachyonSig2_371_v1_2;BdistachyonRon2_360_v1_2;BdistachyonPer1_326_v1_2;BdistachyonMig3_377_v1_2;BdistachyonKoz_1_330_v1_2;BdistachyonFoz1_366_v1_2;BdistachyonBdTR3c_354_v1_2;BdistachyonBdTR12c_352_v1_2;BdistachyonBd18_1_362_v1_2;BdistachyonABR6_336_v1_2;BdistachyonABR5_379_v1_2;BdistachyonABR2_337_v1_2;BdistachyonUni2_327_v1_2;BdistachyonTek_4_332_v1_2;BdistachyonMon3_350_v1_2;BdistachyonBdTR…	Brachypodium distachyon	44	21	47.7273
BG_XP_003565386.1	BdistachyonTek_4_332_v1_2	Brachypodium distachyon	44	1	2.27273
BG_XP_003565387.1	BdistachyonTek_4_332_v1_2	Brachypodium distachyon	44	1	2.27273
BG_XP_003565425.2	BdistachyonABR2_337_v1_2	Brachypodium distachyon	44	1	2.27273	Callose_synthesis	UGT75B1
BG_XP_003565447.1	BdistachyonBdTR12c_352_v1_2;BdistachyonBd29_1_346_v1_2	Brachypodium distachyon	44	2	4.54545
BG_XP_003565470.1	BdistachyonMur1_373_v1_2;BdistachyonJer1_375_v1_2	Brachypodium distachyon	44	2	4.54545
BG_XP_003565491.3	BdistachyonTek_4_332_v1_2;BdistachyonBd29_1_346_v1_2	Brachypodium distachyon	44	2	4.54545
BG_XP_003565514.1	BdistachyonBd29_1_346_v1_2	Brachypodium distachyon	44	1	2.27273
BG_XP_003565518.1	BdistachyonBdTR9k_358_v1_2;BdistachyonBdTR5i_370_v1_2;BdistachyonBdTR2b_376_v1_2;BdistachyonBdTR11a_380_v1_2;BdistachyonAdi_12_359_v1_2;BdistachyonTek_4_332_v1_2;BdistachyonBdTR13c_365_v1_2	Brachypodium distachyon	44	7	15.9091
BG_XP_003565603.1	BdistachyonABR5_379_v1_2;BdistachyonMon3_350_v1_2;BdistachyonArn1_355_v1_2	Brachypodium distachyon	44	3	6.81818
BG_XP_003565630.1	BdistachyonMon3_350_v1_2;BdistachyonArn1_355_v1_2	Brachypodium distachyon	44	2	4.54545
BG_XP_003565653.2	BdistachyonBdTR10c_374_v1_2;BdistachyonMon3_350_v1_2	Brachypodium distachyon	44	2	4.54545
BG_XP_003565676.1	BdistachyonBd2_3_353_v1_2;BdistachyonABR2_337_v1_2;BdistachyonBd29_1_346_v1_2;BdistachyonABR9_333_v1_2;BdistachyonBdTR7a_329_v1_2;BdistachyonBd21_3_378_v1_2	Brachypodium distachyon	44	6	13.6364
BG_XP_003565832.1	BdistachyonBdTR12c_352_v1_2	Brachypodium distachyon	44	1	2.27273
BG_XP_003565852.1	BdistachyonBdTR12c_352_v1_2	Brachypodium distachyon	44	1	2.27273
BG_XP_003565885.1	BdistachyonBdTR10c_374_v1_2	Brachypodium distachyon	44	1	2.27273
BG_XP_003565912.1	BdistachyonRon2_360_v1_2;BdistachyonPer1_326_v1_2;BdistachyonLuc1_347_v1_2;BdistachyonJer1_375_v1_2;BdistachyonABR7_369_v1_2;BdistachyonABR6_336_v1_2;BdistachyonABR3_343_v1_2	Brachypodium distachyon	44	7	15.9091
BG_XP_003565947.2	BdistachyonSig2_371_v1_2;BdistachyonS8iiC_340_v1_2;BdistachyonRon2_360_v1_2;BdistachyonMur1_373_v1_2;BdistachyonMig3_377_v1_2;BdistachyonLuc1_347_v1_2;BdistachyonFoz1_366_v1_2;BdistachyonBdTR11i_363_v1_2;BdistachyonBdTR11g_357_v1_2;BdistachyonBdTR11a_380_v1_2;BdistachyonBd2_3_353_v1_2;BdistachyonBd18_1_362_v1_2;BdistachyonAdi_12_359_v1_2;BdistachyonABR5_379_v1_2;BdistachyonABR3_343_v1_2;Bdistachy…	Brachypodium distachyon	44	21	47.7273
BG_XP_003565959.1	BdistachyonBdTR12c_352_v1_2	Brachypodium distachyon	44	1	2.27273
BG_XP_003565970.1	BdistachyonBdTR9k_358_v1_2	Brachypodium distachyon	44	1	2.27273
BG_XP_003565988.2	BdistachyonBdTR12c_352_v1_2;BdistachyonAdi_12_359_v1_2;BdistachyonABR2_337_v1_2;BdistachyonBis_1_338_v1_2;BdistachyonBdTR13c_365_v1_2;BdistachyonBdTR13a_334_v1_2;BdistachyonABR9_333_v1_2	Brachypodium distachyon	44	7	15.9091
BG_XP_003566138.2	BdistachyonBd2_3_353_v1_2	Brachypodium distachyon	44	1	2.27273
BG_XP_003566140.1	BdistachyonTek_4_332_v1_2	Brachypodium distachyon	44	1	2.27273
BG_XP_003566202.1	BdistachyonBdTR12c_352_v1_2	Brachypodium distachyon	44	1	2.27273
BG_XP_003566203.1	BdistachyonFoz1_366_v1_2	Brachypodium distachyon	44	1	2.27273
BG_XP_003566279.1	BdistachyonBdTR12c_352_v1_2	Brachypodium distachyon	44	1	2.27273
BG_XP_003566342.1	BdistachyonBdTR7a_329_v1_2	Brachypodium distachyon	44	1	2.27273
BG_XP_003566426.1	BdistachyonBdTR11i_363_v1_2	Brachypodium distachyon	44	1	2.27273
BG_XP_003566489.1	BdistachyonBdTR11a_380_v1_2;BdistachyonTek_4_332_v1_2	Brachypodium distachyon	44	2	4.54545
BG_XP_003566512.2	BdistachyonAdi_2_372_v1_2	Brachypodium distachyon	44	1	2.27273
BG_XP_003566525.1	BdistachyonBdTR9k_358_v1_2;BdistachyonAdi_12_359_v1_2	Brachypodium distachyon	44	2	4.54545
BG_XP_003566530.1	BdistachyonSig2_371_v1_2;BdistachyonS8iiC_340_v1_2;BdistachyonRon2_360_v1_2;BdistachyonPer1_326_v1_2;BdistachyonMur1_373_v1_2;BdistachyonMig3_377_v1_2;BdistachyonLuc1_347_v1_2;BdistachyonKoz_1_330_v1_2;BdistachyonKah_5_342_v1_2;BdistachyonJer1_375_v1_2;BdistachyonFoz1_366_v1_2;BdistachyonBdTR9k_358_v1_2;BdistachyonBdTR5i_370_v1_2;BdistachyonBdTR3c_354_v1_2;BdistachyonBdTR2b_376_v1_2;BdistachyonBd…	Brachypodium distachyon	44	43	97.7273
BG_XP_003566536.1	BdistachyonTek_4_332_v1_2	Brachypodium distachyon	44	1	2.27273
BG_XP_003566576.1	BdistachyonFoz1_366_v1_2	Brachypodium distachyon	44	1	2.27273
BG_XP_003566600.1	BdistachyonS8iiC_340_v1_2;BdistachyonBdTR2b_376_v1_2	Brachypodium distachyon	44	2	4.54545
BG_XP_003566647.1	BdistachyonJer1_375_v1_2	Brachypodium distachyon	44	1	2.27273
BG_XP_003566661.1	BdistachyonPer1_326_v1_2;BdistachyonLuc1_347_v1_2;BdistachyonJer1_375_v1_2;BdistachyonBdTR5i_370_v1_2;BdistachyonAdi_12_359_v1_2;BdistachyonTek_4_332_v1_2;BdistachyonBdTR13a_334_v1_2;BdistachyonBd29_1_346_v1_2;BdistachyonABR9_333_v1_2	Brachypodium distachyon	44	9	20.4545
BG_XP_003566676.1	BdistachyonBdTR11a_380_v1_2;BdistachyonTek_4_332_v1_2;BdistachyonBdTR8i_348_v1_2;BdistachyonBd29_1_346_v1_2;BdistachyonABR9_333_v1_2	Brachypodium distachyon	44	5	11.3636
BG_XP_003566682.1	BdistachyonBdTR11a_380_v1_2	Brachypodium distachyon	44	1	2.27273
BG_XP_003566708.1	BdistachyonBdTR12c_352_v1_2	Brachypodium distachyon	44	1	2.27273	Lignin_synthesis	PRX
BG_XP_003566846.3	BdistachyonBd29_1_346_v1_2	Brachypodium distachyon	44	1	2.27273
BG_XP_003566959.1	BdistachyonMon3_350_v1_2;BdistachyonBdTR8i_348_v1_2;BdistachyonBd29_1_346_v1_2;BdistachyonArn1_355_v1_2;BdistachyonABR9_333_v1_2;BdistachyonBdTR7a_329_v1_2	Brachypodium distachyon	44	6	13.6364
BG_XP_003567003.1	BdistachyonMon3_350_v1_2	Brachypodium distachyon	44	1	2.27273
BG_XP_003567030.1	BdistachyonTek_4_332_v1_2	Brachypodium distachyon	44	1	2.27273
BG_XP_003567038.1	BdistachyonBdTR9k_358_v1_2;BdistachyonBdTR12c_352_v1_2;BdistachyonAdi_12_359_v1_2	Brachypodium distachyon	44	3	6.81818
BG_XP_003567183.1	BdistachyonBdTR2b_376_v1_2;BdistachyonBdTR1i_345_v1_2;BdistachyonBdTR12c_352_v1_2;BdistachyonBdTR11i_363_v1_2;BdistachyonBdTR11g_357_v1_2;BdistachyonBdTR11a_380_v1_2;BdistachyonBd2_3_353_v1_2;BdistachyonTek_4_332_v1_2;BdistachyonBdTR8i_348_v1_2;BdistachyonBd29_1_346_v1_2;BdistachyonABR9_333_v1_2;BdistachyonBdTR7a_329_v1_2	Brachypodium distachyon	44	12	27.2727
BG_XP_003567192.2	BdistachyonBdTR5i_370_v1_2;BdistachyonBd29_1_346_v1_2;BdistachyonBd21_3_378_v1_2	Brachypodium distachyon	44	3	6.81818
BG_XP_003567195.2	BdistachyonBdTR2b_376_v1_2	Brachypodium distachyon	44	1	2.27273
BG_XP_003567242.1	BdistachyonBd29_1_346_v1_2	Brachypodium distachyon	44	1	2.27273
BG_XP_003567258.1	BdistachyonTek_4_332_v1_2	Brachypodium distachyon	44	1	2.27273
BG_XP_003567338.1	BdistachyonTek_4_332_v1_2	Brachypodium distachyon	44	1	2.27273
BG_XP_003567442.1	BdistachyonSig2_371_v1_2;BdistachyonRon2_360_v1_2;BdistachyonLuc1_347_v1_2;BdistachyonFoz1_366_v1_2;BdistachyonABR5_379_v1_2;BdistachyonBdTR8i_348_v1_2;BdistachyonBd29_1_346_v1_2;BdistachyonArn1_355_v1_2;BdistachyonABR9_333_v1_2;BdistachyonABR4_364_v1_2;BdistachyonBdTR7a_329_v1_2	Brachypodium distachyon	44	11	25
BG_XP_003567456.1	BdistachyonSig2_371_v1_2;BdistachyonS8iiC_340_v1_2;BdistachyonRon2_360_v1_2;BdistachyonPer1_326_v1_2;BdistachyonMur1_373_v1_2;BdistachyonMig3_377_v1_2;BdistachyonLuc1_347_v1_2;BdistachyonKoz_1_330_v1_2;BdistachyonKah_5_342_v1_2;BdistachyonFoz1_366_v1_2;BdistachyonBdTR9k_358_v1_2;BdistachyonBdTR5i_370_v1_2;BdistachyonBdTR3c_354_v1_2;BdistachyonBdTR2b_376_v1_2;BdistachyonBdTR1i_345_v1_2;Bdistachyon…	Brachypodium distachyon	44	38	86.3636
BG_XP_003567483.1	BdistachyonS8iiC_340_v1_2;BdistachyonBdTR12c_352_v1_2;BdistachyonBdTR10c_374_v1_2;BdistachyonABR5_379_v1_2;BdistachyonABR3_343_v1_2;BdistachyonUni2_327_v1_2	Brachypodium distachyon	44	6	13.6364
BG_XP_003567484.1	BdistachyonSig2_371_v1_2;BdistachyonBdTR5i_370_v1_2	Brachypodium distachyon	44	2	4.54545
BG_XP_003567531.1	BdistachyonABR6_336_v1_2	Brachypodium distachyon	44	1	2.27273
BG_XP_003567536.1	BdistachyonBdTR13c_365_v1_2	Brachypodium distachyon	44	1	2.27273	CW_Other_proteins	EXT
BG_XP_003567604.1	BdistachyonBdTR10c_374_v1_2	Brachypodium distachyon	44	1	2.27273
BG_XP_003567632.1	BdistachyonBdTR10c_374_v1_2	Brachypodium distachyon	44	1	2.27273
BG_XP_003567700.1	BdistachyonBdTR7a_329_v1_2	Brachypodium distachyon	44	1	2.27273
BG_XP_003567813.1	BdistachyonBdTR5i_370_v1_2	Brachypodium distachyon	44	1	2.27273
BG_XP_003567816.2	BdistachyonAdi_12_359_v1_2	Brachypodium distachyon	44	1	2.27273
BG_XP_003567818.1	BdistachyonABR5_379_v1_2;BdistachyonABR2_337_v1_2;BdistachyonTek_4_332_v1_2;BdistachyonMon3_350_v1_2;BdistachyonBd29_1_346_v1_2;BdistachyonBdTR7a_329_v1_2	Brachypodium distachyon	44	6	13.6364
BG_XP_003567840.1	BdistachyonBd2_3_353_v1_2	Brachypodium distachyon	44	1	2.27273
BG_XP_003567857.1	BdistachyonBdTR10c_374_v1_2	Brachypodium distachyon	44	1	2.27273
BG_XP_003567862.1	BdistachyonBd29_1_346_v1_2	Brachypodium distachyon	44	1	2.27273
BG_XP_003567935.1	BdistachyonLuc1_347_v1_2	Brachypodium distachyon	44	1	2.27273
BG_XP_003567948.1	BdistachyonAdi_12_359_v1_2	Brachypodium distachyon	44	1	2.27273
BG_XP_003567950.1	BdistachyonAdi_12_359_v1_2	Brachypodium distachyon	44	1	2.27273
BG_XP_003568037.1	BdistachyonBdTR10c_374_v1_2	Brachypodium distachyon	44	1	2.27273
BG_XP_003568066.1	BdistachyonSig2_371_v1_2	Brachypodium distachyon	44	1	2.27273
BG_XP_003568098.1	BdistachyonS8iiC_340_v1_2;BdistachyonRon2_360_v1_2;BdistachyonKoz_1_330_v1_2;BdistachyonKah_5_342_v1_2;BdistachyonBdTR3c_354_v1_2;BdistachyonBdTR2b_376_v1_2;BdistachyonBdTR1i_345_v1_2;BdistachyonBdTR12c_352_v1_2;BdistachyonBdTR11i_363_v1_2;BdistachyonBdTR11g_357_v1_2;BdistachyonBdTR11a_380_v1_2;BdistachyonBd18_1_362_v1_2;BdistachyonABR6_336_v1_2;BdistachyonABR5_379_v1_2;BdistachyonUni2_327_v1_2;B…	Brachypodium distachyon	44	16	36.3636
BG_XP_003568118.2	BdistachyonBdTR9k_358_v1_2	Brachypodium distachyon	44	1	2.27273
BG_XP_003568138.1	BdistachyonRon2_360_v1_2;BdistachyonABR3_343_v1_2	Brachypodium distachyon	44	2	4.54545
BG_XP_003568202.1	BdistachyonBdTR3c_354_v1_2;BdistachyonBdTR1i_345_v1_2;BdistachyonBdTR11i_363_v1_2;BdistachyonAdi_2_372_v1_2;BdistachyonUni2_327_v1_2	Brachypodium distachyon	44	5	11.3636
BG_XP_003568243.1	BdistachyonBdTR11a_380_v1_2;BdistachyonBd29_1_346_v1_2;BdistachyonBd21_3_378_v1_2	Brachypodium distachyon	44	3	6.81818	CW_Other_proteins	GH17
BG_XP_003568316.1	BdistachyonBdTR9k_358_v1_2	Brachypodium distachyon	44	1	2.27273
BG_XP_003568370.1	BdistachyonSig2_371_v1_2;BdistachyonRon2_360_v1_2;BdistachyonPer1_326_v1_2;BdistachyonMur1_373_v1_2;BdistachyonMig3_377_v1_2;BdistachyonLuc1_347_v1_2;BdistachyonKoz_1_330_v1_2;BdistachyonKah_5_342_v1_2;BdistachyonJer1_375_v1_2;BdistachyonFoz1_366_v1_2;BdistachyonBdTR9k_358_v1_2;BdistachyonBdTR5i_370_v1_2;BdistachyonBdTR3c_354_v1_2;BdistachyonBdTR2b_376_v1_2;BdistachyonBdTR1i_345_v1_2;BdistachyonB…	Brachypodium distachyon	44	37	84.0909
BG_XP_003568389.1	BdistachyonBdTR10c_374_v1_2	Brachypodium distachyon	44	1	2.27273
BG_XP_003568394.1	BdistachyonBd2_3_353_v1_2	Brachypodium distachyon	44	1	2.27273	Transcription_factor	MYB4/MYB6/MYB7/MYB21/MYB32
BG_XP_003568405.1	BdistachyonBdTR2b_376_v1_2;BdistachyonAdi_2_372_v1_2	Brachypodium distachyon	44	2	4.54545	Hemicellulose_metabolism	GUX
BG_XP_003568408.1	BdistachyonLuc1_347_v1_2	Brachypodium distachyon	44	1	2.27273
BG_XP_003568523.1	BdistachyonTek_4_332_v1_2	Brachypodium distachyon	44	1	2.27273
BG_XP_003568537.1	BdistachyonBdTR10c_374_v1_2	Brachypodium distachyon	44	1	2.27273
BG_XP_003568581.1	BdistachyonBd29_1_346_v1_2	Brachypodium distachyon	44	1	2.27273
BG_XP_003568595.1	BdistachyonRon2_360_v1_2	Brachypodium distachyon	44	1	2.27273
BG_XP_003568596.1	BdistachyonBdTR12c_352_v1_2	Brachypodium distachyon	44	1	2.27273
BG_XP_003568632.1	BdistachyonBdTR7a_329_v1_2	Brachypodium distachyon	44	1	2.27273
BG_XP_003568768.1	BdistachyonBdTR11a_380_v1_2	Brachypodium distachyon	44	1	2.27273
BG_XP_003568822.1	BdistachyonABR6_336_v1_2;BdistachyonABR5_379_v1_2	Brachypodium distachyon	44	2	4.54545
BG_XP_003568824.1	BdistachyonBdTR9k_358_v1_2	Brachypodium distachyon	44	1	2.27273
BG_XP_003568875.1	BdistachyonBdTR9k_358_v1_2;BdistachyonBdTR12c_352_v1_2	Brachypodium distachyon	44	2	4.54545
BG_XP_003568911.1	BdistachyonBis_1_338_v1_2	Brachypodium distachyon	44	1	2.27273
BG_XP_003568940.1	BdistachyonAdi_12_359_v1_2	Brachypodium distachyon	44	1	2.27273
BG_XP_003568990.1	BdistachyonSig2_371_v1_2;BdistachyonBd21_3_378_v1_2	Brachypodium distachyon	44	2	4.54545	Lignin_synthesis	PRX
BG_XP_003568991.1	BdistachyonBdTR10c_374_v1_2;BdistachyonBd29_1_346_v1_2	Brachypodium distachyon	44	2	4.54545	Lignin_synthesis	PRX
BG_XP_003568997.1	BdistachyonBdTR7a_329_v1_2	Brachypodium distachyon	44	1	2.27273
BG_XP_003569021.1	BdistachyonBdTR8i_348_v1_2	Brachypodium distachyon	44	1	2.27273
BG_XP_003569065.1	BdistachyonTek_4_332_v1_2	Brachypodium distachyon	44	1	2.27273
BG_XP_003569082.1	BdistachyonBdTR9k_358_v1_2	Brachypodium distachyon	44	1	2.27273
BG_XP_003569094.1	BdistachyonBdTR5i_370_v1_2	Brachypodium distachyon	44	1	2.27273
BG_XP_003569101.1	BdistachyonBdTR9k_358_v1_2	Brachypodium distachyon	44	1	2.27273
BG_XP_003569109.1	BdistachyonBdTR8i_348_v1_2	Brachypodium distachyon	44	1	2.27273
BG_XP_003569113.2	BdistachyonSig2_371_v1_2;BdistachyonS8iiC_340_v1_2;BdistachyonRon2_360_v1_2;BdistachyonPer1_326_v1_2;BdistachyonMur1_373_v1_2;BdistachyonMig3_377_v1_2;BdistachyonLuc1_347_v1_2;BdistachyonKoz_1_330_v1_2;BdistachyonKah_5_342_v1_2;BdistachyonJer1_375_v1_2;BdistachyonFoz1_366_v1_2;BdistachyonBdTR9k_358_v1_2;BdistachyonBdTR5i_370_v1_2;BdistachyonBdTR3c_354_v1_2;BdistachyonBdTR2b_376_v1_2;BdistachyonBd…	Brachypodium distachyon	44	40	90.9091
BG_XP_003569114.1	BdistachyonS8iiC_340_v1_2;BdistachyonRon2_360_v1_2;BdistachyonPer1_326_v1_2;BdistachyonFoz1_366_v1_2;BdistachyonBdTR3c_354_v1_2;BdistachyonBdTR2b_376_v1_2;BdistachyonBdTR11a_380_v1_2;BdistachyonBd18_1_362_v1_2;BdistachyonAdi_2_372_v1_2;BdistachyonABR7_369_v1_2;BdistachyonABR3_343_v1_2;BdistachyonABR2_337_v1_2;BdistachyonMon3_350_v1_2;BdistachyonBis_1_338_v1_2;BdistachyonBd29_1_346_v1_2;Bdistachyo…	Brachypodium distachyon	44	18	40.9091
BG_XP_003569117.1	BdistachyonSig2_371_v1_2;BdistachyonRon2_360_v1_2;BdistachyonPer1_326_v1_2;BdistachyonMig3_377_v1_2;BdistachyonLuc1_347_v1_2;BdistachyonKoz_1_330_v1_2;BdistachyonKah_5_342_v1_2;BdistachyonFoz1_366_v1_2;BdistachyonBdTR3c_354_v1_2;BdistachyonBdTR2b_376_v1_2;BdistachyonBdTR1i_345_v1_2;BdistachyonBdTR12c_352_v1_2;BdistachyonBdTR11i_363_v1_2;BdistachyonBdTR11g_357_v1_2;BdistachyonBd18_1_362_v1_2;Bdist…	Brachypodium distachyon	44	28	63.6364
BG_XP_003569127.1	BdistachyonAdi_12_359_v1_2	Brachypodium distachyon	44	1	2.27273
BG_XP_003569223.1	BdistachyonS8iiC_340_v1_2	Brachypodium distachyon	44	1	2.27273
BG_XP_003569257.1	BdistachyonBdTR5i_370_v1_2;BdistachyonBdTR10c_374_v1_2	Brachypodium distachyon	44	2	4.54545
BG_XP_003569282.1	BdistachyonBdTR5i_370_v1_2	Brachypodium distachyon	44	1	2.27273
BG_XP_003569306.1	BdistachyonBd29_1_346_v1_2	Brachypodium distachyon	44	1	2.27273
BG_XP_003569314.1	BdistachyonBdTR11a_380_v1_2	Brachypodium distachyon	44	1	2.27273
BG_XP_003569340.1	BdistachyonBd29_1_346_v1_2	Brachypodium distachyon	44	1	2.27273
BG_XP_003569395.1	BdistachyonBdTR5i_370_v1_2	Brachypodium distachyon	44	1	2.27273
BG_XP_003569412.1	BdistachyonBdTR9k_358_v1_2	Brachypodium distachyon	44	1	2.27273
BG_XP_003569421.1	BdistachyonABR3_343_v1_2	Brachypodium distachyon	44	1	2.27273
BG_XP_003569501.1	BdistachyonTek_4_332_v1_2	Brachypodium distachyon	44	1	2.27273
BG_XP_003569538.4	BdistachyonBdTR12c_352_v1_2;BdistachyonBd29_1_346_v1_2	Brachypodium distachyon	44	2	4.54545
BG_XP_003569555.3	BdistachyonBdTR10c_374_v1_2	Brachypodium distachyon	44	1	2.27273
BG_XP_003569574.1	BdistachyonKoz_1_330_v1_2;BdistachyonKah_5_342_v1_2;BdistachyonBdTR9k_358_v1_2;BdistachyonBdTR5i_370_v1_2;BdistachyonBdTR3c_354_v1_2;BdistachyonBdTR2b_376_v1_2;BdistachyonBdTR1i_345_v1_2;BdistachyonBdTR10c_374_v1_2;BdistachyonBd2_3_353_v1_2;BdistachyonBd18_1_362_v1_2;BdistachyonAdi_12_359_v1_2;BdistachyonBis_1_338_v1_2;BdistachyonBdTR13a_334_v1_2	Brachypodium distachyon	44	13	29.5455
BG_XP_003569593.1	BdistachyonRon2_360_v1_2;BdistachyonMig3_377_v1_2;BdistachyonLuc1_347_v1_2;BdistachyonKoz_1_330_v1_2;BdistachyonKah_5_342_v1_2;BdistachyonBdTR5i_370_v1_2;BdistachyonBdTR11i_363_v1_2;BdistachyonBdTR11g_357_v1_2;BdistachyonBdTR11a_380_v1_2;BdistachyonBd2_3_353_v1_2;BdistachyonABR6_336_v1_2;BdistachyonABR5_379_v1_2;BdistachyonABR3_343_v1_2;BdistachyonTek_4_332_v1_2;BdistachyonBd29_1_346_v1_2;Bdistac…	Brachypodium distachyon	44	17	38.6364
BG_XP_003569604.1	BdistachyonBdTR10c_374_v1_2	Brachypodium distachyon	44	1	2.27273
BG_XP_003569628.1	BdistachyonFoz1_366_v1_2	Brachypodium distachyon	44	1	2.27273
BG_XP_003569642.1	BdistachyonABR5_379_v1_2	Brachypodium distachyon	44	1	2.27273
BG_XP_003569675.1	BdistachyonMon3_350_v1_2	Brachypodium distachyon	44	1	2.27273
BG_XP_003569722.1	BdistachyonBdTR9k_358_v1_2	Brachypodium distachyon	44	1	2.27273
BG_XP_003569731.1	BdistachyonBdTR10c_374_v1_2	Brachypodium distachyon	44	1	2.27273
BG_XP_003569749.1	BdistachyonBd21_3_378_v1_2	Brachypodium distachyon	44	1	2.27273	Hemicellulose_metabolism	BAHD
BG_XP_003569754.1	BdistachyonBd29_1_346_v1_2;BdistachyonBd21_3_378_v1_2	Brachypodium distachyon	44	2	4.54545	Hemicellulose_metabolism	BAHD
BG_XP_003569796.1	BdistachyonBd29_1_346_v1_2	Brachypodium distachyon	44	1	2.27273
BG_XP_003569805.1	BdistachyonS8iiC_340_v1_2;BdistachyonRon2_360_v1_2;BdistachyonPer1_326_v1_2;BdistachyonMur1_373_v1_2;BdistachyonMig3_377_v1_2;BdistachyonLuc1_347_v1_2;BdistachyonKoz_1_330_v1_2;BdistachyonKah_5_342_v1_2;BdistachyonJer1_375_v1_2;BdistachyonFoz1_366_v1_2;BdistachyonBdTR9k_358_v1_2;BdistachyonBdTR5i_370_v1_2;BdistachyonBdTR3c_354_v1_2;BdistachyonBdTR2b_376_v1_2;BdistachyonBdTR1i_345_v1_2;Bdistachyon…	Brachypodium distachyon	44	39	88.6364
BG_XP_003569823.1	BdistachyonBdTR2b_376_v1_2	Brachypodium distachyon	44	1	2.27273
BG_XP_003569880.2	BdistachyonMig3_377_v1_2;BdistachyonFoz1_366_v1_2	Brachypodium distachyon	44	2	4.54545
BG_XP_003569907.1	BdistachyonBdTR5i_370_v1_2	Brachypodium distachyon	44	1	2.27273
BG_XP_003569911.1	BdistachyonBdTR5i_370_v1_2	Brachypodium distachyon	44	1	2.27273
BG_XP_003569996.1	BdistachyonBdTR9k_358_v1_2	Brachypodium distachyon	44	1	2.27273
BG_XP_003570004.1	BdistachyonMon3_350_v1_2;BdistachyonArn1_355_v1_2	Brachypodium distachyon	44	2	4.54545
BG_XP_003570086.1	BdistachyonBdTR5i_370_v1_2;BdistachyonAdi_12_359_v1_2	Brachypodium distachyon	44	2	4.54545
BG_XP_003570105.1	BdistachyonBdTR9k_358_v1_2	Brachypodium distachyon	44	1	2.27273
BG_XP_003570118.1	BdistachyonBd2_3_353_v1_2	Brachypodium distachyon	44	1	2.27273
BG_XP_003570238.1	BdistachyonBdTR12c_352_v1_2	Brachypodium distachyon	44	1	2.27273
BG_XP_003570289.1	BdistachyonBdTR5i_370_v1_2	Brachypodium distachyon	44	1	2.27273
BG_XP_003570305.1	BdistachyonAdi_2_372_v1_2	Brachypodium distachyon	44	1	2.27273
BG_XP_003570350.1	BdistachyonAdi_12_359_v1_2	Brachypodium distachyon	44	1	2.27273
BG_XP_003570404.1	BdistachyonS8iiC_340_v1_2	Brachypodium distachyon	44	1	2.27273
BG_XP_003570496.1	BdistachyonBd29_1_346_v1_2	Brachypodium distachyon	44	1	2.27273
BG_XP_003570691.1	BdistachyonBis_1_338_v1_2	Brachypodium distachyon	44	1	2.27273
BG_XP_003570713.1	BdistachyonPer1_326_v1_2;BdistachyonBdTR12c_352_v1_2;BdistachyonBdTR13c_365_v1_2	Brachypodium distachyon	44	3	6.81818
BG_XP_003570714.1	BdistachyonKah_5_342_v1_2;BdistachyonBdTR9k_358_v1_2;BdistachyonBdTR5i_370_v1_2;BdistachyonBdTR3c_354_v1_2;BdistachyonBdTR2b_376_v1_2;BdistachyonBdTR1i_345_v1_2;BdistachyonBdTR12c_352_v1_2;BdistachyonBdTR11i_363_v1_2;BdistachyonBdTR11g_357_v1_2;BdistachyonBdTR11a_380_v1_2;BdistachyonBdTR10c_374_v1_2;BdistachyonBd2_3_353_v1_2;BdistachyonAdi_2_372_v1_2;BdistachyonAdi_12_359_v1_2;BdistachyonBd29_1_3…	Brachypodium distachyon	44	16	36.3636
BG_XP_003570731.1	BdistachyonABR9_333_v1_2	Brachypodium distachyon	44	1	2.27273
BG_XP_003571101.1	BdistachyonSig2_371_v1_2;BdistachyonS8iiC_340_v1_2;BdistachyonRon2_360_v1_2;BdistachyonPer1_326_v1_2;BdistachyonMur1_373_v1_2;BdistachyonLuc1_347_v1_2;BdistachyonKoz_1_330_v1_2;BdistachyonFoz1_366_v1_2;BdistachyonBdTR3c_354_v1_2;BdistachyonTek_4_332_v1_2;BdistachyonBdTR8i_348_v1_2;BdistachyonABR9_333_v1_2;BdistachyonBdTR7a_329_v1_2	Brachypodium distachyon	44	13	29.5455
BG_XP_003571128.1	BdistachyonBdTR12c_352_v1_2;BdistachyonBdTR10c_374_v1_2;BdistachyonAdi_12_359_v1_2;BdistachyonBd29_1_346_v1_2	Brachypodium distachyon	44	4	9.09091
BG_XP_003571129.1	BdistachyonUni2_327_v1_2;BdistachyonBd21_3_378_v1_2	Brachypodium distachyon	44	2	4.54545
BG_XP_003571130.1	BdistachyonMur1_373_v1_2;BdistachyonBdTR2b_376_v1_2;BdistachyonABR5_379_v1_2;BdistachyonBdTR13c_365_v1_2;BdistachyonABR4_364_v1_2;BdistachyonBd21_3_378_v1_2	Brachypodium distachyon	44	6	13.6364
BG_XP_003571154.1	BdistachyonBdTR12c_352_v1_2	Brachypodium distachyon	44	1	2.27273	Lignin_synthesis	PRX
BG_XP_003571158.2	BdistachyonBd18_1_362_v1_2	Brachypodium distachyon	44	1	2.27273
BG_XP_003571316.1	BdistachyonBdTR7a_329_v1_2	Brachypodium distachyon	44	1	2.27273
BG_XP_003571317.1	BdistachyonBdTR7a_329_v1_2	Brachypodium distachyon	44	1	2.27273	CW_Other_proteins	EXPA/EXPB/EXPLA/EXPLB
BG_XP_003571334.2	BdistachyonBdTR10c_374_v1_2;BdistachyonMon3_350_v1_2	Brachypodium distachyon	44	2	4.54545
BG_XP_003571488.2	BdistachyonBdTR13c_365_v1_2	Brachypodium distachyon	44	1	2.27273
BG_XP_003571500.1	BdistachyonBdTR9k_358_v1_2	Brachypodium distachyon	44	1	2.27273
BG_XP_003571591.1	BdistachyonBdTR3c_354_v1_2	Brachypodium distachyon	44	1	2.27273
BG_XP_003571719.1	BdistachyonBdTR10c_374_v1_2	Brachypodium distachyon	44	1	2.27273
BG_XP_003571753.3	BdistachyonBdTR8i_348_v1_2	Brachypodium distachyon	44	1	2.27273
BG_XP_003571830.1	BdistachyonPer1_326_v1_2;BdistachyonJer1_375_v1_2;BdistachyonBdTR9k_358_v1_2;BdistachyonBdTR1i_345_v1_2;BdistachyonAdi_12_359_v1_2;BdistachyonABR7_369_v1_2;BdistachyonABR3_343_v1_2	Brachypodium distachyon	44	7	15.9091
BG_XP_003571844.1	BdistachyonJer1_375_v1_2;BdistachyonBdTR9k_358_v1_2;BdistachyonABR5_379_v1_2;BdistachyonBd21_3_378_v1_2	Brachypodium distachyon	44	4	9.09091	Hemicellulose_metabolism/Pectin_metabolism	ARAD/MUR3/XGT/XLT2
BG_XP_003571862.1	BdistachyonBd29_1_346_v1_2	Brachypodium distachyon	44	1	2.27273
BG_XP_003571863.2	BdistachyonBdTR2b_376_v1_2	Brachypodium distachyon	44	1	2.27273
BG_XP_003571871.1	BdistachyonBdTR9k_358_v1_2;BdistachyonBdTR12c_352_v1_2;BdistachyonBdTR11a_380_v1_2	Brachypodium distachyon	44	3	6.81818
BG_XP_003571882.1	BdistachyonBd29_1_346_v1_2	Brachypodium distachyon	44	1	2.27273
BG_XP_003571892.1	BdistachyonBdTR8i_348_v1_2	Brachypodium distachyon	44	1	2.27273
BG_XP_003571924.1	BdistachyonBdTR12c_352_v1_2	Brachypodium distachyon	44	1	2.27273
BG_XP_003571940.1	BdistachyonBd29_1_346_v1_2	Brachypodium distachyon	44	1	2.27273
BG_XP_003572060.1	BdistachyonJer1_375_v1_2;BdistachyonBd29_1_346_v1_2	Brachypodium distachyon	44	2	4.54545
BG_XP_003572084.1	BdistachyonUni2_327_v1_2	Brachypodium distachyon	44	1	2.27273
BG_XP_003572187.1	BdistachyonSig2_371_v1_2;BdistachyonPer1_326_v1_2;BdistachyonKoz_1_330_v1_2;BdistachyonKah_5_342_v1_2;BdistachyonBdTR3c_354_v1_2;BdistachyonBdTR2b_376_v1_2;BdistachyonBdTR1i_345_v1_2;BdistachyonBdTR12c_352_v1_2;BdistachyonAdi_2_372_v1_2;BdistachyonABR6_336_v1_2;BdistachyonABR2_337_v1_2;BdistachyonBis_1_338_v1_2;BdistachyonBdTR8i_348_v1_2;BdistachyonBdTR13c_365_v1_2;BdistachyonBdTR13a_334_v1_2;Bdi…	Brachypodium distachyon	44	21	47.7273
BG_XP_003572213.1	BdistachyonBdTR9k_358_v1_2	Brachypodium distachyon	44	1	2.27273
BG_XP_003572226.1	BdistachyonBdTR5i_370_v1_2	Brachypodium distachyon	44	1	2.27273
BG_XP_003572253.1	BdistachyonBdTR8i_348_v1_2	Brachypodium distachyon	44	1	2.27273
BG_XP_003572254.2	BdistachyonS8iiC_340_v1_2;BdistachyonMur1_373_v1_2;BdistachyonKoz_1_330_v1_2;BdistachyonKah_5_342_v1_2;BdistachyonBdTR2b_376_v1_2;BdistachyonBdTR12c_352_v1_2;BdistachyonBdTR10c_374_v1_2;BdistachyonAdi_12_359_v1_2;BdistachyonABR5_379_v1_2;BdistachyonTek_4_332_v1_2	Brachypodium distachyon	44	10	22.7273
BG_XP_003572290.2	BdistachyonTek_4_332_v1_2	Brachypodium distachyon	44	1	2.27273	CW_Other_proteins	EXPA/EXPB/EXPLA/EXPLB
BG_XP_003572330.1	BdistachyonMon3_350_v1_2;BdistachyonArn1_355_v1_2	Brachypodium distachyon	44	2	4.54545
BG_XP_003572355.1	BdistachyonAdi_12_359_v1_2	Brachypodium distachyon	44	1	2.27273
BG_XP_003572462.1	BdistachyonBd2_3_353_v1_2	Brachypodium distachyon	44	1	2.27273
BG_XP_003572470.1	BdistachyonBdTR9k_358_v1_2	Brachypodium distachyon	44	1	2.27273
BG_XP_003572499.1	BdistachyonRon2_360_v1_2;BdistachyonABR6_336_v1_2	Brachypodium distachyon	44	2	4.54545
BG_XP_003572500.1	BdistachyonAdi_12_359_v1_2	Brachypodium distachyon	44	1	2.27273
BG_XP_003572560.1	BdistachyonTek_4_332_v1_2	Brachypodium distachyon	44	1	2.27273
BG_XP_003572592.2	BdistachyonABR5_379_v1_2	Brachypodium distachyon	44	1	2.27273	Lignin_synthesis	LAC
BG_XP_003572645.1	BdistachyonBdTR7a_329_v1_2	Brachypodium distachyon	44	1	2.27273
BG_XP_003572646.1	BdistachyonBdTR7a_329_v1_2	Brachypodium distachyon	44	1	2.27273
BG_XP_003572738.1	BdistachyonBdTR10c_374_v1_2	Brachypodium distachyon	44	1	2.27273
BG_XP_003572739.1	BdistachyonBdTR10c_374_v1_2	Brachypodium distachyon	44	1	2.27273	Callose_synthesis	UGT75B1
BG_XP_003572742.1	BdistachyonBdTR13c_365_v1_2	Brachypodium distachyon	44	1	2.27273
BG_XP_003572758.1	BdistachyonMur1_373_v1_2;BdistachyonBdTR5i_370_v1_2	Brachypodium distachyon	44	2	4.54545
BG_XP_003572862.3	BdistachyonBdTR12c_352_v1_2;BdistachyonTek_4_332_v1_2	Brachypodium distachyon	44	2	4.54545
BG_XP_003572971.2	BdistachyonMon3_350_v1_2	Brachypodium distachyon	44	1	2.27273
BG_XP_003572977.1	BdistachyonBdTR5i_370_v1_2	Brachypodium distachyon	44	1	2.27273
BG_XP_003572978.1	BdistachyonBdTR9k_358_v1_2;BdistachyonMon3_350_v1_2	Brachypodium distachyon	44	2	4.54545
BG_XP_003572998.1	BdistachyonS8iiC_340_v1_2;BdistachyonBdTR5i_370_v1_2;BdistachyonBdTR10c_374_v1_2;BdistachyonBd2_3_353_v1_2;BdistachyonAdi_12_359_v1_2;BdistachyonBis_1_338_v1_2;BdistachyonBdTR13c_365_v1_2;BdistachyonBd21_3_378_v1_2	Brachypodium distachyon	44	8	18.1818
BG_XP_003573009.1	BdistachyonBdTR10c_374_v1_2	Brachypodium distachyon	44	1	2.27273
BG_XP_003573077.2	BdistachyonBd29_1_346_v1_2;BdistachyonBd21_3_378_v1_2	Brachypodium distachyon	44	2	4.54545
BG_XP_003573078.1	BdistachyonSig2_371_v1_2;BdistachyonBdTR3c_354_v1_2;BdistachyonBdTR12c_352_v1_2;BdistachyonBdTR11a_380_v1_2;BdistachyonBdTR10c_374_v1_2	Brachypodium distachyon	44	5	11.3636
BG_XP_003573087.1	BdistachyonMur1_373_v1_2;BdistachyonMig3_377_v1_2;BdistachyonABR6_336_v1_2;BdistachyonMon3_350_v1_2;BdistachyonBd21_3_460_v1.0_2;BdistachyonArn1_355_v1_2;BdistachyonBd21_3_378_v1_2	Brachypodium distachyon	44	7	15.9091
BG_XP_003573111.4	BdistachyonBdTR11i_363_v1_2;BdistachyonBdTR11g_357_v1_2;BdistachyonBdTR11a_380_v1_2;BdistachyonBd2_3_353_v1_2	Brachypodium distachyon	44	4	9.09091
BG_XP_003573119.1	BdistachyonBdTR9k_358_v1_2	Brachypodium distachyon	44	1	2.27273
BG_XP_003573129.1	BdistachyonBdTR11i_363_v1_2;BdistachyonBdTR11g_357_v1_2;BdistachyonBdTR11a_380_v1_2	Brachypodium distachyon	44	3	6.81818
BG_XP_003573130.3	BdistachyonBdTR11i_363_v1_2;BdistachyonBdTR11g_357_v1_2;BdistachyonBdTR11a_380_v1_2	Brachypodium distachyon	44	3	6.81818
BG_XP_003573140.3	BdistachyonSig2_371_v1_2;BdistachyonS8iiC_340_v1_2;BdistachyonRon2_360_v1_2;BdistachyonPer1_326_v1_2;BdistachyonMur1_373_v1_2;BdistachyonMig3_377_v1_2;BdistachyonLuc1_347_v1_2;BdistachyonJer1_375_v1_2;BdistachyonFoz1_366_v1_2;BdistachyonBd18_1_362_v1_2;BdistachyonABR6_336_v1_2;BdistachyonABR5_379_v1_2;BdistachyonABR3_343_v1_2;BdistachyonABR2_337_v1_2;BdistachyonUni2_327_v1_2;BdistachyonMon3_350_v…	Brachypodium distachyon	44	18	40.9091
BG_XP_003573142.2	BdistachyonSig2_371_v1_2;BdistachyonS8iiC_340_v1_2;BdistachyonRon2_360_v1_2;BdistachyonPer1_326_v1_2;BdistachyonMur1_373_v1_2;BdistachyonMig3_377_v1_2;BdistachyonLuc1_347_v1_2;BdistachyonJer1_375_v1_2;BdistachyonFoz1_366_v1_2;BdistachyonBd18_1_362_v1_2;BdistachyonABR6_336_v1_2;BdistachyonABR5_379_v1_2;BdistachyonABR3_343_v1_2;BdistachyonABR2_337_v1_2;BdistachyonUni2_327_v1_2;BdistachyonMon3_350_v…	Brachypodium distachyon	44	18	40.9091
BG_XP_003573144.1	BdistachyonSig2_371_v1_2;BdistachyonS8iiC_340_v1_2;BdistachyonRon2_360_v1_2;BdistachyonPer1_326_v1_2;BdistachyonMur1_373_v1_2;BdistachyonMig3_377_v1_2;BdistachyonLuc1_347_v1_2;BdistachyonKah_5_342_v1_2;BdistachyonJer1_375_v1_2;BdistachyonFoz1_366_v1_2;BdistachyonBdTR9k_358_v1_2;BdistachyonBdTR5i_370_v1_2;BdistachyonBdTR3c_354_v1_2;BdistachyonBdTR2b_376_v1_2;BdistachyonBdTR1i_345_v1_2;BdistachyonB…	Brachypodium distachyon	44	38	86.3636
BG_XP_003573154.1	BdistachyonKoz_1_330_v1_2;BdistachyonBdTR2b_376_v1_2;BdistachyonBdTR1i_345_v1_2;BdistachyonTek_4_332_v1_2	Brachypodium distachyon	44	4	9.09091
BG_XP_003573319.1	BdistachyonABR7_369_v1_2	Brachypodium distachyon	44	1	2.27273
BG_XP_003573366.1	BdistachyonBd29_1_346_v1_2	Brachypodium distachyon	44	1	2.27273
BG_XP_003573368.1	BdistachyonSig2_371_v1_2;BdistachyonS8iiC_340_v1_2;BdistachyonPer1_326_v1_2;BdistachyonMur1_373_v1_2;BdistachyonLuc1_347_v1_2;BdistachyonFoz1_366_v1_2;BdistachyonABR6_336_v1_2;BdistachyonTek_4_332_v1_2;BdistachyonBdTR8i_348_v1_2	Brachypodium distachyon	44	9	20.4545
BG_XP_003573369.1	BdistachyonTek_4_332_v1_2	Brachypodium distachyon	44	1	2.27273
BG_XP_003573773.1	BdistachyonBd29_1_346_v1_2	Brachypodium distachyon	44	1	2.27273
BG_XP_003573778.1	BdistachyonBd18_1_362_v1_2;BdistachyonABR6_336_v1_2;BdistachyonABR3_343_v1_2;BdistachyonMon3_350_v1_2;BdistachyonBdTR8i_348_v1_2;BdistachyonArn1_355_v1_2;BdistachyonABR4_364_v1_2	Brachypodium distachyon	44	7	15.9091
BG_XP_003573966.1	BdistachyonS8iiC_340_v1_2;BdistachyonBdTR9k_358_v1_2;BdistachyonABR7_369_v1_2;BdistachyonABR5_379_v1_2;BdistachyonBd21_3_378_v1_2	Brachypodium distachyon	44	5	11.3636	CW_Other_proteins	EXPA/EXPB/EXPLA/EXPLB
BG_XP_003573968.1	BdistachyonRon2_360_v1_2;BdistachyonPer1_326_v1_2;BdistachyonMur1_373_v1_2;BdistachyonJer1_375_v1_2;BdistachyonBdTR5i_370_v1_2;BdistachyonBdTR10c_374_v1_2;BdistachyonABR3_343_v1_2;BdistachyonABR2_337_v1_2;BdistachyonBdTR13c_365_v1_2;BdistachyonArn1_355_v1_2	Brachypodium distachyon	44	10	22.7273	CW_Other_proteins	EXPA/EXPB/EXPLA/EXPLB
BG_XP_003573970.2	BdistachyonFoz1_366_v1_2	Brachypodium distachyon	44	1	2.27273	CW_Other_proteins	EXPA/EXPB/EXPLA
BG_XP_003574052.1	BdistachyonBdTR11a_380_v1_2;BdistachyonABR3_343_v1_2;BdistachyonMon3_350_v1_2	Brachypodium distachyon	44	3	6.81818
BG_XP_003574104.1	BdistachyonTek_4_332_v1_2	Brachypodium distachyon	44	1	2.27273
BG_XP_003574107.1	BdistachyonTek_4_332_v1_2;BdistachyonMon3_350_v1_2;BdistachyonBdTR8i_348_v1_2;BdistachyonBd29_1_346_v1_2;BdistachyonBd21_3_460_v1.0_2;BdistachyonArn1_355_v1_2;BdistachyonABR9_333_v1_2;BdistachyonBdTR7a_329_v1_2;BdistachyonBd21_3_378_v1_2	Brachypodium distachyon	44	9	20.4545
BG_XP_003574112.1	BdistachyonAdi_12_359_v1_2	Brachypodium distachyon	44	1	2.27273
BG_XP_003574156.1	BdistachyonBd29_1_346_v1_2	Brachypodium distachyon	44	1	2.27273
BG_XP_003574167.1	BdistachyonBd29_1_346_v1_2	Brachypodium distachyon	44	1	2.27273
BG_XP_003574206.1	BdistachyonBd29_1_346_v1_2	Brachypodium distachyon	44	1	2.27273
BG_XP_003574313.1	BdistachyonArn1_355_v1_2;BdistachyonABR4_364_v1_2;BdistachyonBdTR7a_329_v1_2	Brachypodium distachyon	44	3	6.81818
BG_XP_003574382.1	BdistachyonBdTR10c_374_v1_2;BdistachyonUni2_327_v1_2	Brachypodium distachyon	44	2	4.54545
BG_XP_003574429.1	BdistachyonBdTR11i_363_v1_2;BdistachyonBdTR11g_357_v1_2;BdistachyonBdTR11a_380_v1_2;BdistachyonBdTR10c_374_v1_2;BdistachyonBd2_3_353_v1_2;BdistachyonMon3_350_v1_2;BdistachyonBdTR8i_348_v1_2;BdistachyonArn1_355_v1_2;BdistachyonBdTR7a_329_v1_2	Brachypodium distachyon	44	9	20.4545
BG_XP_003574468.1	BdistachyonBdTR8i_348_v1_2	Brachypodium distachyon	44	1	2.27273
BG_XP_003574469.1	BdistachyonBdTR8i_348_v1_2	Brachypodium distachyon	44	1	2.27273
BG_XP_003574472.1	BdistachyonBdTR5i_370_v1_2;BdistachyonAdi_12_359_v1_2	Brachypodium distachyon	44	2	4.54545
BG_XP_003574473.1	BdistachyonLuc1_347_v1_2;BdistachyonAdi_12_359_v1_2;BdistachyonABR3_343_v1_2	Brachypodium distachyon	44	3	6.81818
BG_XP_003574487.1	BdistachyonBdTR9k_358_v1_2;BdistachyonBdTR2b_376_v1_2;BdistachyonBdTR12c_352_v1_2;BdistachyonAdi_12_359_v1_2	Brachypodium distachyon	44	4	9.09091
BG_XP_003574518.1	BdistachyonBdTR10c_374_v1_2;BdistachyonAdi_12_359_v1_2;BdistachyonABR7_369_v1_2	Brachypodium distachyon	44	3	6.81818
BG_XP_003574538.1	BdistachyonBdTR2b_376_v1_2;BdistachyonBdTR1i_345_v1_2	Brachypodium distachyon	44	2	4.54545
BG_XP_003574620.2	BdistachyonSig2_371_v1_2	Brachypodium distachyon	44	1	2.27273
BG_XP_003574652.1	BdistachyonMon3_350_v1_2;BdistachyonBdTR7a_329_v1_2	Brachypodium distachyon	44	2	4.54545
BG_XP_003574727.1	BdistachyonBdTR12c_352_v1_2	Brachypodium distachyon	44	1	2.27273
BG_XP_003574739.1	BdistachyonBd29_1_346_v1_2	Brachypodium distachyon	44	1	2.27273
BG_XP_003574834.1	BdistachyonBdTR8i_348_v1_2;BdistachyonBd21_3_378_v1_2	Brachypodium distachyon	44	2	4.54545
BG_XP_003574835.1	BdistachyonBdTR8i_348_v1_2;BdistachyonBd21_3_378_v1_2	Brachypodium distachyon	44	2	4.54545
BG_XP_003574867.1	BdistachyonABR9_333_v1_2;BdistachyonBdTR7a_329_v1_2	Brachypodium distachyon	44	2	4.54545
BG_XP_003574898.1	BdistachyonKoz_1_330_v1_2	Brachypodium distachyon	44	1	2.27273
BG_XP_003574998.1	BdistachyonBdTR10c_374_v1_2	Brachypodium distachyon	44	1	2.27273
BG_XP_003575016.2	BdistachyonBd29_1_346_v1_2	Brachypodium distachyon	44	1	2.27273
BG_XP_003575042.1	BdistachyonBd29_1_346_v1_2	Brachypodium distachyon	44	1	2.27273
BG_XP_003575065.1	BdistachyonArn1_355_v1_2	Brachypodium distachyon	44	1	2.27273
BG_XP_003575094.1	BdistachyonBdTR12c_352_v1_2;BdistachyonBd2_3_353_v1_2	Brachypodium distachyon	44	2	4.54545
BG_XP_003575197.1	BdistachyonPer1_326_v1_2;BdistachyonAdi_12_359_v1_2	Brachypodium distachyon	44	2	4.54545
BG_XP_003575200.1	BdistachyonMon3_350_v1_2	Brachypodium distachyon	44	1	2.27273
BG_XP_003575208.1	BdistachyonBdTR7a_329_v1_2	Brachypodium distachyon	44	1	2.27273
BG_XP_003575210.1	BdistachyonBdTR7a_329_v1_2	Brachypodium distachyon	44	1	2.27273
BG_XP_003575211.1	BdistachyonBdTR7a_329_v1_2	Brachypodium distachyon	44	1	2.27273
BG_XP_003575212.1	BdistachyonBdTR7a_329_v1_2	Brachypodium distachyon	44	1	2.27273
BG_XP_003575213.2	BdistachyonBdTR7a_329_v1_2	Brachypodium distachyon	44	1	2.27273
BG_XP_003575217.1	BdistachyonBdTR7a_329_v1_2	Brachypodium distachyon	44	1	2.27273
BG_XP_003575238.1	BdistachyonBdTR13c_365_v1_2	Brachypodium distachyon	44	1	2.27273	Lignin_synthesis	PAL
BG_XP_003575240.2	BdistachyonBdTR13c_365_v1_2	Brachypodium distachyon	44	1	2.27273	Lignin_synthesis	PAL
BG_XP_003575264.1	BdistachyonBdTR10c_374_v1_2	Brachypodium distachyon	44	1	2.27273
BG_XP_003575271.1	BdistachyonBdTR12c_352_v1_2	Brachypodium distachyon	44	1	2.27273
BG_XP_003575280.1	BdistachyonBdTR10c_374_v1_2	Brachypodium distachyon	44	1	2.27273
BG_XP_003575316.1	BdistachyonBdTR9k_358_v1_2;BdistachyonTek_4_332_v1_2;BdistachyonMon3_350_v1_2;BdistachyonBd21_3_460_v1.0_2;BdistachyonArn1_355_v1_2;BdistachyonABR9_333_v1_2;BdistachyonBd21_3_378_v1_2	Brachypodium distachyon	44	7	15.9091
BG_XP_003575327.1	BdistachyonMur1_373_v1_2	Brachypodium distachyon	44	1	2.27273
BG_XP_003575361.1	BdistachyonS8iiC_340_v1_2;BdistachyonLuc1_347_v1_2;BdistachyonKah_5_342_v1_2;BdistachyonBdTR5i_370_v1_2;BdistachyonBdTR12c_352_v1_2;BdistachyonBdTR11i_363_v1_2;BdistachyonBdTR11g_357_v1_2;BdistachyonBd18_1_362_v1_2;BdistachyonAdi_2_372_v1_2;BdistachyonAdi_12_359_v1_2;BdistachyonABR6_336_v1_2;BdistachyonMon3_350_v1_2;BdistachyonBdTR8i_348_v1_2;BdistachyonBd29_1_346_v1_2;BdistachyonBd21_3_460_v1.0_…	Brachypodium distachyon	44	19	43.1818
BG_XP_003575365.1	BdistachyonBd2_3_353_v1_2;BdistachyonABR5_379_v1_2;BdistachyonTek_4_332_v1_2;BdistachyonBdTR7a_329_v1_2	Brachypodium distachyon	44	4	9.09091	Lignin_synthesis	PAL
BG_XP_003575403.1	BdistachyonBdTR9k_358_v1_2;BdistachyonBdTR10c_374_v1_2	Brachypodium distachyon	44	2	4.54545	Lignin_synthesis	PAL
BG_XP_003575404.1	BdistachyonS8iiC_340_v1_2;BdistachyonBdTR9k_358_v1_2;BdistachyonBdTR5i_370_v1_2;BdistachyonBdTR10c_374_v1_2;BdistachyonBd2_3_353_v1_2;BdistachyonAdi_12_359_v1_2;BdistachyonUni2_327_v1_2;BdistachyonTek_4_332_v1_2;BdistachyonBdTR13c_365_v1_2;BdistachyonBdTR7a_329_v1_2;BdistachyonBd21_3_378_v1_2	Brachypodium distachyon	44	11	25	Lignin_synthesis	PAL
BG_XP_003575410.1	BdistachyonABR9_333_v1_2	Brachypodium distachyon	44	1	2.27273
BG_XP_003575423.1	BdistachyonSig2_371_v1_2;BdistachyonS8iiC_340_v1_2;BdistachyonRon2_360_v1_2;BdistachyonPer1_326_v1_2;BdistachyonMur1_373_v1_2;BdistachyonMig3_377_v1_2;BdistachyonLuc1_347_v1_2;BdistachyonJer1_375_v1_2;BdistachyonFoz1_366_v1_2;BdistachyonBdTR12c_352_v1_2;BdistachyonBd18_1_362_v1_2;BdistachyonABR7_369_v1_2;BdistachyonABR6_336_v1_2;BdistachyonABR3_343_v1_2;BdistachyonABR2_337_v1_2;BdistachyonUni2_32…	Brachypodium distachyon	44	17	38.6364
BG_XP_003576423.1	BdistachyonKoz_1_330_v1_2;BdistachyonKah_5_342_v1_2;BdistachyonBdTR9k_358_v1_2;BdistachyonBdTR5i_370_v1_2;BdistachyonBdTR3c_354_v1_2;BdistachyonBdTR8i_348_v1_2;BdistachyonBd21_3_460_v1.0_2;BdistachyonABR9_333_v1_2;BdistachyonABR4_364_v1_2;BdistachyonBd21_3_378_v1_2	Brachypodium distachyon	44	10	22.7273
BG_XP_003576452.1	BdistachyonBdTR9k_358_v1_2;BdistachyonBdTR12c_352_v1_2;BdistachyonBd29_1_346_v1_2;BdistachyonBdTR7a_329_v1_2	Brachypodium distachyon	44	4	9.09091
BG_XP_003576465.1	BdistachyonSig2_371_v1_2;BdistachyonS8iiC_340_v1_2;BdistachyonRon2_360_v1_2;BdistachyonPer1_326_v1_2;BdistachyonMur1_373_v1_2;BdistachyonMig3_377_v1_2;BdistachyonLuc1_347_v1_2;BdistachyonKoz_1_330_v1_2;BdistachyonKah_5_342_v1_2;BdistachyonJer1_375_v1_2;BdistachyonFoz1_366_v1_2;BdistachyonBdTR5i_370_v1_2;BdistachyonBdTR3c_354_v1_2;BdistachyonBdTR2b_376_v1_2;BdistachyonBdTR1i_345_v1_2;BdistachyonBd…	Brachypodium distachyon	44	31	70.4545
BG_XP_003576469.1	BdistachyonMur1_373_v1_2;BdistachyonBdTR9k_358_v1_2;BdistachyonBdTR5i_370_v1_2;BdistachyonBdTR12c_352_v1_2;BdistachyonBdTR11i_363_v1_2;BdistachyonBdTR11a_380_v1_2;BdistachyonBdTR10c_374_v1_2;BdistachyonBd2_3_353_v1_2;BdistachyonAdi_12_359_v1_2;BdistachyonUni2_327_v1_2;BdistachyonTek_4_332_v1_2;BdistachyonBis_1_338_v1_2;BdistachyonBdTR13c_365_v1_2;BdistachyonBd29_1_346_v1_2	Brachypodium distachyon	44	14	31.8182
BG_XP_003576478.2	BdistachyonSig2_371_v1_2;BdistachyonS8iiC_340_v1_2;BdistachyonRon2_360_v1_2;BdistachyonPer1_326_v1_2;BdistachyonMur1_373_v1_2;BdistachyonMig3_377_v1_2;BdistachyonLuc1_347_v1_2;BdistachyonKah_5_342_v1_2;BdistachyonJer1_375_v1_2;BdistachyonFoz1_366_v1_2;BdistachyonBdTR9k_358_v1_2;BdistachyonBdTR5i_370_v1_2;BdistachyonBdTR2b_376_v1_2;BdistachyonBdTR1i_345_v1_2;BdistachyonBdTR12c_352_v1_2;Bdistachyon…	Brachypodium distachyon	44	29	65.9091
BG_XP_003576507.2	BdistachyonBd29_1_346_v1_2	Brachypodium distachyon	44	1	2.27273	Lignin_synthesis	CAD
BG_XP_003576532.1	BdistachyonBdTR10c_374_v1_2	Brachypodium distachyon	44	1	2.27273
BG_XP_003576695.1	BdistachyonBdTR10c_374_v1_2	Brachypodium distachyon	44	1	2.27273
BG_XP_003576701.1	BdistachyonBdTR10c_374_v1_2;BdistachyonBd2_3_353_v1_2	Brachypodium distachyon	44	2	4.54545
BG_XP_003576732.1	BdistachyonBdTR10c_374_v1_2	Brachypodium distachyon	44	1	2.27273
BG_XP_003576740.1	BdistachyonBdTR10c_374_v1_2	Brachypodium distachyon	44	1	2.27273
BG_XP_003576748.1	BdistachyonBd29_1_346_v1_2;BdistachyonABR9_333_v1_2	Brachypodium distachyon	44	2	4.54545
BG_XP_003576749.1	BdistachyonBdTR9k_358_v1_2;BdistachyonAdi_2_372_v1_2;BdistachyonABR6_336_v1_2	Brachypodium distachyon	44	3	6.81818
BG_XP_003576781.1	BdistachyonBdTR9k_358_v1_2	Brachypodium distachyon	44	1	2.27273
BG_XP_003576787.1	BdistachyonFoz1_366_v1_2;BdistachyonBdTR9k_358_v1_2;BdistachyonBdTR12c_352_v1_2;BdistachyonBd21_3_378_v1_2	Brachypodium distachyon	44	4	9.09091
BG_XP_003576800.1	BdistachyonBdTR8i_348_v1_2	Brachypodium distachyon	44	1	2.27273
BG_XP_003576817.1	BdistachyonBdTR13c_365_v1_2	Brachypodium distachyon	44	1	2.27273
BG_XP_003576818.1	BdistachyonBdTR2b_376_v1_2;BdistachyonBdTR12c_352_v1_2;BdistachyonMon3_350_v1_2;BdistachyonBis_1_338_v1_2	Brachypodium distachyon	44	4	9.09091
BG_XP_003576839.1	BdistachyonS8iiC_340_v1_2;BdistachyonPer1_326_v1_2;BdistachyonMur1_373_v1_2;BdistachyonLuc1_347_v1_2;BdistachyonKah_5_342_v1_2;BdistachyonBdTR9k_358_v1_2;BdistachyonBdTR5i_370_v1_2;BdistachyonBdTR3c_354_v1_2;BdistachyonBdTR2b_376_v1_2;BdistachyonBdTR1i_345_v1_2;BdistachyonBdTR11i_363_v1_2;BdistachyonBdTR11g_357_v1_2;BdistachyonBdTR11a_380_v1_2;BdistachyonBdTR10c_374_v1_2;BdistachyonBd2_3_353_v1_2…	Brachypodium distachyon	44	25	56.8182
BG_XP_003576840.3	BdistachyonJer1_375_v1_2;BdistachyonMon3_350_v1_2;BdistachyonArn1_355_v1_2	Brachypodium distachyon	44	3	6.81818
BG_XP_003578128.1	BdistachyonBdTR10c_374_v1_2	Brachypodium distachyon	44	1	2.27273
BG_XP_003578155.1	BdistachyonABR9_333_v1_2	Brachypodium distachyon	44	1	2.27273
BG_XP_003578241.2	BdistachyonBdTR12c_352_v1_2	Brachypodium distachyon	44	1	2.27273
BG_XP_003578295.1	BdistachyonSig2_371_v1_2;BdistachyonABR9_333_v1_2	Brachypodium distachyon	44	2	4.54545
BG_XP_003578296.1	BdistachyonSig2_371_v1_2	Brachypodium distachyon	44	1	2.27273
BG_XP_003578297.1	BdistachyonBd2_3_353_v1_2	Brachypodium distachyon	44	1	2.27273
BG_XP_003578311.1	BdistachyonTek_4_332_v1_2;BdistachyonBdTR8i_348_v1_2;BdistachyonBdTR7a_329_v1_2	Brachypodium distachyon	44	3	6.81818
BG_XP_003578465.1	BdistachyonKoz_1_330_v1_2;BdistachyonBdTR11i_363_v1_2;BdistachyonBdTR11g_357_v1_2;BdistachyonBdTR11a_380_v1_2;BdistachyonABR6_336_v1_2;BdistachyonABR5_379_v1_2	Brachypodium distachyon	44	6	13.6364
BG_XP_003578467.1	BdistachyonKoz_1_330_v1_2;BdistachyonBdTR11i_363_v1_2;BdistachyonBdTR11g_357_v1_2;BdistachyonBdTR11a_380_v1_2;BdistachyonABR6_336_v1_2	Brachypodium distachyon	44	5	11.3636
BG_XP_003578489.1	BdistachyonBdTR10c_374_v1_2	Brachypodium distachyon	44	1	2.27273
BG_XP_003578538.1	BdistachyonSig2_371_v1_2;BdistachyonS8iiC_340_v1_2;BdistachyonRon2_360_v1_2;BdistachyonPer1_326_v1_2;BdistachyonMur1_373_v1_2;BdistachyonMig3_377_v1_2;BdistachyonLuc1_347_v1_2;BdistachyonKoz_1_330_v1_2;BdistachyonKah_5_342_v1_2;BdistachyonJer1_375_v1_2;BdistachyonFoz1_366_v1_2;BdistachyonBdTR5i_370_v1_2;BdistachyonBdTR3c_354_v1_2;BdistachyonBdTR2b_376_v1_2;BdistachyonBdTR1i_345_v1_2;BdistachyonBd…	Brachypodium distachyon	44	41	93.1818
BG_XP_003578543.1	BdistachyonUni2_327_v1_2	Brachypodium distachyon	44	1	2.27273
BG_XP_003578556.1	BdistachyonBdTR11a_380_v1_2;BdistachyonABR7_369_v1_2;BdistachyonBis_1_338_v1_2	Brachypodium distachyon	44	3	6.81818	Hemicellulose_metabolism	BAHD
BG_XP_003578558.1	BdistachyonBdTR11a_380_v1_2;BdistachyonBd21_3_378_v1_2	Brachypodium distachyon	44	2	4.54545	Hemicellulose_metabolism	BAHD
BG_XP_003578559.1	BdistachyonBd21_3_378_v1_2	Brachypodium distachyon	44	1	2.27273
BG_XP_003578562.1	BdistachyonTek_4_332_v1_2;BdistachyonBd29_1_346_v1_2;BdistachyonBd21_3_378_v1_2	Brachypodium distachyon	44	3	6.81818
BG_XP_003578569.1	BdistachyonABR2_337_v1_2;BdistachyonMon3_350_v1_2;BdistachyonBdTR8i_348_v1_2;BdistachyonBd29_1_346_v1_2;BdistachyonBdTR7a_329_v1_2	Brachypodium distachyon	44	5	11.3636
BG_XP_003578571.1	BdistachyonTek_4_332_v1_2	Brachypodium distachyon	44	1	2.27273
BG_XP_003578592.1	BdistachyonTek_4_332_v1_2	Brachypodium distachyon	44	1	2.27273
BG_XP_003578603.1	BdistachyonBdTR5i_370_v1_2;BdistachyonBdTR12c_352_v1_2;BdistachyonBdTR11a_380_v1_2;BdistachyonBdTR10c_374_v1_2;BdistachyonTek_4_332_v1_2;BdistachyonBis_1_338_v1_2;BdistachyonBdTR13c_365_v1_2	Brachypodium distachyon	44	7	15.9091
BG_XP_003578618.1	BdistachyonBdTR11g_357_v1_2	Brachypodium distachyon	44	1	2.27273
BG_XP_003578638.1	BdistachyonSig2_371_v1_2;BdistachyonS8iiC_340_v1_2;BdistachyonRon2_360_v1_2;BdistachyonPer1_326_v1_2;BdistachyonMur1_373_v1_2;BdistachyonMig3_377_v1_2;BdistachyonLuc1_347_v1_2;BdistachyonKah_5_342_v1_2;BdistachyonJer1_375_v1_2;BdistachyonFoz1_366_v1_2;BdistachyonBdTR12c_352_v1_2;BdistachyonBd18_1_362_v1_2;BdistachyonAdi_2_372_v1_2;BdistachyonAdi_12_359_v1_2;BdistachyonABR7_369_v1_2;BdistachyonABR…	Brachypodium distachyon	44	24	54.5455
BG_XP_003579311.1	BdistachyonSig2_371_v1_2;BdistachyonMig3_377_v1_2;BdistachyonLuc1_347_v1_2;BdistachyonJer1_375_v1_2;BdistachyonFoz1_366_v1_2;BdistachyonABR7_369_v1_2;BdistachyonABR6_336_v1_2;BdistachyonABR5_379_v1_2;BdistachyonABR3_343_v1_2;BdistachyonABR2_337_v1_2;BdistachyonUni2_327_v1_2;BdistachyonMon3_350_v1_2;BdistachyonBd29_1_346_v1_2;BdistachyonArn1_355_v1_2;BdistachyonABR9_333_v1_2;BdistachyonABR4_364_v1…	Brachypodium distachyon	44	16	36.3636
BG_XP_003579319.1	BdistachyonSig2_371_v1_2;BdistachyonS8iiC_340_v1_2;BdistachyonRon2_360_v1_2;BdistachyonPer1_326_v1_2;BdistachyonJer1_375_v1_2;BdistachyonFoz1_366_v1_2;BdistachyonABR5_379_v1_2;BdistachyonABR2_337_v1_2;BdistachyonBd29_1_346_v1_2	Brachypodium distachyon	44	9	20.4545
BG_XP_003579374.2	BdistachyonBdTR7a_329_v1_2	Brachypodium distachyon	44	1	2.27273
BG_XP_003579375.1	BdistachyonBd29_1_346_v1_2;BdistachyonBdTR7a_329_v1_2	Brachypodium distachyon	44	2	4.54545
BG_XP_003579377.1	BdistachyonBdTR7a_329_v1_2	Brachypodium distachyon	44	1	2.27273
BG_XP_003579382.1	BdistachyonBdTR7a_329_v1_2	Brachypodium distachyon	44	1	2.27273
BG_XP_003579464.2	BdistachyonBdTR13c_365_v1_2	Brachypodium distachyon	44	1	2.27273
BG_XP_003579476.4	BdistachyonAdi_12_359_v1_2	Brachypodium distachyon	44	1	2.27273
BG_XP_003579487.1	BdistachyonTek_4_332_v1_2;BdistachyonBdTR8i_348_v1_2;BdistachyonABR9_333_v1_2;BdistachyonABR4_364_v1_2	Brachypodium distachyon	44	4	9.09091
BG_XP_003579504.1	BdistachyonKah_5_342_v1_2;BdistachyonTek_4_332_v1_2;BdistachyonMon3_350_v1_2;BdistachyonBd29_1_346_v1_2;BdistachyonArn1_355_v1_2	Brachypodium distachyon	44	5	11.3636
BG_XP_003579612.1	BdistachyonSig2_371_v1_2;BdistachyonRon2_360_v1_2;BdistachyonFoz1_366_v1_2;BdistachyonABR6_336_v1_2;BdistachyonABR5_379_v1_2;BdistachyonABR3_343_v1_2;BdistachyonABR2_337_v1_2;BdistachyonUni2_327_v1_2	Brachypodium distachyon	44	8	18.1818
BG_XP_003579618.1	BdistachyonBdTR7a_329_v1_2	Brachypodium distachyon	44	1	2.27273
BG_XP_003579619.1	BdistachyonBdTR7a_329_v1_2	Brachypodium distachyon	44	1	2.27273
BG_XP_003579620.1	BdistachyonBdTR7a_329_v1_2	Brachypodium distachyon	44	1	2.27273
BG_XP_003579621.1	BdistachyonBdTR7a_329_v1_2	Brachypodium distachyon	44	1	2.27273
BG_XP_003579622.1	BdistachyonABR6_336_v1_2	Brachypodium distachyon	44	1	2.27273
BG_XP_003579623.1	BdistachyonSig2_371_v1_2;BdistachyonMur1_373_v1_2	Brachypodium distachyon	44	2	4.54545
BG_XP_003579640.1	BdistachyonSig2_371_v1_2;BdistachyonS8iiC_340_v1_2;BdistachyonRon2_360_v1_2;BdistachyonPer1_326_v1_2;BdistachyonMur1_373_v1_2;BdistachyonMig3_377_v1_2;BdistachyonLuc1_347_v1_2;BdistachyonKoz_1_330_v1_2;BdistachyonJer1_375_v1_2;BdistachyonFoz1_366_v1_2;BdistachyonBdTR9k_358_v1_2;BdistachyonBdTR3c_354_v1_2;BdistachyonBdTR2b_376_v1_2;BdistachyonBdTR1i_345_v1_2;BdistachyonBdTR12c_352_v1_2;Bdistachyon…	Brachypodium distachyon	44	31	70.4545
BG_XP_003579674.1	BdistachyonBdTR11i_363_v1_2;BdistachyonBdTR11g_357_v1_2;BdistachyonBdTR11a_380_v1_2	Brachypodium distachyon	44	3	6.81818
BG_XP_003579713.1	BdistachyonJer1_375_v1_2	Brachypodium distachyon	44	1	2.27273
BG_XP_003579714.1	BdistachyonBdTR11i_363_v1_2	Brachypodium distachyon	44	1	2.27273
BG_XP_003579727.1	BdistachyonLuc1_347_v1_2;BdistachyonArn1_355_v1_2	Brachypodium distachyon	44	2	4.54545
BG_XP_003579734.1	BdistachyonBdTR7a_329_v1_2	Brachypodium distachyon	44	1	2.27273
BG_XP_003579820.1	BdistachyonMon3_350_v1_2	Brachypodium distachyon	44	1	2.27273
BG_XP_003580020.2	BdistachyonSig2_371_v1_2;BdistachyonS8iiC_340_v1_2;BdistachyonPer1_326_v1_2;BdistachyonMur1_373_v1_2;BdistachyonMig3_377_v1_2;BdistachyonLuc1_347_v1_2;BdistachyonKoz_1_330_v1_2;BdistachyonKah_5_342_v1_2;BdistachyonJer1_375_v1_2;BdistachyonFoz1_366_v1_2;BdistachyonBdTR9k_358_v1_2;BdistachyonBdTR5i_370_v1_2;BdistachyonBdTR2b_376_v1_2;BdistachyonBdTR1i_345_v1_2;BdistachyonBdTR12c_352_v1_2;Bdistachyo…	Brachypodium distachyon	44	35	79.5455
BG_XP_003580077.1	BdistachyonBd21_3_378_v1_2	Brachypodium distachyon	44	1	2.27273
BG_XP_003580157.1	BdistachyonBd2_3_353_v1_2;BdistachyonABR9_333_v1_2	Brachypodium distachyon	44	2	4.54545
BG_XP_003580183.1	BdistachyonMon3_350_v1_2;BdistachyonArn1_355_v1_2	Brachypodium distachyon	44	2	4.54545
BG_XP_003580273.1	BdistachyonFoz1_366_v1_2	Brachypodium distachyon	44	1	2.27273
BG_XP_003580295.1	BdistachyonBdTR11i_363_v1_2;BdistachyonBdTR11g_357_v1_2;BdistachyonBdTR11a_380_v1_2;BdistachyonBd18_1_362_v1_2;BdistachyonTek_4_332_v1_2;BdistachyonBdTR8i_348_v1_2;BdistachyonABR9_333_v1_2;BdistachyonBdTR7a_329_v1_2	Brachypodium distachyon	44	8	18.1818
BG_XP_003580300.4	BdistachyonBd29_1_346_v1_2	Brachypodium distachyon	44	1	2.27273
BG_XP_003580302.1	BdistachyonBd29_1_346_v1_2	Brachypodium distachyon	44	1	2.27273
BG_XP_003580309.1	BdistachyonBdTR13c_365_v1_2	Brachypodium distachyon	44	1	2.27273
BG_XP_003580310.2	BdistachyonBdTR5i_370_v1_2	Brachypodium distachyon	44	1	2.27273
BG_XP_003580424.1	BdistachyonSig2_371_v1_2;BdistachyonS8iiC_340_v1_2;BdistachyonRon2_360_v1_2;BdistachyonPer1_326_v1_2;BdistachyonMur1_373_v1_2;BdistachyonMig3_377_v1_2;BdistachyonLuc1_347_v1_2;BdistachyonJer1_375_v1_2;BdistachyonFoz1_366_v1_2;BdistachyonBdTR3c_354_v1_2;BdistachyonBdTR2b_376_v1_2;BdistachyonBdTR11a_380_v1_2;BdistachyonBd18_1_362_v1_2;BdistachyonAdi_12_359_v1_2;BdistachyonABR7_369_v1_2;BdistachyonA…	Brachypodium distachyon	44	26	59.0909
BG_XP_003580482.1	BdistachyonBdTR5i_370_v1_2;BdistachyonBdTR8i_348_v1_2;BdistachyonBd29_1_346_v1_2	Brachypodium distachyon	44	3	6.81818
BG_XP_003580505.1	BdistachyonRon2_360_v1_2;BdistachyonPer1_326_v1_2;BdistachyonKoz_1_330_v1_2;BdistachyonKah_5_342_v1_2;BdistachyonBdTR9k_358_v1_2;BdistachyonBdTR3c_354_v1_2;BdistachyonBd18_1_362_v1_2;BdistachyonAdi_2_372_v1_2;BdistachyonAdi_12_359_v1_2;BdistachyonMon3_350_v1_2;BdistachyonBis_1_338_v1_2;BdistachyonBdTR8i_348_v1_2;BdistachyonBdTR13c_365_v1_2;BdistachyonBdTR13a_334_v1_2;BdistachyonBd29_1_346_v1_2;Bd…	Brachypodium distachyon	44	18	40.9091
BG_XP_003580547.1	BdistachyonS8iiC_340_v1_2;BdistachyonRon2_360_v1_2;BdistachyonLuc1_347_v1_2;BdistachyonKoz_1_330_v1_2;BdistachyonKah_5_342_v1_2;BdistachyonJer1_375_v1_2;BdistachyonBdTR2b_376_v1_2;BdistachyonBdTR1i_345_v1_2;BdistachyonBdTR11i_363_v1_2;BdistachyonBdTR11g_357_v1_2;BdistachyonBdTR11a_380_v1_2;BdistachyonBdTR10c_374_v1_2;BdistachyonBd2_3_353_v1_2;BdistachyonABR6_336_v1_2;BdistachyonABR3_343_v1_2;Bdis…	Brachypodium distachyon	44	19	43.1818
BG_XP_003580627.2	BdistachyonSig2_371_v1_2;BdistachyonS8iiC_340_v1_2;BdistachyonRon2_360_v1_2;BdistachyonPer1_326_v1_2;BdistachyonMur1_373_v1_2;BdistachyonMig3_377_v1_2;BdistachyonLuc1_347_v1_2;BdistachyonJer1_375_v1_2;BdistachyonFoz1_366_v1_2;BdistachyonBd18_1_362_v1_2;BdistachyonABR7_369_v1_2;BdistachyonABR6_336_v1_2;BdistachyonABR5_379_v1_2;BdistachyonUni2_327_v1_2;BdistachyonMon3_350_v1_2;BdistachyonBdTR8i_348…	Brachypodium distachyon	44	20	45.4545
BG_XP_003580640.1	BdistachyonBdTR9k_358_v1_2;BdistachyonBdTR10c_374_v1_2;BdistachyonAdi_12_359_v1_2	Brachypodium distachyon	44	3	6.81818
BG_XP_003580668.1	BdistachyonBdTR7a_329_v1_2	Brachypodium distachyon	44	1	2.27273
BG_XP_003580669.1	BdistachyonBdTR7a_329_v1_2	Brachypodium distachyon	44	1	2.27273
BG_XP_003580670.1	BdistachyonBdTR7a_329_v1_2	Brachypodium distachyon	44	1	2.27273
BG_XP_003580678.1	BdistachyonBdTR7a_329_v1_2	Brachypodium distachyon	44	1	2.27273
BG_XP_003580679.1	BdistachyonBdTR7a_329_v1_2	Brachypodium distachyon	44	1	2.27273
BG_XP_003580722.1	BdistachyonUni2_327_v1_2;BdistachyonArn1_355_v1_2	Brachypodium distachyon	44	2	4.54545
BG_XP_003580750.1	BdistachyonTek_4_332_v1_2	Brachypodium distachyon	44	1	2.27273
BG_XP_003580761.1	BdistachyonBdTR10c_374_v1_2	Brachypodium distachyon	44	1	2.27273
BG_XP_003580781.1	BdistachyonABR5_379_v1_2;BdistachyonBis_1_338_v1_2	Brachypodium distachyon	44	2	4.54545
BG_XP_003580880.1	BdistachyonBdTR5i_370_v1_2;BdistachyonAdi_12_359_v1_2;BdistachyonBdTR7a_329_v1_2	Brachypodium distachyon	44	3	6.81818
BG_XP_003580885.1	BdistachyonBdTR10c_374_v1_2	Brachypodium distachyon	44	1	2.27273
BG_XP_003580897.1	BdistachyonBdTR9k_358_v1_2	Brachypodium distachyon	44	1	2.27273
BG_XP_003580905.2	BdistachyonMig3_377_v1_2	Brachypodium distachyon	44	1	2.27273
BG_XP_003581156.1	BdistachyonJer1_375_v1_2;BdistachyonBdTR9k_358_v1_2;BdistachyonBdTR2b_376_v1_2;BdistachyonBdTR1i_345_v1_2;BdistachyonBdTR12c_352_v1_2;BdistachyonTek_4_332_v1_2;BdistachyonMon3_350_v1_2;BdistachyonBdTR8i_348_v1_2;BdistachyonBd29_1_346_v1_2;BdistachyonArn1_355_v1_2;BdistachyonABR9_333_v1_2;BdistachyonABR4_364_v1_2;BdistachyonBdTR7a_329_v1_2	Brachypodium distachyon	44	13	29.5455
BG_XP_003581184.1	BdistachyonBd2_3_353_v1_2;BdistachyonAdi_12_359_v1_2	Brachypodium distachyon	44	2	4.54545
BG_XP_003581209.1	BdistachyonPer1_326_v1_2;BdistachyonBdTR12c_352_v1_2;BdistachyonBdTR11i_363_v1_2;BdistachyonBdTR11g_357_v1_2;BdistachyonBdTR11a_380_v1_2;BdistachyonBd2_3_353_v1_2;BdistachyonAdi_2_372_v1_2;BdistachyonABR6_336_v1_2;BdistachyonABR5_379_v1_2;BdistachyonABR3_343_v1_2;BdistachyonABR2_337_v1_2;BdistachyonBd29_1_346_v1_2;BdistachyonArn1_355_v1_2	Brachypodium distachyon	44	13	29.5455
BG_XP_003581277.1	BdistachyonBdTR5i_370_v1_2	Brachypodium distachyon	44	1	2.27273
BG_XP_003581332.1	BdistachyonBdTR10c_374_v1_2	Brachypodium distachyon	44	1	2.27273
BG_XP_003581350.1	BdistachyonTek_4_332_v1_2;BdistachyonBdTR8i_348_v1_2;BdistachyonBd29_1_346_v1_2;BdistachyonABR9_333_v1_2	Brachypodium distachyon	44	4	9.09091
BG_XP_003581366.1	BdistachyonBdTR10c_374_v1_2	Brachypodium distachyon	44	1	2.27273
BG_XP_003581367.1	BdistachyonBd29_1_346_v1_2	Brachypodium distachyon	44	1	2.27273
BG_XP_003581417.3	BdistachyonBdTR12c_352_v1_2	Brachypodium distachyon	44	1	2.27273
BG_XP_003581437.1	BdistachyonS8iiC_340_v1_2;BdistachyonKoz_1_330_v1_2;BdistachyonJer1_375_v1_2;BdistachyonBdTR2b_376_v1_2;BdistachyonBdTR12c_352_v1_2;BdistachyonBdTR11g_357_v1_2;BdistachyonAdi_12_359_v1_2;BdistachyonUni2_327_v1_2;BdistachyonTek_4_332_v1_2;BdistachyonBd21_3_378_v1_2	Brachypodium distachyon	44	10	22.7273
BG_XP_003581451.1	BdistachyonBd2_3_353_v1_2	Brachypodium distachyon	44	1	2.27273
BG_XP_003581481.1	BdistachyonBdTR10c_374_v1_2	Brachypodium distachyon	44	1	2.27273
BG_XP_003581563.1	BdistachyonABR5_379_v1_2	Brachypodium distachyon	44	1	2.27273
BG_XP_003581572.1	BdistachyonMig3_377_v1_2;BdistachyonLuc1_347_v1_2;BdistachyonTek_4_332_v1_2;BdistachyonMon3_350_v1_2;BdistachyonBd29_1_346_v1_2;BdistachyonArn1_355_v1_2;BdistachyonABR9_333_v1_2;BdistachyonBdTR7a_329_v1_2	Brachypodium distachyon	44	8	18.1818
BG_XP_003581574.1	BdistachyonMon3_350_v1_2	Brachypodium distachyon	44	1	2.27273
BG_XP_003581637.1	BdistachyonRon2_360_v1_2;BdistachyonPer1_326_v1_2;BdistachyonMig3_377_v1_2;BdistachyonTek_4_332_v1_2;BdistachyonMon3_350_v1_2;BdistachyonBdTR8i_348_v1_2;BdistachyonBd29_1_346_v1_2;BdistachyonArn1_355_v1_2;BdistachyonBdTR7a_329_v1_2	Brachypodium distachyon	44	9	20.4545
BG_XP_003581645.2	BdistachyonBdTR10c_374_v1_2	Brachypodium distachyon	44	1	2.27273
BG_XP_003581665.1	BdistachyonSig2_371_v1_2;BdistachyonBd21_3_378_v1_2	Brachypodium distachyon	44	2	4.54545
BG_XP_003581666.1	BdistachyonFoz1_366_v1_2	Brachypodium distachyon	44	1	2.27273
BG_XP_003581679.1	BdistachyonBd29_1_346_v1_2	Brachypodium distachyon	44	1	2.27273
BG_XP_010227146.2	BdistachyonSig2_371_v1_2;BdistachyonLuc1_347_v1_2;BdistachyonBdTR9k_358_v1_2;BdistachyonBdTR2b_376_v1_2;BdistachyonBdTR12c_352_v1_2;BdistachyonBdTR11a_380_v1_2;BdistachyonBdTR10c_374_v1_2;BdistachyonBd2_3_353_v1_2;BdistachyonAdi_12_359_v1_2;BdistachyonABR7_369_v1_2;BdistachyonUni2_327_v1_2;BdistachyonTek_4_332_v1_2;BdistachyonBdTR13c_365_v1_2;BdistachyonBd29_1_346_v1_2;BdistachyonArn1_355_v1_2	Brachypodium distachyon	44	15	34.0909
BG_XP_010227151.1	BdistachyonBdTR1i_345_v1_2	Brachypodium distachyon	44	1	2.27273
BG_XP_010227152.1	BdistachyonABR6_336_v1_2;BdistachyonTek_4_332_v1_2	Brachypodium distachyon	44	2	4.54545
BG_XP_010227157.1	BdistachyonSig2_371_v1_2;BdistachyonRon2_360_v1_2;BdistachyonPer1_326_v1_2;BdistachyonMur1_373_v1_2;BdistachyonFoz1_366_v1_2;BdistachyonBdTR2b_376_v1_2;BdistachyonBdTR1i_345_v1_2;BdistachyonABR7_369_v1_2;BdistachyonABR6_336_v1_2;BdistachyonABR5_379_v1_2;BdistachyonTek_4_332_v1_2;BdistachyonMon3_350_v1_2;BdistachyonBdTR8i_348_v1_2;BdistachyonBd29_1_346_v1_2;BdistachyonArn1_355_v1_2;BdistachyonABR9…	Brachypodium distachyon	44	17	38.6364
BG_XP_010227159.1	BdistachyonTek_4_332_v1_2	Brachypodium distachyon	44	1	2.27273
BG_XP_010227196.1	BdistachyonBd18_1_362_v1_2;BdistachyonBdTR7a_329_v1_2	Brachypodium distachyon	44	2	4.54545
BG_XP_010227201.1	BdistachyonBdTR9k_358_v1_2;BdistachyonBdTR5i_370_v1_2;BdistachyonBdTR12c_352_v1_2;BdistachyonBdTR10c_374_v1_2;BdistachyonBd2_3_353_v1_2;BdistachyonTek_4_332_v1_2;BdistachyonBdTR8i_348_v1_2;BdistachyonBd29_1_346_v1_2;BdistachyonABR9_333_v1_2;BdistachyonBdTR7a_329_v1_2;BdistachyonBd21_3_378_v1_2	Brachypodium distachyon	44	11	25
BG_XP_010227205.1	BdistachyonTek_4_332_v1_2	Brachypodium distachyon	44	1	2.27273
BG_XP_010227206.1	BdistachyonBdTR3c_354_v1_2;BdistachyonBd2_3_353_v1_2;BdistachyonBis_1_338_v1_2;BdistachyonBd29_1_346_v1_2;BdistachyonBd21_3_378_v1_2	Brachypodium distachyon	44	5	11.3636
BG_XP_010227212.2	BdistachyonBdTR10c_374_v1_2	Brachypodium distachyon	44	1	2.27273
BG_XP_010227216.1	BdistachyonBdTR12c_352_v1_2;BdistachyonBdTR11a_380_v1_2;BdistachyonBdTR10c_374_v1_2	Brachypodium distachyon	44	3	6.81818
BG_XP_010227272.1	BdistachyonSig2_371_v1_2;BdistachyonS8iiC_340_v1_2;BdistachyonPer1_326_v1_2;BdistachyonMig3_377_v1_2;BdistachyonLuc1_347_v1_2;BdistachyonFoz1_366_v1_2;BdistachyonBdTR11i_363_v1_2;BdistachyonBdTR11g_357_v1_2;BdistachyonBdTR11a_380_v1_2;BdistachyonABR6_336_v1_2;BdistachyonABR5_379_v1_2;BdistachyonABR3_343_v1_2;BdistachyonMon3_350_v1_2;BdistachyonBd21_3_460_v1.0_2;BdistachyonArn1_355_v1_2;Bdistachyo…	Brachypodium distachyon	44	17	38.6364
BG_XP_010227285.1	BdistachyonRon2_360_v1_2;BdistachyonABR6_336_v1_2;BdistachyonTek_4_332_v1_2;BdistachyonBd29_1_346_v1_2	Brachypodium distachyon	44	4	9.09091
BG_XP_010227286.1	BdistachyonTek_4_332_v1_2;BdistachyonBdTR8i_348_v1_2;BdistachyonBdTR7a_329_v1_2	Brachypodium distachyon	44	3	6.81818
BG_XP_010227328.1	BdistachyonKah_5_342_v1_2;BdistachyonBdTR5i_370_v1_2;BdistachyonTek_4_332_v1_2;BdistachyonBis_1_338_v1_2;BdistachyonBdTR8i_348_v1_2;BdistachyonBdTR13c_365_v1_2;BdistachyonBdTR13a_334_v1_2	Brachypodium distachyon	44	7	15.9091
BG_XP_010227331.1	BdistachyonBd29_1_346_v1_2	Brachypodium distachyon	44	1	2.27273
BG_XP_010227647.1	BdistachyonTek_4_332_v1_2;BdistachyonMon3_350_v1_2;BdistachyonBdTR8i_348_v1_2;BdistachyonBd29_1_346_v1_2;BdistachyonArn1_355_v1_2;BdistachyonABR9_333_v1_2;BdistachyonBdTR7a_329_v1_2	Brachypodium distachyon	44	7	15.9091
BG_XP_010227843.1	BdistachyonABR9_333_v1_2	Brachypodium distachyon	44	1	2.27273
BG_XP_010227853.1	BdistachyonBd2_3_353_v1_2	Brachypodium distachyon	44	1	2.27273
BG_XP_010227897.1	BdistachyonBd2_3_353_v1_2	Brachypodium distachyon	44	1	2.27273
BG_XP_010227908.1	BdistachyonPer1_326_v1_2;BdistachyonLuc1_347_v1_2;BdistachyonABR3_343_v1_2	Brachypodium distachyon	44	3	6.81818
BG_XP_010227916.2	BdistachyonBdTR8i_348_v1_2	Brachypodium distachyon	44	1	2.27273
BG_XP_010227918.1	BdistachyonTek_4_332_v1_2	Brachypodium distachyon	44	1	2.27273
BG_XP_010227937.1	BdistachyonLuc1_347_v1_2;BdistachyonBd2_3_353_v1_2;BdistachyonAdi_12_359_v1_2;BdistachyonUni2_327_v1_2;BdistachyonBd21_3_378_v1_2	Brachypodium distachyon	44	5	11.3636
BG_XP_010227989.1	BdistachyonBdTR5i_370_v1_2;BdistachyonTek_4_332_v1_2;BdistachyonBdTR8i_348_v1_2	Brachypodium distachyon	44	3	6.81818
BG_XP_010227995.1	BdistachyonPer1_326_v1_2;BdistachyonMur1_373_v1_2;BdistachyonFoz1_366_v1_2;BdistachyonBdTR12c_352_v1_2	Brachypodium distachyon	44	4	9.09091
BG_XP_010228020.3	BdistachyonBdTR13c_365_v1_2	Brachypodium distachyon	44	1	2.27273
BG_XP_010228021.1	BdistachyonABR7_369_v1_2;BdistachyonABR3_343_v1_2	Brachypodium distachyon	44	2	4.54545
BG_XP_010228029.1	BdistachyonTek_4_332_v1_2	Brachypodium distachyon	44	1	2.27273
BG_XP_010228038.1	BdistachyonBdTR9k_358_v1_2;BdistachyonUni2_327_v1_2	Brachypodium distachyon	44	2	4.54545
BG_XP_010228053.1	BdistachyonBdTR10c_374_v1_2	Brachypodium distachyon	44	1	2.27273
BG_XP_010228085.1	BdistachyonBdTR9k_358_v1_2;BdistachyonBdTR2b_376_v1_2;BdistachyonBdTR1i_345_v1_2;BdistachyonBdTR12c_352_v1_2;BdistachyonBd2_3_353_v1_2;BdistachyonAdi_2_372_v1_2;BdistachyonAdi_12_359_v1_2;BdistachyonBd21_3_460_v1.0_2;BdistachyonBd21_3_378_v1_2	Brachypodium distachyon	44	9	20.4545	Pectin_metabolism	PG
BG_XP_010228086.1	BdistachyonKoz_1_330_v1_2;BdistachyonKah_5_342_v1_2;BdistachyonBdTR9k_358_v1_2;BdistachyonBdTR5i_370_v1_2;BdistachyonBdTR3c_354_v1_2;BdistachyonBdTR2b_376_v1_2;BdistachyonBdTR1i_345_v1_2;BdistachyonBdTR12c_352_v1_2;BdistachyonBd2_3_353_v1_2;BdistachyonAdi_2_372_v1_2;BdistachyonAdi_12_359_v1_2;BdistachyonMon3_350_v1_2;BdistachyonBis_1_338_v1_2;BdistachyonBdTR13c_365_v1_2;BdistachyonBdTR13a_334_v1_…	Brachypodium distachyon	44	19	43.1818
BG_XP_010228353.1	BdistachyonMig3_377_v1_2	Brachypodium distachyon	44	1	2.27273
BG_XP_010228420.1	BdistachyonAdi_12_359_v1_2	Brachypodium distachyon	44	1	2.27273
BG_XP_010228425.1	BdistachyonBdTR3c_354_v1_2;BdistachyonABR7_369_v1_2;BdistachyonBdTR7a_329_v1_2	Brachypodium distachyon	44	3	6.81818
BG_XP_010228598.1	BdistachyonTek_4_332_v1_2	Brachypodium distachyon	44	1	2.27273
BG_XP_010228601.3	BdistachyonFoz1_366_v1_2	Brachypodium distachyon	44	1	2.27273
BG_XP_010228645.1	BdistachyonBd2_3_353_v1_2	Brachypodium distachyon	44	1	2.27273
BG_XP_010228667.1	BdistachyonTek_4_332_v1_2	Brachypodium distachyon	44	1	2.27273
BG_XP_010228674.2	BdistachyonBdTR10c_374_v1_2	Brachypodium distachyon	44	1	2.27273
BG_XP_010228683.1	BdistachyonBd29_1_346_v1_2	Brachypodium distachyon	44	1	2.27273
BG_XP_010228746.1	BdistachyonPer1_326_v1_2;BdistachyonMig3_377_v1_2;BdistachyonBdTR5i_370_v1_2;BdistachyonBdTR3c_354_v1_2;BdistachyonBdTR12c_352_v1_2;BdistachyonBdTR11a_380_v1_2;BdistachyonBd18_1_362_v1_2;BdistachyonABR6_336_v1_2;BdistachyonUni2_327_v1_2;BdistachyonMon3_350_v1_2;BdistachyonBd21_3_460_v1.0_2;BdistachyonBd21_3_378_v1_2	Brachypodium distachyon	44	12	27.2727
BG_XP_010228950.1	BdistachyonBdTR8i_348_v1_2	Brachypodium distachyon	44	1	2.27273
BG_XP_010228973.2	BdistachyonTek_4_332_v1_2	Brachypodium distachyon	44	1	2.27273	Hemicellulose_metabolism	GONST
BG_XP_010229067.3	BdistachyonBdTR5i_370_v1_2;BdistachyonBdTR11a_380_v1_2;BdistachyonTek_4_332_v1_2	Brachypodium distachyon	44	3	6.81818
BG_XP_010229471.1	BdistachyonSig2_371_v1_2;BdistachyonS8iiC_340_v1_2;BdistachyonRon2_360_v1_2;BdistachyonPer1_326_v1_2;BdistachyonMur1_373_v1_2;BdistachyonMig3_377_v1_2;BdistachyonLuc1_347_v1_2;BdistachyonKoz_1_330_v1_2;BdistachyonJer1_375_v1_2;BdistachyonFoz1_366_v1_2;BdistachyonBdTR5i_370_v1_2;BdistachyonBdTR3c_354_v1_2;BdistachyonBdTR2b_376_v1_2;BdistachyonBdTR1i_345_v1_2;BdistachyonBdTR11i_363_v1_2;Bdistachyon…	Brachypodium distachyon	44	34	77.2727
BG_XP_010229472.1	BdistachyonSig2_371_v1_2;BdistachyonS8iiC_340_v1_2;BdistachyonRon2_360_v1_2;BdistachyonPer1_326_v1_2;BdistachyonMig3_377_v1_2;BdistachyonLuc1_347_v1_2;BdistachyonKoz_1_330_v1_2;BdistachyonJer1_375_v1_2;BdistachyonFoz1_366_v1_2;BdistachyonBdTR5i_370_v1_2;BdistachyonBdTR3c_354_v1_2;BdistachyonBdTR2b_376_v1_2;BdistachyonBdTR1i_345_v1_2;BdistachyonBdTR10c_374_v1_2;BdistachyonBd2_3_353_v1_2;Bdistachyo…	Brachypodium distachyon	44	23	52.2727
BG_XP_010229501.1	BdistachyonBdTR12c_352_v1_2;BdistachyonBdTR10c_374_v1_2;BdistachyonBd2_3_353_v1_2;BdistachyonTek_4_332_v1_2;BdistachyonBdTR13a_334_v1_2	Brachypodium distachyon	44	5	11.3636
BG_XP_010229527.1	BdistachyonABR6_336_v1_2;BdistachyonABR5_379_v1_2;BdistachyonABR4_364_v1_2	Brachypodium distachyon	44	3	6.81818
BG_XP_010229584.1	BdistachyonSig2_371_v1_2;BdistachyonS8iiC_340_v1_2;BdistachyonPer1_326_v1_2;BdistachyonLuc1_347_v1_2;BdistachyonKoz_1_330_v1_2;BdistachyonKah_5_342_v1_2;BdistachyonJer1_375_v1_2;BdistachyonBdTR9k_358_v1_2;BdistachyonBdTR5i_370_v1_2;BdistachyonBdTR2b_376_v1_2;BdistachyonBdTR12c_352_v1_2;BdistachyonBdTR11i_363_v1_2;BdistachyonBdTR11g_357_v1_2;BdistachyonBdTR11a_380_v1_2;BdistachyonBdTR10c_374_v1_2;…	Brachypodium distachyon	44	27	61.3636
BG_XP_010229594.1	BdistachyonBdTR11a_380_v1_2;BdistachyonBdTR10c_374_v1_2	Brachypodium distachyon	44	2	4.54545
BG_XP_010229606.1	BdistachyonBdTR2b_376_v1_2;BdistachyonBdTR1i_345_v1_2;BdistachyonBd18_1_362_v1_2;BdistachyonTek_4_332_v1_2;BdistachyonBis_1_338_v1_2;BdistachyonBdTR8i_348_v1_2;BdistachyonBdTR13c_365_v1_2;BdistachyonBdTR13a_334_v1_2;BdistachyonBd29_1_346_v1_2;BdistachyonABR9_333_v1_2	Brachypodium distachyon	44	10	22.7273
BG_XP_010229640.1	BdistachyonMur1_373_v1_2;BdistachyonBdTR5i_370_v1_2;BdistachyonBdTR2b_376_v1_2;BdistachyonBdTR11i_363_v1_2;BdistachyonBdTR11a_380_v1_2;BdistachyonBd2_3_353_v1_2;BdistachyonBdTR8i_348_v1_2;BdistachyonBdTR13c_365_v1_2	Brachypodium distachyon	44	8	18.1818
BG_XP_010229825.1	BdistachyonBdTR9k_358_v1_2;BdistachyonBdTR11a_380_v1_2;BdistachyonTek_4_332_v1_2	Brachypodium distachyon	44	3	6.81818
BG_XP_010229830.1	BdistachyonBd2_3_353_v1_2;BdistachyonAdi_12_359_v1_2;BdistachyonTek_4_332_v1_2;BdistachyonMon3_350_v1_2;BdistachyonBdTR8i_348_v1_2;BdistachyonBdTR13c_365_v1_2;BdistachyonBd29_1_346_v1_2;BdistachyonArn1_355_v1_2;BdistachyonABR9_333_v1_2;BdistachyonBdTR7a_329_v1_2	Brachypodium distachyon	44	10	22.7273
BG_XP_010229832.1	BdistachyonAdi_12_359_v1_2	Brachypodium distachyon	44	1	2.27273
BG_XP_010229891.1	BdistachyonBdTR7a_329_v1_2	Brachypodium distachyon	44	1	2.27273	Hemicellulose_metabolism	BGLC/GH3_BDGLU
BG_XP_010229918.1	BdistachyonTek_4_332_v1_2;BdistachyonBd21_3_378_v1_2	Brachypodium distachyon	44	2	4.54545
BG_XP_010229926.1	BdistachyonBdTR11a_380_v1_2;BdistachyonBd29_1_346_v1_2;BdistachyonBd21_3_378_v1_2	Brachypodium distachyon	44	3	6.81818
BG_XP_010229927.1	BdistachyonBdTR7a_329_v1_2	Brachypodium distachyon	44	1	2.27273
BG_XP_010229941.1	BdistachyonTek_4_332_v1_2	Brachypodium distachyon	44	1	2.27273
BG_XP_010229958.1	BdistachyonTek_4_332_v1_2	Brachypodium distachyon	44	1	2.27273
BG_XP_010229983.1	BdistachyonBdTR5i_370_v1_2	Brachypodium distachyon	44	1	2.27273
BG_XP_010229985.1	BdistachyonBdTR5i_370_v1_2;BdistachyonTek_4_332_v1_2	Brachypodium distachyon	44	2	4.54545
BG_XP_010229986.1	BdistachyonBdTR8i_348_v1_2	Brachypodium distachyon	44	1	2.27273
BG_XP_010230038.1	BdistachyonBdTR10c_374_v1_2	Brachypodium distachyon	44	1	2.27273
BG_XP_010230052.1	BdistachyonTek_4_332_v1_2	Brachypodium distachyon	44	1	2.27273
BG_XP_010230056.1	BdistachyonSig2_371_v1_2;BdistachyonKoz_1_330_v1_2;BdistachyonBdTR10c_374_v1_2;BdistachyonBd2_3_353_v1_2;BdistachyonTek_4_332_v1_2;BdistachyonMon3_350_v1_2;BdistachyonBd29_1_346_v1_2;BdistachyonABR9_333_v1_2	Brachypodium distachyon	44	8	18.1818
BG_XP_010230059.1	BdistachyonBdTR11a_380_v1_2	Brachypodium distachyon	44	1	2.27273
BG_XP_010230069.1	BdistachyonABR7_369_v1_2;BdistachyonTek_4_332_v1_2;BdistachyonMon3_350_v1_2;BdistachyonBdTR8i_348_v1_2;BdistachyonBd29_1_346_v1_2;BdistachyonArn1_355_v1_2;BdistachyonABR9_333_v1_2	Brachypodium distachyon	44	7	15.9091
BG_XP_010230089.2	BdistachyonBd18_1_362_v1_2;BdistachyonTek_4_332_v1_2;BdistachyonBd29_1_346_v1_2	Brachypodium distachyon	44	3	6.81818
BG_XP_010230132.1	BdistachyonBdTR9k_358_v1_2;BdistachyonTek_4_332_v1_2	Brachypodium distachyon	44	2	4.54545
BG_XP_010230137.1	BdistachyonTek_4_332_v1_2	Brachypodium distachyon	44	1	2.27273
BG_XP_010230188.1	BdistachyonSig2_371_v1_2	Brachypodium distachyon	44	1	2.27273
BG_XP_010230201.1	BdistachyonTek_4_332_v1_2	Brachypodium distachyon	44	1	2.27273
BG_XP_010230205.1	BdistachyonTek_4_332_v1_2	Brachypodium distachyon	44	1	2.27273
BG_XP_010230207.2	BdistachyonBdTR13c_365_v1_2	Brachypodium distachyon	44	1	2.27273
BG_XP_010230223.1	BdistachyonMur1_373_v1_2;BdistachyonMig3_377_v1_2;BdistachyonJer1_375_v1_2;BdistachyonBdTR9k_358_v1_2;BdistachyonBdTR5i_370_v1_2;BdistachyonBdTR3c_354_v1_2;BdistachyonBdTR10c_374_v1_2;BdistachyonBd2_3_353_v1_2;BdistachyonTek_4_332_v1_2;BdistachyonBdTR8i_348_v1_2;BdistachyonBdTR13c_365_v1_2;BdistachyonBd29_1_346_v1_2;BdistachyonABR9_333_v1_2;BdistachyonBdTR7a_329_v1_2;BdistachyonBd21_3_378_v1_2	Brachypodium distachyon	44	15	34.0909
BG_XP_010230225.1	BdistachyonTek_4_332_v1_2	Brachypodium distachyon	44	1	2.27273
BG_XP_010230239.1	BdistachyonTek_4_332_v1_2;BdistachyonBdTR8i_348_v1_2;BdistachyonBd29_1_346_v1_2;BdistachyonABR9_333_v1_2;BdistachyonBdTR7a_329_v1_2	Brachypodium distachyon	44	5	11.3636
BG_XP_010230254.1	BdistachyonBd29_1_346_v1_2	Brachypodium distachyon	44	1	2.27273
BG_XP_010230258.1	BdistachyonBdTR11a_380_v1_2;BdistachyonBdTR8i_348_v1_2	Brachypodium distachyon	44	2	4.54545
BG_XP_010230262.2	BdistachyonBdTR12c_352_v1_2	Brachypodium distachyon	44	1	2.27273
BG_XP_010230268.1	BdistachyonMon3_350_v1_2;BdistachyonArn1_355_v1_2;BdistachyonBdTR7a_329_v1_2	Brachypodium distachyon	44	3	6.81818
BG_XP_010230293.1	BdistachyonBd2_3_353_v1_2;BdistachyonTek_4_332_v1_2	Brachypodium distachyon	44	2	4.54545
BG_XP_010230294.1	BdistachyonBd2_3_353_v1_2	Brachypodium distachyon	44	1	2.27273
BG_XP_010230326.1	BdistachyonKoz_1_330_v1_2;BdistachyonKah_5_342_v1_2;BdistachyonFoz1_366_v1_2;BdistachyonBdTR2b_376_v1_2;BdistachyonBdTR12c_352_v1_2;BdistachyonBdTR11i_363_v1_2;BdistachyonBdTR11g_357_v1_2;BdistachyonBdTR11a_380_v1_2;BdistachyonBdTR10c_374_v1_2;BdistachyonBd29_1_346_v1_2	Brachypodium distachyon	44	10	22.7273
BG_XP_010230365.1	BdistachyonLuc1_347_v1_2;BdistachyonAdi_12_359_v1_2	Brachypodium distachyon	44	2	4.54545
BG_XP_010230395.1	BdistachyonBdTR8i_348_v1_2;BdistachyonABR9_333_v1_2	Brachypodium distachyon	44	2	4.54545
BG_XP_010230433.1	BdistachyonABR6_336_v1_2;BdistachyonABR2_337_v1_2;BdistachyonTek_4_332_v1_2	Brachypodium distachyon	44	3	6.81818	Hemicellulose_metabolism	XET/XTH
BG_XP_010230434.1	BdistachyonBdTR8i_348_v1_2	Brachypodium distachyon	44	1	2.27273
BG_XP_010230477.1	BdistachyonBdTR5i_370_v1_2	Brachypodium distachyon	44	1	2.27273
BG_XP_010230480.1	BdistachyonSig2_371_v1_2;BdistachyonRon2_360_v1_2;BdistachyonPer1_326_v1_2;BdistachyonMig3_377_v1_2;BdistachyonKoz_1_330_v1_2;BdistachyonFoz1_366_v1_2;BdistachyonBdTR3c_354_v1_2;BdistachyonBdTR12c_352_v1_2;BdistachyonBd18_1_362_v1_2;BdistachyonABR6_336_v1_2;BdistachyonABR5_379_v1_2;BdistachyonABR2_337_v1_2;BdistachyonUni2_327_v1_2;BdistachyonTek_4_332_v1_2;BdistachyonMon3_350_v1_2;BdistachyonBdTR…	Brachypodium distachyon	44	21	47.7273
BG_XP_010230481.1	BdistachyonKoz_1_330_v1_2;BdistachyonBdTR3c_354_v1_2;BdistachyonABR2_337_v1_2;BdistachyonTek_4_332_v1_2;BdistachyonMon3_350_v1_2;BdistachyonABR4_364_v1_2	Brachypodium distachyon	44	6	13.6364
BG_XP_010230482.1	BdistachyonSig2_371_v1_2;BdistachyonPer1_326_v1_2;BdistachyonMig3_377_v1_2;BdistachyonKoz_1_330_v1_2;BdistachyonFoz1_366_v1_2;BdistachyonBdTR3c_354_v1_2;BdistachyonBdTR12c_352_v1_2;BdistachyonABR6_336_v1_2;BdistachyonABR2_337_v1_2;BdistachyonUni2_327_v1_2;BdistachyonTek_4_332_v1_2;BdistachyonMon3_350_v1_2;BdistachyonBdTR8i_348_v1_2;BdistachyonABR9_333_v1_2;BdistachyonABR4_364_v1_2;BdistachyonBdTR…	Brachypodium distachyon	44	16	36.3636
BG_XP_010230487.2	BdistachyonSig2_371_v1_2;BdistachyonRon2_360_v1_2;BdistachyonPer1_326_v1_2;BdistachyonMig3_377_v1_2;BdistachyonKoz_1_330_v1_2;BdistachyonFoz1_366_v1_2;BdistachyonBdTR3c_354_v1_2;BdistachyonBdTR12c_352_v1_2;BdistachyonABR6_336_v1_2;BdistachyonABR5_379_v1_2;BdistachyonABR2_337_v1_2;BdistachyonTek_4_332_v1_2;BdistachyonMon3_350_v1_2;BdistachyonArn1_355_v1_2;BdistachyonABR4_364_v1_2	Brachypodium distachyon	44	15	34.0909
BG_XP_010230520.1	BdistachyonAdi_12_359_v1_2	Brachypodium distachyon	44	1	2.27273	Hemicellulose_metabolism	UUAT
BG_XP_010230568.1	BdistachyonBdTR7a_329_v1_2	Brachypodium distachyon	44	1	2.27273
BG_XP_010230572.1	BdistachyonBdTR7a_329_v1_2	Brachypodium distachyon	44	1	2.27273
BG_XP_010230580.1	BdistachyonBdTR5i_370_v1_2	Brachypodium distachyon	44	1	2.27273
BG_XP_010230635.1	BdistachyonTek_4_332_v1_2	Brachypodium distachyon	44	1	2.27273
BG_XP_010230719.1	BdistachyonSig2_371_v1_2;BdistachyonRon2_360_v1_2;BdistachyonPer1_326_v1_2;BdistachyonMur1_373_v1_2;BdistachyonKoz_1_330_v1_2;BdistachyonFoz1_366_v1_2;BdistachyonBdTR9k_358_v1_2;BdistachyonBdTR5i_370_v1_2;BdistachyonBdTR3c_354_v1_2;BdistachyonBdTR2b_376_v1_2;BdistachyonBdTR1i_345_v1_2;BdistachyonBdTR11i_363_v1_2;BdistachyonBdTR11g_357_v1_2;BdistachyonBdTR11a_380_v1_2;BdistachyonBd2_3_353_v1_2;Bdi…	Brachypodium distachyon	44	26	59.0909
BG_XP_010230720.1	BdistachyonSig2_371_v1_2;BdistachyonRon2_360_v1_2;BdistachyonPer1_326_v1_2;BdistachyonMur1_373_v1_2;BdistachyonKoz_1_330_v1_2;BdistachyonFoz1_366_v1_2;BdistachyonBdTR9k_358_v1_2;BdistachyonBdTR5i_370_v1_2;BdistachyonBdTR3c_354_v1_2;BdistachyonBdTR2b_376_v1_2;BdistachyonBdTR1i_345_v1_2;BdistachyonBdTR11i_363_v1_2;BdistachyonBdTR11g_357_v1_2;BdistachyonBdTR11a_380_v1_2;BdistachyonBd2_3_353_v1_2;Bdi…	Brachypodium distachyon	44	22	50
BG_XP_010230728.2	BdistachyonS8iiC_340_v1_2;BdistachyonRon2_360_v1_2;BdistachyonPer1_326_v1_2;BdistachyonMur1_373_v1_2;BdistachyonMig3_377_v1_2;BdistachyonLuc1_347_v1_2;BdistachyonKah_5_342_v1_2;BdistachyonJer1_375_v1_2;BdistachyonBdTR9k_358_v1_2;BdistachyonBdTR3c_354_v1_2;BdistachyonBdTR12c_352_v1_2;BdistachyonBdTR11a_380_v1_2;BdistachyonBdTR10c_374_v1_2;BdistachyonBd18_1_362_v1_2;BdistachyonABR7_369_v1_2;Bdistac…	Brachypodium distachyon	44	26	59.0909
BG_XP_010230788.1	BdistachyonBdTR9k_358_v1_2	Brachypodium distachyon	44	1	2.27273
BG_XP_010230831.1	BdistachyonKoz_1_330_v1_2	Brachypodium distachyon	44	1	2.27273
BG_XP_010230967.2	BdistachyonPer1_326_v1_2;BdistachyonBdTR5i_370_v1_2;BdistachyonAdi_12_359_v1_2	Brachypodium distachyon	44	3	6.81818
BG_XP_010230975.1	BdistachyonSig2_371_v1_2;BdistachyonS8iiC_340_v1_2;BdistachyonRon2_360_v1_2;BdistachyonPer1_326_v1_2;BdistachyonMur1_373_v1_2;BdistachyonMig3_377_v1_2;BdistachyonLuc1_347_v1_2;BdistachyonFoz1_366_v1_2;BdistachyonBdTR2b_376_v1_2;BdistachyonBdTR1i_345_v1_2;BdistachyonBdTR10c_374_v1_2;BdistachyonBd2_3_353_v1_2;BdistachyonBd18_1_362_v1_2;BdistachyonABR7_369_v1_2;BdistachyonABR6_336_v1_2;BdistachyonAB…	Brachypodium distachyon	44	19	43.1818
BG_XP_010230987.1	BdistachyonBd21_3_378_v1_2	Brachypodium distachyon	44	1	2.27273
BG_XP_010231014.1	BdistachyonBdTR10c_374_v1_2	Brachypodium distachyon	44	1	2.27273
BG_XP_010231094.1	BdistachyonSig2_371_v1_2;BdistachyonFoz1_366_v1_2	Brachypodium distachyon	44	2	4.54545
BG_XP_010231099.1	BdistachyonBdTR12c_352_v1_2;BdistachyonAdi_12_359_v1_2;BdistachyonABR2_337_v1_2;BdistachyonBis_1_338_v1_2;BdistachyonBdTR13c_365_v1_2;BdistachyonBdTR13a_334_v1_2;BdistachyonABR9_333_v1_2	Brachypodium distachyon	44	7	15.9091
BG_XP_010231118.1	BdistachyonBdTR9k_358_v1_2;BdistachyonAdi_12_359_v1_2	Brachypodium distachyon	44	2	4.54545
BG_XP_010231179.1	BdistachyonBdTR12c_352_v1_2	Brachypodium distachyon	44	1	2.27273
BG_XP_010231209.3	BdistachyonBdTR3c_354_v1_2;BdistachyonMon3_350_v1_2	Brachypodium distachyon	44	2	4.54545
BG_XP_010231264.1	BdistachyonBdTR9k_358_v1_2	Brachypodium distachyon	44	1	2.27273
BG_XP_010231269.2	BdistachyonABR5_379_v1_2	Brachypodium distachyon	44	1	2.27273
BG_XP_010231275.1	BdistachyonBdTR5i_370_v1_2;BdistachyonBdTR11a_380_v1_2;BdistachyonAdi_12_359_v1_2;BdistachyonTek_4_332_v1_2	Brachypodium distachyon	44	4	9.09091
BG_XP_010231299.1	BdistachyonSig2_371_v1_2	Brachypodium distachyon	44	1	2.27273
BG_XP_010231400.1	BdistachyonPer1_326_v1_2;BdistachyonJer1_375_v1_2;BdistachyonABR9_333_v1_2	Brachypodium distachyon	44	3	6.81818
BG_XP_010231427.1	BdistachyonBdTR11a_380_v1_2	Brachypodium distachyon	44	1	2.27273
BG_XP_010231430.1	BdistachyonTek_4_332_v1_2;BdistachyonBdTR8i_348_v1_2	Brachypodium distachyon	44	2	4.54545
BG_XP_010231515.1	BdistachyonBdTR5i_370_v1_2;BdistachyonTek_4_332_v1_2;BdistachyonBdTR8i_348_v1_2	Brachypodium distachyon	44	3	6.81818
BG_XP_010231686.1	BdistachyonRon2_360_v1_2	Brachypodium distachyon	44	1	2.27273
BG_XP_010231710.1	BdistachyonSig2_371_v1_2;BdistachyonRon2_360_v1_2;BdistachyonLuc1_347_v1_2;BdistachyonFoz1_366_v1_2;BdistachyonBdTR3c_354_v1_2;BdistachyonAdi_12_359_v1_2;BdistachyonUni2_327_v1_2;BdistachyonBd29_1_346_v1_2;BdistachyonABR9_333_v1_2;BdistachyonABR4_364_v1_2;BdistachyonBdTR7a_329_v1_2	Brachypodium distachyon	44	11	25
BG_XP_010231781.1	BdistachyonMur1_373_v1_2	Brachypodium distachyon	44	1	2.27273
BG_XP_010231800.2	BdistachyonBdTR5i_370_v1_2;BdistachyonBdTR11a_380_v1_2;BdistachyonTek_4_332_v1_2	Brachypodium distachyon	44	3	6.81818
BG_XP_010231867.1	BdistachyonBd29_1_346_v1_2	Brachypodium distachyon	44	1	2.27273
BG_XP_010231949.1	BdistachyonTek_4_332_v1_2	Brachypodium distachyon	44	1	2.27273
BG_XP_010232003.1	BdistachyonBdTR11a_380_v1_2;BdistachyonBdTR8i_348_v1_2	Brachypodium distachyon	44	2	4.54545
BG_XP_010232007.1	BdistachyonMon3_350_v1_2;BdistachyonBdTR8i_348_v1_2;BdistachyonBdTR13c_365_v1_2;BdistachyonABR9_333_v1_2;BdistachyonBdTR7a_329_v1_2	Brachypodium distachyon	44	5	11.3636
BG_XP_010232130.1	BdistachyonBd29_1_346_v1_2	Brachypodium distachyon	44	1	2.27273
BG_XP_010232167.1	BdistachyonSig2_371_v1_2;BdistachyonS8iiC_340_v1_2;BdistachyonJer1_375_v1_2;BdistachyonFoz1_366_v1_2;BdistachyonBdTR3c_354_v1_2;BdistachyonBdTR2b_376_v1_2;BdistachyonBdTR1i_345_v1_2;BdistachyonBdTR12c_352_v1_2;BdistachyonBdTR10c_374_v1_2;BdistachyonBd18_1_362_v1_2;BdistachyonAdi_12_359_v1_2;BdistachyonABR7_369_v1_2;BdistachyonABR2_337_v1_2;BdistachyonUni2_327_v1_2;BdistachyonMon3_350_v1_2;Bdistac…	Brachypodium distachyon	44	20	45.4545
BG_XP_010232178.1	BdistachyonABR3_343_v1_2	Brachypodium distachyon	44	1	2.27273
BG_XP_010232218.2	BdistachyonTek_4_332_v1_2	Brachypodium distachyon	44	1	2.27273
BG_XP_010232370.1	BdistachyonBdTR9k_358_v1_2;BdistachyonBdTR5i_370_v1_2;BdistachyonBdTR2b_376_v1_2;BdistachyonBd2_3_353_v1_2;BdistachyonAdi_12_359_v1_2;BdistachyonTek_4_332_v1_2;BdistachyonBdTR8i_348_v1_2;BdistachyonBdTR13c_365_v1_2	Brachypodium distachyon	44	8	18.1818
BG_XP_010232400.1	BdistachyonMig3_377_v1_2;BdistachyonLuc1_347_v1_2;BdistachyonBdTR3c_354_v1_2;BdistachyonABR7_369_v1_2;BdistachyonABR2_337_v1_2;BdistachyonBdTR8i_348_v1_2;BdistachyonABR9_333_v1_2	Brachypodium distachyon	44	7	15.9091
BG_XP_010232402.1	BdistachyonTek_4_332_v1_2	Brachypodium distachyon	44	1	2.27273
BG_XP_010232583.1	BdistachyonBdTR12c_352_v1_2	Brachypodium distachyon	44	1	2.27273
BG_XP_010232625.1	BdistachyonMon3_350_v1_2	Brachypodium distachyon	44	1	2.27273
BG_XP_010232692.1	BdistachyonRon2_360_v1_2;BdistachyonLuc1_347_v1_2;BdistachyonKoz_1_330_v1_2;BdistachyonKah_5_342_v1_2;BdistachyonBdTR1i_345_v1_2;BdistachyonBd2_3_353_v1_2;BdistachyonBd18_1_362_v1_2;BdistachyonABR6_336_v1_2;BdistachyonABR5_379_v1_2;BdistachyonABR3_343_v1_2;BdistachyonMon3_350_v1_2;BdistachyonBdTR7a_329_v1_2	Brachypodium distachyon	44	12	27.2727
BG_XP_010232739.1	BdistachyonKah_5_342_v1_2;BdistachyonTek_4_332_v1_2;BdistachyonBdTR8i_348_v1_2;BdistachyonBd29_1_346_v1_2;BdistachyonABR9_333_v1_2;BdistachyonBdTR7a_329_v1_2	Brachypodium distachyon	44	6	13.6364
BG_XP_010232790.2	BdistachyonMon3_350_v1_2;BdistachyonBd21_3_460_v1.0_2;BdistachyonArn1_355_v1_2;BdistachyonABR4_364_v1_2;BdistachyonBd21_3_378_v1_2	Brachypodium distachyon	44	5	11.3636
BG_XP_010232820.1	BdistachyonBdTR8i_348_v1_2	Brachypodium distachyon	44	1	2.27273
BG_XP_010232875.1	BdistachyonLuc1_347_v1_2;BdistachyonBd29_1_346_v1_2;BdistachyonABR9_333_v1_2;BdistachyonBdTR7a_329_v1_2	Brachypodium distachyon	44	4	9.09091
BG_XP_010232911.1	BdistachyonSig2_371_v1_2;BdistachyonKoz_1_330_v1_2;BdistachyonKah_5_342_v1_2;BdistachyonFoz1_366_v1_2;BdistachyonBdTR9k_358_v1_2;BdistachyonBdTR5i_370_v1_2;BdistachyonBdTR3c_354_v1_2;BdistachyonBdTR2b_376_v1_2;BdistachyonBdTR1i_345_v1_2;BdistachyonBdTR11i_363_v1_2;BdistachyonBdTR11g_357_v1_2;BdistachyonBdTR11a_380_v1_2;BdistachyonBdTR10c_374_v1_2;BdistachyonBd18_1_362_v1_2;BdistachyonAdi_12_359_v…	Brachypodium distachyon	44	17	38.6364
BG_XP_010232936.1	BdistachyonMur1_373_v1_2;BdistachyonBd21_3_378_v1_2	Brachypodium distachyon	44	2	4.54545
BG_XP_010232945.1	BdistachyonSig2_371_v1_2;BdistachyonS8iiC_340_v1_2;BdistachyonRon2_360_v1_2;BdistachyonPer1_326_v1_2;BdistachyonMur1_373_v1_2;BdistachyonMig3_377_v1_2;BdistachyonLuc1_347_v1_2;BdistachyonKoz_1_330_v1_2;BdistachyonKah_5_342_v1_2;BdistachyonJer1_375_v1_2;BdistachyonFoz1_366_v1_2;BdistachyonBdTR9k_358_v1_2;BdistachyonBdTR3c_354_v1_2;BdistachyonBdTR2b_376_v1_2;BdistachyonBdTR1i_345_v1_2;BdistachyonBd…	Brachypodium distachyon	44	36	81.8182
BG_XP_010232952.1	BdistachyonS8iiC_340_v1_2;BdistachyonRon2_360_v1_2;BdistachyonMur1_373_v1_2;BdistachyonMig3_377_v1_2;BdistachyonLuc1_347_v1_2;BdistachyonKoz_1_330_v1_2;BdistachyonKah_5_342_v1_2;BdistachyonJer1_375_v1_2;BdistachyonFoz1_366_v1_2;BdistachyonBdTR9k_358_v1_2;BdistachyonBdTR3c_354_v1_2;BdistachyonBdTR2b_376_v1_2;BdistachyonBdTR1i_345_v1_2;BdistachyonBdTR12c_352_v1_2;BdistachyonBdTR10c_374_v1_2;Bdistac…	Brachypodium distachyon	44	27	61.3636
BG_XP_010232979.1	BdistachyonS8iiC_340_v1_2;BdistachyonTek_4_332_v1_2	Brachypodium distachyon	44	2	4.54545
BG_XP_010232982.1	BdistachyonRon2_360_v1_2;BdistachyonABR5_379_v1_2;BdistachyonMon3_350_v1_2;BdistachyonArn1_355_v1_2	Brachypodium distachyon	44	4	9.09091
BG_XP_010233003.1	BdistachyonMon3_350_v1_2;BdistachyonArn1_355_v1_2	Brachypodium distachyon	44	2	4.54545
BG_XP_010233010.1	BdistachyonBdTR5i_370_v1_2;BdistachyonBd29_1_346_v1_2	Brachypodium distachyon	44	2	4.54545
BG_XP_010233014.1	BdistachyonS8iiC_340_v1_2;BdistachyonMur1_373_v1_2;BdistachyonJer1_375_v1_2;BdistachyonABR5_379_v1_2;BdistachyonABR2_337_v1_2;BdistachyonABR4_364_v1_2	Brachypodium distachyon	44	6	13.6364
BG_XP_010233044.2	BdistachyonBis_1_338_v1_2;BdistachyonBdTR13c_365_v1_2;BdistachyonBdTR13a_334_v1_2	Brachypodium distachyon	44	3	6.81818
BG_XP_010233064.1	BdistachyonBdTR11a_380_v1_2	Brachypodium distachyon	44	1	2.27273
BG_XP_010233075.1	BdistachyonTek_4_332_v1_2	Brachypodium distachyon	44	1	2.27273
BG_XP_010233078.1	BdistachyonTek_4_332_v1_2;BdistachyonBdTR8i_348_v1_2;BdistachyonBd29_1_346_v1_2	Brachypodium distachyon	44	3	6.81818
BG_XP_010233101.1	BdistachyonSig2_371_v1_2;BdistachyonS8iiC_340_v1_2;BdistachyonPer1_326_v1_2;BdistachyonMur1_373_v1_2;BdistachyonMig3_377_v1_2;BdistachyonKoz_1_330_v1_2;BdistachyonKah_5_342_v1_2;BdistachyonJer1_375_v1_2;BdistachyonFoz1_366_v1_2;BdistachyonBdTR9k_358_v1_2;BdistachyonBdTR5i_370_v1_2;BdistachyonBdTR2b_376_v1_2;BdistachyonBdTR12c_352_v1_2;BdistachyonBdTR11a_380_v1_2;BdistachyonBdTR10c_374_v1_2;Bdista…	Brachypodium distachyon	44	26	59.0909
BG_XP_010233102.1	BdistachyonSig2_371_v1_2;BdistachyonS8iiC_340_v1_2;BdistachyonRon2_360_v1_2;BdistachyonPer1_326_v1_2;BdistachyonMur1_373_v1_2;BdistachyonMig3_377_v1_2;BdistachyonLuc1_347_v1_2;BdistachyonJer1_375_v1_2;BdistachyonFoz1_366_v1_2;BdistachyonBdTR2b_376_v1_2;BdistachyonBdTR1i_345_v1_2;BdistachyonBdTR10c_374_v1_2;BdistachyonBd18_1_362_v1_2;BdistachyonABR7_369_v1_2;BdistachyonABR6_336_v1_2;BdistachyonABR…	Brachypodium distachyon	44	29	65.9091
BG_XP_010233128.1	BdistachyonSig2_371_v1_2;BdistachyonS8iiC_340_v1_2;BdistachyonPer1_326_v1_2;BdistachyonLuc1_347_v1_2;BdistachyonKoz_1_330_v1_2;BdistachyonKah_5_342_v1_2;BdistachyonBdTR9k_358_v1_2;BdistachyonBdTR2b_376_v1_2;BdistachyonBdTR12c_352_v1_2;BdistachyonBdTR11i_363_v1_2;BdistachyonBdTR11g_357_v1_2;BdistachyonBdTR10c_374_v1_2;BdistachyonBd2_3_353_v1_2;BdistachyonAdi_2_372_v1_2;BdistachyonAdi_12_359_v1_2;B…	Brachypodium distachyon	44	23	52.2727
BG_XP_010233141.1	BdistachyonBdTR10c_374_v1_2;BdistachyonBdTR8i_348_v1_2;BdistachyonBd21_3_378_v1_2	Brachypodium distachyon	44	3	6.81818
BG_XP_010233150.1	BdistachyonSig2_371_v1_2;BdistachyonS8iiC_340_v1_2;BdistachyonKoz_1_330_v1_2;BdistachyonKah_5_342_v1_2;BdistachyonBdTR3c_354_v1_2;BdistachyonBdTR2b_376_v1_2;BdistachyonBdTR1i_345_v1_2;BdistachyonBdTR11g_357_v1_2;BdistachyonBd18_1_362_v1_2;BdistachyonABR7_369_v1_2;BdistachyonTek_4_332_v1_2;BdistachyonBis_1_338_v1_2;BdistachyonBdTR8i_348_v1_2;BdistachyonABR9_333_v1_2;BdistachyonBdTR7a_329_v1_2	Brachypodium distachyon	44	15	34.0909
BG_XP_010233156.1	BdistachyonBdTR9k_358_v1_2;BdistachyonBdTR12c_352_v1_2;BdistachyonBdTR11a_380_v1_2;BdistachyonTek_4_332_v1_2;BdistachyonBdTR8i_348_v1_2;BdistachyonBdTR7a_329_v1_2	Brachypodium distachyon	44	6	13.6364
BG_XP_010233177.1	BdistachyonTek_4_332_v1_2	Brachypodium distachyon	44	1	2.27273
BG_XP_010233180.1	BdistachyonSig2_371_v1_2;BdistachyonFoz1_366_v1_2;BdistachyonBdTR12c_352_v1_2;BdistachyonBdTR11a_380_v1_2;BdistachyonTek_4_332_v1_2;BdistachyonBd29_1_346_v1_2	Brachypodium distachyon	44	6	13.6364
BG_XP_010233195.1	BdistachyonBdTR12c_352_v1_2;BdistachyonBdTR11g_357_v1_2;BdistachyonTek_4_332_v1_2	Brachypodium distachyon	44	3	6.81818
BG_XP_010233205.2	BdistachyonMon3_350_v1_2;BdistachyonArn1_355_v1_2;BdistachyonBdTR7a_329_v1_2	Brachypodium distachyon	44	3	6.81818
BG_XP_010233220.1	BdistachyonBdTR9k_358_v1_2;BdistachyonBdTR5i_370_v1_2;BdistachyonBdTR10c_374_v1_2;BdistachyonTek_4_332_v1_2;BdistachyonBd29_1_346_v1_2	Brachypodium distachyon	44	5	11.3636
BG_XP_010233230.1	BdistachyonBdTR10c_374_v1_2;BdistachyonABR5_379_v1_2;BdistachyonMon3_350_v1_2;BdistachyonBdTR13c_365_v1_2;BdistachyonArn1_355_v1_2	Brachypodium distachyon	44	5	11.3636
BG_XP_010233237.1	BdistachyonBdTR11a_380_v1_2	Brachypodium distachyon	44	1	2.27273
BG_XP_010233239.1	BdistachyonBdTR9k_358_v1_2	Brachypodium distachyon	44	1	2.27273
BG_XP_010233243.1	BdistachyonKah_5_342_v1_2;BdistachyonABR6_336_v1_2;BdistachyonTek_4_332_v1_2;BdistachyonBis_1_338_v1_2	Brachypodium distachyon	44	4	9.09091
BG_XP_010233250.1	BdistachyonBd29_1_346_v1_2	Brachypodium distachyon	44	1	2.27273
BG_XP_010233260.1	BdistachyonSig2_371_v1_2;BdistachyonS8iiC_340_v1_2;BdistachyonPer1_326_v1_2;BdistachyonMur1_373_v1_2;BdistachyonFoz1_366_v1_2;BdistachyonBdTR3c_354_v1_2;BdistachyonBdTR12c_352_v1_2;BdistachyonABR5_379_v1_2;BdistachyonABR3_343_v1_2;BdistachyonBd21_3_460_v1.0_2;BdistachyonBd21_3_378_v1_2	Brachypodium distachyon	44	11	25
BG_XP_010233262.1	BdistachyonBdTR8i_348_v1_2;BdistachyonBd21_3_378_v1_2	Brachypodium distachyon	44	2	4.54545
BG_XP_010233267.1	BdistachyonBdTR12c_352_v1_2;BdistachyonBdTR10c_374_v1_2;BdistachyonTek_4_332_v1_2;BdistachyonMon3_350_v1_2;BdistachyonArn1_355_v1_2	Brachypodium distachyon	44	5	11.3636
BG_XP_010233269.1	BdistachyonBdTR11a_380_v1_2;BdistachyonTek_4_332_v1_2	Brachypodium distachyon	44	2	4.54545
BG_XP_010233270.2	BdistachyonSig2_371_v1_2;BdistachyonRon2_360_v1_2;BdistachyonPer1_326_v1_2;BdistachyonMig3_377_v1_2;BdistachyonLuc1_347_v1_2;BdistachyonKah_5_342_v1_2;BdistachyonJer1_375_v1_2;BdistachyonFoz1_366_v1_2;BdistachyonBdTR9k_358_v1_2;BdistachyonBdTR5i_370_v1_2;BdistachyonBdTR2b_376_v1_2;BdistachyonBdTR1i_345_v1_2;BdistachyonBdTR12c_352_v1_2;BdistachyonBdTR11i_363_v1_2;BdistachyonBdTR11g_357_v1_2;Bdista…	Brachypodium distachyon	44	33	75
BG_XP_010233293.1	BdistachyonRon2_360_v1_2;BdistachyonBdTR12c_352_v1_2;BdistachyonTek_4_332_v1_2;BdistachyonBis_1_338_v1_2	Brachypodium distachyon	44	4	9.09091
BG_XP_010233296.1	BdistachyonS8iiC_340_v1_2;BdistachyonMur1_373_v1_2;BdistachyonBdTR2b_376_v1_2;BdistachyonBdTR10c_374_v1_2;BdistachyonBis_1_338_v1_2	Brachypodium distachyon	44	5	11.3636
BG_XP_010233305.1	BdistachyonBdTR11a_380_v1_2;BdistachyonTek_4_332_v1_2	Brachypodium distachyon	44	2	4.54545
BG_XP_010233306.1	BdistachyonTek_4_332_v1_2	Brachypodium distachyon	44	1	2.27273
BG_XP_010233313.2	BdistachyonMur1_373_v1_2;BdistachyonTek_4_332_v1_2;BdistachyonMon3_350_v1_2;BdistachyonBdTR8i_348_v1_2;BdistachyonBd29_1_346_v1_2;BdistachyonArn1_355_v1_2;BdistachyonABR9_333_v1_2;BdistachyonBdTR7a_329_v1_2	Brachypodium distachyon	44	8	18.1818
BG_XP_010233321.1	BdistachyonMur1_373_v1_2;BdistachyonBdTR10c_374_v1_2;BdistachyonAdi_12_359_v1_2;BdistachyonTek_4_332_v1_2	Brachypodium distachyon	44	4	9.09091
BG_XP_010233362.2	BdistachyonTek_4_332_v1_2	Brachypodium distachyon	44	1	2.27273
BG_XP_010233366.1	BdistachyonMon3_350_v1_2;BdistachyonABR9_333_v1_2	Brachypodium distachyon	44	2	4.54545
BG_XP_010233367.1	BdistachyonBdTR9k_358_v1_2;BdistachyonBdTR5i_370_v1_2;BdistachyonBdTR11i_363_v1_2;BdistachyonBdTR11g_357_v1_2;BdistachyonBdTR11a_380_v1_2;BdistachyonBd2_3_353_v1_2;BdistachyonBdTR13c_365_v1_2	Brachypodium distachyon	44	7	15.9091
BG_XP_010233368.1	BdistachyonPer1_326_v1_2;BdistachyonABR7_369_v1_2;BdistachyonABR3_343_v1_2;BdistachyonTek_4_332_v1_2	Brachypodium distachyon	44	4	9.09091
BG_XP_010233387.2	BdistachyonBdTR2b_376_v1_2;BdistachyonBdTR1i_345_v1_2;BdistachyonBdTR7a_329_v1_2	Brachypodium distachyon	44	3	6.81818
BG_XP_010233402.1	BdistachyonSig2_371_v1_2;BdistachyonS8iiC_340_v1_2;BdistachyonRon2_360_v1_2;BdistachyonPer1_326_v1_2;BdistachyonMur1_373_v1_2;BdistachyonMig3_377_v1_2;BdistachyonLuc1_347_v1_2;BdistachyonFoz1_366_v1_2;BdistachyonBdTR9k_358_v1_2;BdistachyonBdTR5i_370_v1_2;BdistachyonBdTR3c_354_v1_2;BdistachyonBdTR2b_376_v1_2;BdistachyonBdTR12c_352_v1_2;BdistachyonBdTR10c_374_v1_2;BdistachyonBd18_1_362_v1_2;Bdistac…	Brachypodium distachyon	44	28	63.6364
BG_XP_010233403.1	BdistachyonSig2_371_v1_2;BdistachyonS8iiC_340_v1_2;BdistachyonRon2_360_v1_2;BdistachyonPer1_326_v1_2;BdistachyonMur1_373_v1_2;BdistachyonMig3_377_v1_2;BdistachyonLuc1_347_v1_2;BdistachyonKoz_1_330_v1_2;BdistachyonKah_5_342_v1_2;BdistachyonJer1_375_v1_2;BdistachyonFoz1_366_v1_2;BdistachyonBdTR9k_358_v1_2;BdistachyonBdTR5i_370_v1_2;BdistachyonBdTR3c_354_v1_2;BdistachyonBdTR2b_376_v1_2;BdistachyonBd…	Brachypodium distachyon	44	41	93.1818
BG_XP_010233424.1	BdistachyonMur1_373_v1_2;BdistachyonMig3_377_v1_2;BdistachyonBdTR2b_376_v1_2;BdistachyonBdTR1i_345_v1_2;BdistachyonBdTR10c_374_v1_2;BdistachyonBd2_3_353_v1_2;BdistachyonAdi_2_372_v1_2;BdistachyonAdi_12_359_v1_2;BdistachyonABR7_369_v1_2;BdistachyonMon3_350_v1_2;BdistachyonArn1_355_v1_2	Brachypodium distachyon	44	11	25
BG_XP_010233440.1	BdistachyonBdTR10c_374_v1_2	Brachypodium distachyon	44	1	2.27273
BG_XP_010233442.1	BdistachyonMon3_350_v1_2;BdistachyonArn1_355_v1_2	Brachypodium distachyon	44	2	4.54545
BG_XP_010233443.1	BdistachyonBdTR9k_358_v1_2;BdistachyonBdTR5i_370_v1_2;BdistachyonBdTR11i_363_v1_2;BdistachyonBdTR11g_357_v1_2;BdistachyonBdTR11a_380_v1_2;BdistachyonBd2_3_353_v1_2;BdistachyonBdTR13c_365_v1_2	Brachypodium distachyon	44	7	15.9091
BG_XP_010233460.1	BdistachyonS8iiC_340_v1_2;BdistachyonMig3_377_v1_2	Brachypodium distachyon	44	2	4.54545
BG_XP_010233463.1	BdistachyonTek_4_332_v1_2	Brachypodium distachyon	44	1	2.27273
BG_XP_010233468.1	BdistachyonBdTR11g_357_v1_2;BdistachyonTek_4_332_v1_2;BdistachyonMon3_350_v1_2;BdistachyonBdTR8i_348_v1_2;BdistachyonBd29_1_346_v1_2;BdistachyonABR9_333_v1_2	Brachypodium distachyon	44	6	13.6364
BG_XP_010233472.1	BdistachyonTek_4_332_v1_2;BdistachyonBdTR8i_348_v1_2	Brachypodium distachyon	44	2	4.54545
BG_XP_010233476.1	BdistachyonMur1_373_v1_2;BdistachyonBd2_3_353_v1_2;BdistachyonTek_4_332_v1_2;BdistachyonMon3_350_v1_2;BdistachyonBdTR8i_348_v1_2;BdistachyonBd29_1_346_v1_2;BdistachyonArn1_355_v1_2;BdistachyonABR9_333_v1_2;BdistachyonBdTR7a_329_v1_2	Brachypodium distachyon	44	9	20.4545
BG_XP_010233479.1	BdistachyonBdTR9k_358_v1_2;BdistachyonABR2_337_v1_2;BdistachyonTek_4_332_v1_2	Brachypodium distachyon	44	3	6.81818
BG_XP_010233500.1	BdistachyonBdTR11a_380_v1_2;BdistachyonTek_4_332_v1_2	Brachypodium distachyon	44	2	4.54545
BG_XP_010233520.1	BdistachyonSig2_371_v1_2;BdistachyonS8iiC_340_v1_2;BdistachyonRon2_360_v1_2;BdistachyonPer1_326_v1_2;BdistachyonMur1_373_v1_2;BdistachyonMig3_377_v1_2;BdistachyonLuc1_347_v1_2;BdistachyonKoz_1_330_v1_2;BdistachyonKah_5_342_v1_2;BdistachyonJer1_375_v1_2;BdistachyonFoz1_366_v1_2;BdistachyonBdTR9k_358_v1_2;BdistachyonBdTR5i_370_v1_2;BdistachyonBdTR3c_354_v1_2;BdistachyonBdTR12c_352_v1_2;BdistachyonB…	Brachypodium distachyon	44	32	72.7273
BG_XP_010233529.1	BdistachyonTek_4_332_v1_2	Brachypodium distachyon	44	1	2.27273
BG_XP_010233530.1	BdistachyonKah_5_342_v1_2;BdistachyonBdTR9k_358_v1_2;BdistachyonBdTR2b_376_v1_2;BdistachyonBdTR10c_374_v1_2;BdistachyonBd2_3_353_v1_2;BdistachyonAdi_2_372_v1_2;BdistachyonAdi_12_359_v1_2;BdistachyonTek_4_332_v1_2	Brachypodium distachyon	44	8	18.1818
BG_XP_010233543.1	BdistachyonBdTR11a_380_v1_2;BdistachyonTek_4_332_v1_2	Brachypodium distachyon	44	2	4.54545
BG_XP_010233544.1	BdistachyonTek_4_332_v1_2	Brachypodium distachyon	44	1	2.27273
BG_XP_010233557.1	BdistachyonTek_4_332_v1_2	Brachypodium distachyon	44	1	2.27273
BG_XP_010233569.1	BdistachyonBdTR10c_374_v1_2	Brachypodium distachyon	44	1	2.27273
BG_XP_010233573.1	BdistachyonTek_4_332_v1_2	Brachypodium distachyon	44	1	2.27273
BG_XP_010233582.1	BdistachyonBdTR10c_374_v1_2	Brachypodium distachyon	44	1	2.27273
BG_XP_010233589.1	BdistachyonMur1_373_v1_2	Brachypodium distachyon	44	1	2.27273
BG_XP_010233590.1	BdistachyonMig3_377_v1_2;BdistachyonABR7_369_v1_2;BdistachyonABR4_364_v1_2	Brachypodium distachyon	44	3	6.81818
BG_XP_010233598.3	BdistachyonSig2_371_v1_2;BdistachyonS8iiC_340_v1_2;BdistachyonPer1_326_v1_2;BdistachyonMig3_377_v1_2;BdistachyonFoz1_366_v1_2;BdistachyonBdTR3c_354_v1_2;BdistachyonABR6_336_v1_2;BdistachyonABR2_337_v1_2;BdistachyonTek_4_332_v1_2;BdistachyonMon3_350_v1_2;BdistachyonBdTR8i_348_v1_2;BdistachyonBd29_1_346_v1_2;BdistachyonBd21_3_460_v1.0_2;BdistachyonArn1_355_v1_2;BdistachyonABR9_333_v1_2;BdistachyonA…	Brachypodium distachyon	44	18	40.9091
BG_XP_010233604.1	BdistachyonS8iiC_340_v1_2;BdistachyonRon2_360_v1_2;BdistachyonPer1_326_v1_2;BdistachyonMur1_373_v1_2;BdistachyonLuc1_347_v1_2;BdistachyonKoz_1_330_v1_2;BdistachyonKah_5_342_v1_2;BdistachyonFoz1_366_v1_2;BdistachyonBdTR3c_354_v1_2;BdistachyonBdTR2b_376_v1_2;BdistachyonBdTR1i_345_v1_2;BdistachyonBdTR12c_352_v1_2;BdistachyonBdTR11i_363_v1_2;BdistachyonBdTR11g_357_v1_2;BdistachyonBdTR11a_380_v1_2;Bdi…	Brachypodium distachyon	44	30	68.1818
BG_XP_010233623.2	BdistachyonBdTR8i_348_v1_2;BdistachyonBdTR7a_329_v1_2	Brachypodium distachyon	44	2	4.54545
BG_XP_010233639.1	BdistachyonBdTR12c_352_v1_2	Brachypodium distachyon	44	1	2.27273
BG_XP_010233640.2	BdistachyonBd21_3_378_v1_2	Brachypodium distachyon	44	1	2.27273
BG_XP_010233783.1	BdistachyonAdi_12_359_v1_2	Brachypodium distachyon	44	1	2.27273
BG_XP_010234017.1	BdistachyonSig2_371_v1_2;BdistachyonS8iiC_340_v1_2;BdistachyonRon2_360_v1_2;BdistachyonPer1_326_v1_2;BdistachyonMur1_373_v1_2;BdistachyonLuc1_347_v1_2;BdistachyonKoz_1_330_v1_2;BdistachyonFoz1_366_v1_2;BdistachyonBdTR3c_354_v1_2;BdistachyonTek_4_332_v1_2;BdistachyonBdTR8i_348_v1_2;BdistachyonABR9_333_v1_2;BdistachyonBdTR7a_329_v1_2	Brachypodium distachyon	44	13	29.5455
BG_XP_010234031.1	BdistachyonUni2_327_v1_2	Brachypodium distachyon	44	1	2.27273
BG_XP_010234114.1	BdistachyonBdTR8i_348_v1_2;BdistachyonBd29_1_346_v1_2;BdistachyonBdTR7a_329_v1_2	Brachypodium distachyon	44	3	6.81818
BG_XP_010234202.1	BdistachyonBdTR7a_329_v1_2	Brachypodium distachyon	44	1	2.27273
BG_XP_010234203.1	BdistachyonBdTR8i_348_v1_2	Brachypodium distachyon	44	1	2.27273
BG_XP_010234259.1	BdistachyonBdTR12c_352_v1_2	Brachypodium distachyon	44	1	2.27273
BG_XP_010234885.1	BdistachyonBd2_3_353_v1_2;BdistachyonABR3_343_v1_2	Brachypodium distachyon	44	2	4.54545
BG_XP_010235085.1	BdistachyonSig2_371_v1_2;BdistachyonPer1_326_v1_2;BdistachyonMig3_377_v1_2;BdistachyonBdTR2b_376_v1_2;BdistachyonBdTR1i_345_v1_2;BdistachyonBdTR12c_352_v1_2;BdistachyonABR6_336_v1_2;BdistachyonABR5_379_v1_2;BdistachyonABR2_337_v1_2;BdistachyonUni2_327_v1_2;BdistachyonTek_4_332_v1_2;BdistachyonBis_1_338_v1_2;BdistachyonBdTR13c_365_v1_2;BdistachyonBdTR13a_334_v1_2	Brachypodium distachyon	44	14	31.8182
BG_XP_010235089.1	BdistachyonBdTR5i_370_v1_2;BdistachyonBdTR11a_380_v1_2;BdistachyonTek_4_332_v1_2;BdistachyonBdTR8i_348_v1_2	Brachypodium distachyon	44	4	9.09091
BG_XP_010235097.1	BdistachyonABR7_369_v1_2;BdistachyonBis_1_338_v1_2	Brachypodium distachyon	44	2	4.54545
BG_XP_010235110.1	BdistachyonBd29_1_346_v1_2	Brachypodium distachyon	44	1	2.27273
BG_XP_010235116.1	BdistachyonBd21_3_378_v1_2	Brachypodium distachyon	44	1	2.27273
BG_XP_010235245.1	BdistachyonMon3_350_v1_2;BdistachyonArn1_355_v1_2	Brachypodium distachyon	44	2	4.54545
BG_XP_010235256.1	BdistachyonABR2_337_v1_2	Brachypodium distachyon	44	1	2.27273	Pectin_metabolism	PG
BG_XP_010235281.1	BdistachyonBd2_3_353_v1_2;BdistachyonBdTR13c_365_v1_2;BdistachyonABR9_333_v1_2	Brachypodium distachyon	44	3	6.81818
BG_XP_010235286.1	BdistachyonBdTR2b_376_v1_2;BdistachyonBdTR10c_374_v1_2;BdistachyonBd2_3_353_v1_2;BdistachyonTek_4_332_v1_2;BdistachyonMon3_350_v1_2	Brachypodium distachyon	44	5	11.3636
BG_XP_010235337.2	BdistachyonJer1_375_v1_2;BdistachyonBdTR1i_345_v1_2;BdistachyonABR7_369_v1_2	Brachypodium distachyon	44	3	6.81818
BG_XP_010235340.1	BdistachyonTek_4_332_v1_2	Brachypodium distachyon	44	1	2.27273
BG_XP_010235439.1	BdistachyonBdTR11a_380_v1_2	Brachypodium distachyon	44	1	2.27273
BG_XP_010235502.2	BdistachyonTek_4_332_v1_2	Brachypodium distachyon	44	1	2.27273
BG_XP_010235558.2	BdistachyonBdTR10c_374_v1_2;BdistachyonBdTR13c_365_v1_2	Brachypodium distachyon	44	2	4.54545
BG_XP_010235582.1	BdistachyonBdTR7a_329_v1_2	Brachypodium distachyon	44	1	2.27273
BG_XP_010235583.2	BdistachyonBdTR7a_329_v1_2	Brachypodium distachyon	44	1	2.27273
BG_XP_010235588.1	BdistachyonBdTR7a_329_v1_2	Brachypodium distachyon	44	1	2.27273
BG_XP_010235612.1	BdistachyonBdTR10c_374_v1_2;BdistachyonAdi_12_359_v1_2	Brachypodium distachyon	44	2	4.54545
BG_XP_010235613.1	BdistachyonBdTR10c_374_v1_2;BdistachyonBd2_3_353_v1_2	Brachypodium distachyon	44	2	4.54545
BG_XP_010235700.1	BdistachyonTek_4_332_v1_2	Brachypodium distachyon	44	1	2.27273
BG_XP_010235702.1	BdistachyonSig2_371_v1_2;BdistachyonS8iiC_340_v1_2;BdistachyonRon2_360_v1_2;BdistachyonPer1_326_v1_2;BdistachyonMur1_373_v1_2;BdistachyonMig3_377_v1_2;BdistachyonLuc1_347_v1_2;BdistachyonKah_5_342_v1_2;BdistachyonJer1_375_v1_2;BdistachyonFoz1_366_v1_2;BdistachyonBdTR9k_358_v1_2;BdistachyonBdTR5i_370_v1_2;BdistachyonBdTR12c_352_v1_2;BdistachyonBdTR11i_363_v1_2;BdistachyonBdTR11g_357_v1_2;Bdistachy…	Brachypodium distachyon	44	34	77.2727
BG_XP_010235703.2	BdistachyonSig2_371_v1_2;BdistachyonS8iiC_340_v1_2;BdistachyonRon2_360_v1_2;BdistachyonPer1_326_v1_2;BdistachyonMur1_373_v1_2;BdistachyonMig3_377_v1_2;BdistachyonLuc1_347_v1_2;BdistachyonKah_5_342_v1_2;BdistachyonJer1_375_v1_2;BdistachyonFoz1_366_v1_2;BdistachyonBdTR9k_358_v1_2;BdistachyonBdTR5i_370_v1_2;BdistachyonBdTR12c_352_v1_2;BdistachyonBdTR11i_363_v1_2;BdistachyonBdTR11g_357_v1_2;Bdistachy…	Brachypodium distachyon	44	34	77.2727
BG_XP_010235715.1	BdistachyonBd2_3_353_v1_2;BdistachyonBdTR13c_365_v1_2;BdistachyonBd29_1_346_v1_2	Brachypodium distachyon	44	3	6.81818
BG_XP_010235724.1	BdistachyonBdTR12c_352_v1_2;BdistachyonBdTR10c_374_v1_2;BdistachyonAdi_12_359_v1_2	Brachypodium distachyon	44	3	6.81818
BG_XP_010235780.1	BdistachyonAdi_12_359_v1_2	Brachypodium distachyon	44	1	2.27273
BG_XP_010235813.1	BdistachyonBdTR10c_374_v1_2	Brachypodium distachyon	44	1	2.27273
BG_XP_010235847.1	BdistachyonBdTR13c_365_v1_2	Brachypodium distachyon	44	1	2.27273
BG_XP_010235890.1	BdistachyonSig2_371_v1_2;BdistachyonS8iiC_340_v1_2;BdistachyonRon2_360_v1_2;BdistachyonPer1_326_v1_2;BdistachyonMur1_373_v1_2;BdistachyonMig3_377_v1_2;BdistachyonLuc1_347_v1_2;BdistachyonKoz_1_330_v1_2;BdistachyonKah_5_342_v1_2;BdistachyonJer1_375_v1_2;BdistachyonFoz1_366_v1_2;BdistachyonBdTR9k_358_v1_2;BdistachyonBdTR5i_370_v1_2;BdistachyonBdTR3c_354_v1_2;BdistachyonBdTR2b_376_v1_2;BdistachyonBd…	Brachypodium distachyon	44	34	77.2727
BG_XP_010235921.1	BdistachyonBdTR5i_370_v1_2	Brachypodium distachyon	44	1	2.27273
BG_XP_010236024.2	BdistachyonBdTR5i_370_v1_2;BdistachyonBdTR11a_380_v1_2;BdistachyonAdi_12_359_v1_2;BdistachyonUni2_327_v1_2;BdistachyonTek_4_332_v1_2;BdistachyonBdTR8i_348_v1_2;BdistachyonBd29_1_346_v1_2;BdistachyonBdTR7a_329_v1_2	Brachypodium distachyon	44	8	18.1818
BG_XP_010236063.1	BdistachyonBdTR5i_370_v1_2	Brachypodium distachyon	44	1	2.27273
BG_XP_010236102.1	BdistachyonMig3_377_v1_2;BdistachyonLuc1_347_v1_2;BdistachyonBdTR5i_370_v1_2;BdistachyonBdTR11a_380_v1_2;BdistachyonABR6_336_v1_2;BdistachyonABR5_379_v1_2;BdistachyonABR3_343_v1_2;BdistachyonUni2_327_v1_2;BdistachyonBdTR8i_348_v1_2;BdistachyonBd29_1_346_v1_2	Brachypodium distachyon	44	10	22.7273
BG_XP_010236324.1	BdistachyonBdTR12c_352_v1_2;BdistachyonAdi_12_359_v1_2;BdistachyonTek_4_332_v1_2	Brachypodium distachyon	44	3	6.81818
BG_XP_010236341.1	BdistachyonABR2_337_v1_2	Brachypodium distachyon	44	1	2.27273
BG_XP_010236351.1	BdistachyonBdTR11a_380_v1_2;BdistachyonABR5_379_v1_2	Brachypodium distachyon	44	2	4.54545
BG_XP_010236352.1	BdistachyonABR5_379_v1_2;BdistachyonTek_4_332_v1_2	Brachypodium distachyon	44	2	4.54545
BG_XP_010236359.1	BdistachyonPer1_326_v1_2;BdistachyonBis_1_338_v1_2;BdistachyonBdTR13c_365_v1_2;BdistachyonBdTR13a_334_v1_2	Brachypodium distachyon	44	4	9.09091
BG_XP_010236387.1	BdistachyonS8iiC_340_v1_2;BdistachyonRon2_360_v1_2;BdistachyonMur1_373_v1_2;BdistachyonMig3_377_v1_2;BdistachyonLuc1_347_v1_2;BdistachyonJer1_375_v1_2;BdistachyonFoz1_366_v1_2;BdistachyonBdTR12c_352_v1_2;BdistachyonUni2_327_v1_2;BdistachyonTek_4_332_v1_2;BdistachyonMon3_350_v1_2;BdistachyonBdTR8i_348_v1_2;BdistachyonBd29_1_346_v1_2;BdistachyonArn1_355_v1_2;BdistachyonBdTR7a_329_v1_2;BdistachyonBd…	Brachypodium distachyon	44	16	36.3636
BG_XP_010236404.1	BdistachyonAdi_12_359_v1_2;BdistachyonMon3_350_v1_2;BdistachyonBdTR13c_365_v1_2	Brachypodium distachyon	44	3	6.81818
BG_XP_010236406.1	BdistachyonTek_4_332_v1_2	Brachypodium distachyon	44	1	2.27273
BG_XP_010236410.1	BdistachyonPer1_326_v1_2;BdistachyonMig3_377_v1_2;BdistachyonBdTR2b_376_v1_2;BdistachyonBdTR10c_374_v1_2;BdistachyonBd2_3_353_v1_2;BdistachyonABR2_337_v1_2;BdistachyonTek_4_332_v1_2;BdistachyonBdTR8i_348_v1_2;BdistachyonBd29_1_346_v1_2	Brachypodium distachyon	44	9	20.4545
BG_XP_010236413.1	BdistachyonPer1_326_v1_2	Brachypodium distachyon	44	1	2.27273
BG_XP_010236538.1	BdistachyonMur1_373_v1_2;BdistachyonKah_5_342_v1_2;BdistachyonBdTR5i_370_v1_2;BdistachyonBdTR12c_352_v1_2;BdistachyonBdTR11g_357_v1_2;BdistachyonBdTR11a_380_v1_2;BdistachyonBdTR10c_374_v1_2;BdistachyonAdi_2_372_v1_2;BdistachyonABR6_336_v1_2;BdistachyonABR3_343_v1_2;BdistachyonBis_1_338_v1_2;BdistachyonBdTR8i_348_v1_2;BdistachyonBd29_1_346_v1_2;BdistachyonABR4_364_v1_2;BdistachyonBdTR7a_329_v1_2	Brachypodium distachyon	44	15	34.0909
BG_XP_010236588.1	BdistachyonSig2_371_v1_2;BdistachyonRon2_360_v1_2;BdistachyonPer1_326_v1_2;BdistachyonMur1_373_v1_2;BdistachyonMig3_377_v1_2;BdistachyonLuc1_347_v1_2;BdistachyonKah_5_342_v1_2;BdistachyonJer1_375_v1_2;BdistachyonFoz1_366_v1_2;BdistachyonBdTR9k_358_v1_2;BdistachyonBdTR5i_370_v1_2;BdistachyonBdTR2b_376_v1_2;BdistachyonBdTR1i_345_v1_2;BdistachyonBdTR12c_352_v1_2;BdistachyonBdTR11i_363_v1_2;Bdistachy…	Brachypodium distachyon	44	28	63.6364
BG_XP_010236596.1	BdistachyonTek_4_332_v1_2	Brachypodium distachyon	44	1	2.27273
BG_XP_010236599.1	BdistachyonBdTR5i_370_v1_2;BdistachyonBdTR12c_352_v1_2;BdistachyonBdTR11i_363_v1_2;BdistachyonTek_4_332_v1_2	Brachypodium distachyon	44	4	9.09091
BG_XP_010236604.1	BdistachyonSig2_371_v1_2;BdistachyonMur1_373_v1_2;BdistachyonLuc1_347_v1_2;BdistachyonFoz1_366_v1_2;BdistachyonBdTR2b_376_v1_2	Brachypodium distachyon	44	5	11.3636	Hemicellulose_metabolism/Pectin_metabolism	ARAD/MUR3/XGT/XLT2
BG_XP_010236625.1	BdistachyonMur1_373_v1_2;BdistachyonJer1_375_v1_2;BdistachyonAdi_12_359_v1_2;BdistachyonTek_4_332_v1_2	Brachypodium distachyon	44	4	9.09091
BG_XP_010236627.1	BdistachyonFoz1_366_v1_2;BdistachyonTek_4_332_v1_2;BdistachyonMon3_350_v1_2;BdistachyonBdTR8i_348_v1_2;BdistachyonBd29_1_346_v1_2;BdistachyonBd21_3_460_v1.0_2;BdistachyonArn1_355_v1_2;BdistachyonABR9_333_v1_2;BdistachyonBdTR7a_329_v1_2;BdistachyonBd21_3_378_v1_2	Brachypodium distachyon	44	10	22.7273
BG_XP_010236633.1	BdistachyonBdTR8i_348_v1_2;BdistachyonBd29_1_346_v1_2	Brachypodium distachyon	44	2	4.54545
BG_XP_010236638.1	BdistachyonS8iiC_340_v1_2;BdistachyonMig3_377_v1_2;BdistachyonBdTR9k_358_v1_2;BdistachyonBdTR5i_370_v1_2;BdistachyonBdTR11a_380_v1_2;BdistachyonBd2_3_353_v1_2;BdistachyonTek_4_332_v1_2;BdistachyonMon3_350_v1_2;BdistachyonBdTR8i_348_v1_2;BdistachyonBdTR13c_365_v1_2;BdistachyonBd29_1_346_v1_2;BdistachyonBd21_3_378_v1_2	Brachypodium distachyon	44	12	27.2727
BG_XP_010236644.1	BdistachyonTek_4_332_v1_2	Brachypodium distachyon	44	1	2.27273
BG_XP_010236668.1	BdistachyonMig3_377_v1_2;BdistachyonBdTR5i_370_v1_2;BdistachyonBdTR12c_352_v1_2;BdistachyonBdTR11a_380_v1_2;BdistachyonTek_4_332_v1_2	Brachypodium distachyon	44	5	11.3636
BG_XP_010236677.2	BdistachyonBdTR11i_363_v1_2;BdistachyonBdTR11g_357_v1_2;BdistachyonBdTR11a_380_v1_2;BdistachyonBdTR10c_374_v1_2;BdistachyonBd2_3_353_v1_2;BdistachyonBdTR8i_348_v1_2;BdistachyonArn1_355_v1_2;BdistachyonBdTR7a_329_v1_2	Brachypodium distachyon	44	8	18.1818
BG_XP_010236688.1	BdistachyonBdTR9k_358_v1_2;BdistachyonBdTR5i_370_v1_2;BdistachyonBdTR11i_363_v1_2;BdistachyonAdi_12_359_v1_2;BdistachyonABR5_379_v1_2;BdistachyonUni2_327_v1_2	Brachypodium distachyon	44	6	13.6364
BG_XP_010236698.1	BdistachyonKoz_1_330_v1_2;BdistachyonKah_5_342_v1_2;BdistachyonBdTR9k_358_v1_2;BdistachyonBdTR5i_370_v1_2;BdistachyonBdTR3c_354_v1_2;BdistachyonBdTR2b_376_v1_2;BdistachyonBdTR1i_345_v1_2;BdistachyonBdTR12c_352_v1_2;BdistachyonBdTR11i_363_v1_2;BdistachyonBdTR11g_357_v1_2;BdistachyonBdTR11a_380_v1_2;BdistachyonBdTR10c_374_v1_2;BdistachyonBd2_3_353_v1_2;BdistachyonAdi_2_372_v1_2;BdistachyonAdi_12_35…	Brachypodium distachyon	44	27	61.3636
BG_XP_010236701.1	BdistachyonSig2_371_v1_2;BdistachyonS8iiC_340_v1_2;BdistachyonRon2_360_v1_2;BdistachyonFoz1_366_v1_2;BdistachyonBd18_1_362_v1_2;BdistachyonMon3_350_v1_2	Brachypodium distachyon	44	6	13.6364
BG_XP_010236729.1	BdistachyonBis_1_338_v1_2	Brachypodium distachyon	44	1	2.27273
BG_XP_010236757.1	BdistachyonTek_4_332_v1_2;BdistachyonBdTR13c_365_v1_2	Brachypodium distachyon	44	2	4.54545
BG_XP_010236775.1	BdistachyonBdTR5i_370_v1_2;BdistachyonBdTR11a_380_v1_2;BdistachyonTek_4_332_v1_2	Brachypodium distachyon	44	3	6.81818
BG_XP_010236780.1	BdistachyonTek_4_332_v1_2	Brachypodium distachyon	44	1	2.27273
BG_XP_010236819.1	BdistachyonLuc1_347_v1_2;BdistachyonTek_4_332_v1_2	Brachypodium distachyon	44	2	4.54545
BG_XP_010236827.1	BdistachyonSig2_371_v1_2;BdistachyonKoz_1_330_v1_2;BdistachyonKah_5_342_v1_2;BdistachyonBdTR9k_358_v1_2;BdistachyonBdTR3c_354_v1_2;BdistachyonBdTR2b_376_v1_2;BdistachyonBdTR1i_345_v1_2;BdistachyonBdTR12c_352_v1_2;BdistachyonBdTR11i_363_v1_2;BdistachyonBdTR11g_357_v1_2;BdistachyonBdTR11a_380_v1_2;BdistachyonBdTR10c_374_v1_2;BdistachyonBd2_3_353_v1_2;BdistachyonAdi_12_359_v1_2;BdistachyonABR6_336_v…	Brachypodium distachyon	44	26	59.0909
BG_XP_010236830.1	BdistachyonBd2_3_353_v1_2;BdistachyonABR3_343_v1_2;BdistachyonMon3_350_v1_2;BdistachyonBdTR13c_365_v1_2;BdistachyonABR9_333_v1_2	Brachypodium distachyon	44	5	11.3636
BG_XP_010236842.1	BdistachyonBdTR11a_380_v1_2	Brachypodium distachyon	44	1	2.27273
BG_XP_010236852.1	BdistachyonSig2_371_v1_2;BdistachyonS8iiC_340_v1_2;BdistachyonRon2_360_v1_2;BdistachyonPer1_326_v1_2;BdistachyonMur1_373_v1_2;BdistachyonMig3_377_v1_2;BdistachyonLuc1_347_v1_2;BdistachyonKoz_1_330_v1_2;BdistachyonKah_5_342_v1_2;BdistachyonJer1_375_v1_2;BdistachyonFoz1_366_v1_2;BdistachyonBdTR5i_370_v1_2;BdistachyonBdTR3c_354_v1_2;BdistachyonBdTR2b_376_v1_2;BdistachyonBdTR1i_345_v1_2;BdistachyonBd…	Brachypodium distachyon	44	36	81.8182
BG_XP_010236863.1	BdistachyonBdTR5i_370_v1_2;BdistachyonTek_4_332_v1_2	Brachypodium distachyon	44	2	4.54545
BG_XP_010236899.1	BdistachyonBdTR8i_348_v1_2	Brachypodium distachyon	44	1	2.27273
BG_XP_010236911.1	BdistachyonBdTR11i_363_v1_2;BdistachyonBdTR11g_357_v1_2;BdistachyonBdTR11a_380_v1_2	Brachypodium distachyon	44	3	6.81818
BG_XP_010236918.2	BdistachyonKah_5_342_v1_2;BdistachyonBdTR9k_358_v1_2;BdistachyonBdTR5i_370_v1_2;BdistachyonBdTR3c_354_v1_2;BdistachyonBdTR2b_376_v1_2;BdistachyonBdTR1i_345_v1_2;BdistachyonBdTR12c_352_v1_2;BdistachyonBdTR11i_363_v1_2;BdistachyonBdTR11g_357_v1_2;BdistachyonBd2_3_353_v1_2;BdistachyonAdi_2_372_v1_2;BdistachyonAdi_12_359_v1_2;BdistachyonABR9_333_v1_2	Brachypodium distachyon	44	13	29.5455
BG_XP_010236959.1	BdistachyonMig3_377_v1_2;BdistachyonBdTR13c_365_v1_2;BdistachyonArn1_355_v1_2;BdistachyonABR9_333_v1_2	Brachypodium distachyon	44	4	9.09091
BG_XP_010237164.1	BdistachyonBdTR10c_374_v1_2	Brachypodium distachyon	44	1	2.27273
BG_XP_010237455.1	BdistachyonJer1_375_v1_2;BdistachyonBdTR11i_363_v1_2;BdistachyonBdTR11g_357_v1_2;BdistachyonBdTR11a_380_v1_2;BdistachyonBdTR10c_374_v1_2;BdistachyonABR2_337_v1_2;BdistachyonBdTR8i_348_v1_2;BdistachyonBd29_1_346_v1_2;BdistachyonABR9_333_v1_2	Brachypodium distachyon	44	9	20.4545	CW_Other_proteins	EXT
BG_XP_010238141.1	BdistachyonBd29_1_346_v1_2	Brachypodium distachyon	44	1	2.27273
BG_XP_010238156.1	BdistachyonBd2_3_353_v1_2	Brachypodium distachyon	44	1	2.27273
BG_XP_010238206.1	BdistachyonSig2_371_v1_2;BdistachyonS8iiC_340_v1_2;BdistachyonRon2_360_v1_2;BdistachyonPer1_326_v1_2;BdistachyonMur1_373_v1_2;BdistachyonMig3_377_v1_2;BdistachyonLuc1_347_v1_2;BdistachyonFoz1_366_v1_2;BdistachyonABR7_369_v1_2;BdistachyonABR6_336_v1_2;BdistachyonABR5_379_v1_2;BdistachyonABR3_343_v1_2;BdistachyonABR2_337_v1_2;BdistachyonMon3_350_v1_2;BdistachyonBd29_1_346_v1_2;BdistachyonArn1_355_v…	Brachypodium distachyon	44	19	43.1818
BG_XP_010238207.1	BdistachyonSig2_371_v1_2;BdistachyonS8iiC_340_v1_2;BdistachyonRon2_360_v1_2;BdistachyonPer1_326_v1_2;BdistachyonMur1_373_v1_2;BdistachyonMig3_377_v1_2;BdistachyonLuc1_347_v1_2;BdistachyonFoz1_366_v1_2;BdistachyonABR7_369_v1_2;BdistachyonABR6_336_v1_2;BdistachyonABR5_379_v1_2;BdistachyonABR3_343_v1_2;BdistachyonABR2_337_v1_2;BdistachyonMon3_350_v1_2;BdistachyonBd29_1_346_v1_2;BdistachyonArn1_355_v…	Brachypodium distachyon	44	19	43.1818
BG_XP_010238224.1	BdistachyonBdTR5i_370_v1_2;BdistachyonMon3_350_v1_2;BdistachyonBdTR13c_365_v1_2	Brachypodium distachyon	44	3	6.81818
BG_XP_010238230.2	BdistachyonBdTR10c_374_v1_2	Brachypodium distachyon	44	1	2.27273
BG_XP_010238256.1	BdistachyonBdTR8i_348_v1_2	Brachypodium distachyon	44	1	2.27273
BG_XP_010238394.1	BdistachyonABR6_336_v1_2	Brachypodium distachyon	44	1	2.27273
BG_XP_010238395.1	BdistachyonMig3_377_v1_2;BdistachyonKoz_1_330_v1_2;BdistachyonBdTR11i_363_v1_2;BdistachyonBdTR11g_357_v1_2;BdistachyonBdTR11a_380_v1_2;BdistachyonABR6_336_v1_2	Brachypodium distachyon	44	6	13.6364
BG_XP_010238400.1	BdistachyonBd29_1_346_v1_2	Brachypodium distachyon	44	1	2.27273
BG_XP_010239357.1	BdistachyonBdTR12c_352_v1_2;BdistachyonBdTR11a_380_v1_2;BdistachyonBd2_3_353_v1_2	Brachypodium distachyon	44	3	6.81818
BG_XP_010239367.1	BdistachyonSig2_371_v1_2;BdistachyonRon2_360_v1_2;BdistachyonPer1_326_v1_2;BdistachyonMur1_373_v1_2;BdistachyonMig3_377_v1_2;BdistachyonLuc1_347_v1_2;BdistachyonJer1_375_v1_2;BdistachyonFoz1_366_v1_2;BdistachyonABR6_336_v1_2;BdistachyonABR5_379_v1_2;BdistachyonABR3_343_v1_2;BdistachyonABR2_337_v1_2;BdistachyonTek_4_332_v1_2;BdistachyonMon3_350_v1_2;BdistachyonBdTR8i_348_v1_2;BdistachyonBd29_1_346…	Brachypodium distachyon	44	19	43.1818
BG_XP_010239386.1	BdistachyonFoz1_366_v1_2;BdistachyonBdTR9k_358_v1_2;BdistachyonBdTR12c_352_v1_2;BdistachyonBd2_3_353_v1_2;BdistachyonTek_4_332_v1_2;BdistachyonMon3_350_v1_2;BdistachyonBdTR8i_348_v1_2;BdistachyonBdTR13c_365_v1_2;BdistachyonBd29_1_346_v1_2;BdistachyonBdTR7a_329_v1_2	Brachypodium distachyon	44	10	22.7273
BG_XP_010239391.1	BdistachyonTek_4_332_v1_2;BdistachyonMon3_350_v1_2;BdistachyonBdTR8i_348_v1_2;BdistachyonBd29_1_346_v1_2;BdistachyonArn1_355_v1_2;BdistachyonABR9_333_v1_2;BdistachyonBdTR7a_329_v1_2	Brachypodium distachyon	44	7	15.9091
BG_XP_010239410.1	BdistachyonKah_5_342_v1_2;BdistachyonBdTR2b_376_v1_2;BdistachyonBdTR11a_380_v1_2;BdistachyonUni2_327_v1_2;BdistachyonBis_1_338_v1_2;BdistachyonBdTR8i_348_v1_2;BdistachyonBdTR13c_365_v1_2	Brachypodium distachyon	44	7	15.9091
BG_XP_010239416.1	BdistachyonS8iiC_340_v1_2;BdistachyonBdTR5i_370_v1_2;BdistachyonBdTR11a_380_v1_2;BdistachyonUni2_327_v1_2;BdistachyonTek_4_332_v1_2;BdistachyonBdTR8i_348_v1_2	Brachypodium distachyon	44	6	13.6364
BG_XP_010239428.1	BdistachyonBdTR8i_348_v1_2;BdistachyonBdTR7a_329_v1_2	Brachypodium distachyon	44	2	4.54545
BG_XP_010239440.1	BdistachyonTek_4_332_v1_2;BdistachyonBdTR8i_348_v1_2	Brachypodium distachyon	44	2	4.54545
BG_XP_010239443.1	BdistachyonBdTR3c_354_v1_2;BdistachyonBd2_3_353_v1_2;BdistachyonTek_4_332_v1_2;BdistachyonMon3_350_v1_2;BdistachyonBdTR13a_334_v1_2;BdistachyonBd29_1_346_v1_2;BdistachyonABR9_333_v1_2;BdistachyonBd21_3_378_v1_2	Brachypodium distachyon	44	8	18.1818
BG_XP_010239816.1	BdistachyonKoz_1_330_v1_2;BdistachyonBis_1_338_v1_2	Brachypodium distachyon	44	2	4.54545
BG_XP_010239902.1	BdistachyonBdTR7a_329_v1_2	Brachypodium distachyon	44	1	2.27273
BG_XP_010239914.1	BdistachyonBd21_3_378_v1_2	Brachypodium distachyon	44	1	2.27273
BG_XP_010239918.3	BdistachyonBdTR12c_352_v1_2	Brachypodium distachyon	44	1	2.27273
BG_XP_010239922.1	BdistachyonBdTR5i_370_v1_2	Brachypodium distachyon	44	1	2.27273
BG_XP_010240013.1	BdistachyonSig2_371_v1_2;BdistachyonS8iiC_340_v1_2;BdistachyonRon2_360_v1_2;BdistachyonPer1_326_v1_2;BdistachyonMur1_373_v1_2;BdistachyonMig3_377_v1_2;BdistachyonLuc1_347_v1_2;BdistachyonKoz_1_330_v1_2;BdistachyonJer1_375_v1_2;BdistachyonFoz1_366_v1_2;BdistachyonBdTR9k_358_v1_2;BdistachyonBdTR3c_354_v1_2;BdistachyonBdTR2b_376_v1_2;BdistachyonBdTR1i_345_v1_2;BdistachyonBd18_1_362_v1_2;BdistachyonA…	Brachypodium distachyon	44	29	65.9091
BG_XP_010240184.1	BdistachyonBdTR5i_370_v1_2	Brachypodium distachyon	44	1	2.27273
BG_XP_010240201.1	BdistachyonAdi_12_359_v1_2	Brachypodium distachyon	44	1	2.27273
BG_XP_010240322.1	BdistachyonBdTR10c_374_v1_2	Brachypodium distachyon	44	1	2.27273
BG_XP_010240348.2	BdistachyonBdTR8i_348_v1_2;BdistachyonBdTR7a_329_v1_2	Brachypodium distachyon	44	2	4.54545
BG_XP_010240444.1	BdistachyonSig2_371_v1_2;BdistachyonRon2_360_v1_2;BdistachyonLuc1_347_v1_2;BdistachyonJer1_375_v1_2;BdistachyonBdTR11i_363_v1_2;BdistachyonBdTR11g_357_v1_2;BdistachyonBdTR11a_380_v1_2;BdistachyonABR6_336_v1_2;BdistachyonABR5_379_v1_2;BdistachyonABR2_337_v1_2;BdistachyonMon3_350_v1_2;BdistachyonBd21_3_460_v1.0_2;BdistachyonArn1_355_v1_2;BdistachyonBd21_3_378_v1_2	Brachypodium distachyon	44	14	31.8182
BG_XP_010240461.1	BdistachyonBdTR8i_348_v1_2	Brachypodium distachyon	44	1	2.27273
BG_XP_010240463.1	BdistachyonSig2_371_v1_2;BdistachyonS8iiC_340_v1_2;BdistachyonRon2_360_v1_2;BdistachyonPer1_326_v1_2;BdistachyonMig3_377_v1_2;BdistachyonJer1_375_v1_2;BdistachyonFoz1_366_v1_2;BdistachyonABR6_336_v1_2;BdistachyonABR3_343_v1_2;BdistachyonABR2_337_v1_2;BdistachyonBdTR8i_348_v1_2;BdistachyonBd29_1_346_v1_2;BdistachyonABR9_333_v1_2;BdistachyonABR4_364_v1_2;BdistachyonBdTR7a_329_v1_2	Brachypodium distachyon	44	15	34.0909
BG_XP_010240501.1	BdistachyonJer1_375_v1_2	Brachypodium distachyon	44	1	2.27273
BG_XP_010240512.1	BdistachyonSig2_371_v1_2;BdistachyonS8iiC_340_v1_2;BdistachyonRon2_360_v1_2;BdistachyonPer1_326_v1_2;BdistachyonMur1_373_v1_2;BdistachyonMig3_377_v1_2;BdistachyonLuc1_347_v1_2;BdistachyonKoz_1_330_v1_2;BdistachyonKah_5_342_v1_2;BdistachyonJer1_375_v1_2;BdistachyonBdTR9k_358_v1_2;BdistachyonBdTR5i_370_v1_2;BdistachyonBdTR3c_354_v1_2;BdistachyonBdTR2b_376_v1_2;BdistachyonBdTR1i_345_v1_2;Bdistachyon…	Brachypodium distachyon	44	36	81.8182
BG_XP_010240515.1	BdistachyonBdTR7a_329_v1_2	Brachypodium distachyon	44	1	2.27273
BG_XP_010240525.1	BdistachyonBdTR12c_352_v1_2	Brachypodium distachyon	44	1	2.27273
BG_XP_010240544.1	BdistachyonS8iiC_340_v1_2;BdistachyonMig3_377_v1_2;BdistachyonLuc1_347_v1_2;BdistachyonJer1_375_v1_2;BdistachyonBd18_1_362_v1_2;BdistachyonABR3_343_v1_2;BdistachyonMon3_350_v1_2;BdistachyonArn1_355_v1_2	Brachypodium distachyon	44	8	18.1818
BG_XP_010240642.1	BdistachyonMig3_377_v1_2;BdistachyonBdTR10c_374_v1_2;BdistachyonTek_4_332_v1_2	Brachypodium distachyon	44	3	6.81818
BG_XP_010240647.2	BdistachyonSig2_371_v1_2;BdistachyonS8iiC_340_v1_2;BdistachyonRon2_360_v1_2;BdistachyonPer1_326_v1_2;BdistachyonMur1_373_v1_2;BdistachyonMig3_377_v1_2;BdistachyonLuc1_347_v1_2;BdistachyonKoz_1_330_v1_2;BdistachyonKah_5_342_v1_2;BdistachyonJer1_375_v1_2;BdistachyonFoz1_366_v1_2;BdistachyonBdTR3c_354_v1_2;BdistachyonBdTR2b_376_v1_2;BdistachyonBdTR1i_345_v1_2;BdistachyonBdTR11i_363_v1_2;BdistachyonB…	Brachypodium distachyon	44	35	79.5455
BG_XP_010240651.1	BdistachyonRon2_360_v1_2;BdistachyonPer1_326_v1_2;BdistachyonMur1_373_v1_2;BdistachyonMig3_377_v1_2;BdistachyonLuc1_347_v1_2;BdistachyonJer1_375_v1_2;BdistachyonBdTR9k_358_v1_2;BdistachyonBdTR5i_370_v1_2;BdistachyonBdTR12c_352_v1_2;BdistachyonAdi_2_372_v1_2;BdistachyonAdi_12_359_v1_2;BdistachyonABR6_336_v1_2;BdistachyonABR3_343_v1_2;BdistachyonABR2_337_v1_2;BdistachyonUni2_327_v1_2;BdistachyonTek…	Brachypodium distachyon	44	21	47.7273
BG_XP_010240780.1	BdistachyonMur1_373_v1_2;BdistachyonBdTR9k_358_v1_2;BdistachyonBdTR5i_370_v1_2;BdistachyonBdTR1i_345_v1_2;BdistachyonBdTR11a_380_v1_2;BdistachyonBdTR10c_374_v1_2;BdistachyonBd2_3_353_v1_2;BdistachyonAdi_12_359_v1_2;BdistachyonUni2_327_v1_2;BdistachyonTek_4_332_v1_2;BdistachyonBdTR8i_348_v1_2;BdistachyonBdTR7a_329_v1_2	Brachypodium distachyon	44	12	27.2727
BG_XP_010240783.1	BdistachyonBdTR11a_380_v1_2;BdistachyonTek_4_332_v1_2	Brachypodium distachyon	44	2	4.54545
BG_XP_010240795.1	BdistachyonMur1_373_v1_2;BdistachyonJer1_375_v1_2;BdistachyonBdTR9k_358_v1_2;BdistachyonBdTR12c_352_v1_2;BdistachyonBdTR11i_363_v1_2;BdistachyonBdTR11g_357_v1_2;BdistachyonBdTR10c_374_v1_2;BdistachyonUni2_327_v1_2;BdistachyonTek_4_332_v1_2;BdistachyonBdTR13c_365_v1_2;BdistachyonBd21_3_378_v1_2	Brachypodium distachyon	44	11	25
BG_XP_014751079.1	BdistachyonBdTR9k_358_v1_2	Brachypodium distachyon	44	1	2.27273
BG_XP_014751088.1	BdistachyonBd29_1_346_v1_2	Brachypodium distachyon	44	1	2.27273
BG_XP_014751146.2	BdistachyonBdTR11i_363_v1_2	Brachypodium distachyon	44	1	2.27273
BG_XP_014751148.1	BdistachyonMig3_377_v1_2	Brachypodium distachyon	44	1	2.27273
BG_XP_014751158.1	BdistachyonTek_4_332_v1_2	Brachypodium distachyon	44	1	2.27273
BG_XP_014751160.1	BdistachyonBdTR12c_352_v1_2;BdistachyonBdTR11g_357_v1_2;BdistachyonBdTR11a_380_v1_2;BdistachyonBd2_3_353_v1_2;BdistachyonTek_4_332_v1_2;BdistachyonABR4_364_v1_2;BdistachyonBdTR7a_329_v1_2	Brachypodium distachyon	44	7	15.9091
BG_XP_014751191.1	BdistachyonTek_4_332_v1_2;BdistachyonBdTR8i_348_v1_2;BdistachyonBd29_1_346_v1_2;BdistachyonBdTR7a_329_v1_2	Brachypodium distachyon	44	4	9.09091
BG_XP_014751202.1	BdistachyonPer1_326_v1_2;BdistachyonLuc1_347_v1_2;BdistachyonKoz_1_330_v1_2;BdistachyonKah_5_342_v1_2;BdistachyonBdTR9k_358_v1_2;BdistachyonBdTR5i_370_v1_2;BdistachyonBdTR3c_354_v1_2;BdistachyonBdTR12c_352_v1_2;BdistachyonBdTR11i_363_v1_2;BdistachyonBdTR11g_357_v1_2;BdistachyonBdTR11a_380_v1_2;BdistachyonBdTR10c_374_v1_2;BdistachyonBd18_1_362_v1_2;BdistachyonAdi_2_372_v1_2;BdistachyonAdi_12_359_v…	Brachypodium distachyon	44	19	43.1818
BG_XP_014751210.1	BdistachyonBd29_1_346_v1_2	Brachypodium distachyon	44	1	2.27273
BG_XP_014751213.1	BdistachyonUni2_327_v1_2	Brachypodium distachyon	44	1	2.27273
BG_XP_014751233.1	BdistachyonBdTR7a_329_v1_2	Brachypodium distachyon	44	1	2.27273
BG_XP_014751235.1	BdistachyonBdTR7a_329_v1_2	Brachypodium distachyon	44	1	2.27273
BG_XP_014751266.1	BdistachyonBdTR5i_370_v1_2;BdistachyonTek_4_332_v1_2	Brachypodium distachyon	44	2	4.54545
BG_XP_014751271.1	BdistachyonBdTR10c_374_v1_2	Brachypodium distachyon	44	1	2.27273
BG_XP_014751283.1	BdistachyonTek_4_332_v1_2;BdistachyonBdTR8i_348_v1_2;BdistachyonBd29_1_346_v1_2;BdistachyonABR9_333_v1_2;BdistachyonBdTR7a_329_v1_2	Brachypodium distachyon	44	5	11.3636
BG_XP_014751285.1	BdistachyonUni2_327_v1_2	Brachypodium distachyon	44	1	2.27273
BG_XP_014751288.2	BdistachyonRon2_360_v1_2;BdistachyonPer1_326_v1_2;BdistachyonMig3_377_v1_2;BdistachyonTek_4_332_v1_2;BdistachyonMon3_350_v1_2;BdistachyonBdTR8i_348_v1_2;BdistachyonBd29_1_346_v1_2;BdistachyonArn1_355_v1_2;BdistachyonBdTR7a_329_v1_2	Brachypodium distachyon	44	9	20.4545
BG_XP_014751321.1	BdistachyonSig2_371_v1_2;BdistachyonS8iiC_340_v1_2;BdistachyonRon2_360_v1_2;BdistachyonPer1_326_v1_2;BdistachyonMur1_373_v1_2;BdistachyonMig3_377_v1_2;BdistachyonLuc1_347_v1_2;BdistachyonKoz_1_330_v1_2;BdistachyonJer1_375_v1_2;BdistachyonFoz1_366_v1_2;BdistachyonBdTR5i_370_v1_2;BdistachyonBdTR3c_354_v1_2;BdistachyonBdTR2b_376_v1_2;BdistachyonBdTR1i_345_v1_2;BdistachyonBdTR12c_352_v1_2;Bdistachyon…	Brachypodium distachyon	44	37	84.0909
BG_XP_014751359.1	BdistachyonBdTR8i_348_v1_2	Brachypodium distachyon	44	1	2.27273
BG_XP_014751389.1	BdistachyonBdTR11a_380_v1_2;BdistachyonTek_4_332_v1_2;BdistachyonBdTR8i_348_v1_2;BdistachyonBdTR7a_329_v1_2	Brachypodium distachyon	44	4	9.09091
BG_XP_014751504.1	BdistachyonRon2_360_v1_2;BdistachyonPer1_326_v1_2;BdistachyonMur1_373_v1_2;BdistachyonMig3_377_v1_2;BdistachyonLuc1_347_v1_2;BdistachyonJer1_375_v1_2;BdistachyonBdTR9k_358_v1_2;BdistachyonBdTR5i_370_v1_2;BdistachyonBdTR12c_352_v1_2;BdistachyonAdi_2_372_v1_2;BdistachyonAdi_12_359_v1_2;BdistachyonABR6_336_v1_2;BdistachyonABR3_343_v1_2;BdistachyonABR2_337_v1_2;BdistachyonUni2_327_v1_2;BdistachyonTek…	Brachypodium distachyon	44	21	47.7273
BG_XP_014751617.1	BdistachyonBdTR9k_358_v1_2;BdistachyonBdTR5i_370_v1_2;BdistachyonBdTR12c_352_v1_2;BdistachyonAdi_2_372_v1_2;BdistachyonAdi_12_359_v1_2;BdistachyonABR9_333_v1_2;BdistachyonBdTR7a_329_v1_2	Brachypodium distachyon	44	7	15.9091
BG_XP_014751679.1	BdistachyonTek_4_332_v1_2;BdistachyonBd29_1_346_v1_2;BdistachyonABR9_333_v1_2;BdistachyonBdTR7a_329_v1_2	Brachypodium distachyon	44	4	9.09091
BG_XP_014751723.1	BdistachyonArn1_355_v1_2;BdistachyonBd21_3_378_v1_2	Brachypodium distachyon	44	2	4.54545
BG_XP_014751751.1	BdistachyonBdTR11a_380_v1_2;BdistachyonTek_4_332_v1_2	Brachypodium distachyon	44	2	4.54545
BG_XP_014751759.1	BdistachyonBdTR9k_358_v1_2;BdistachyonBdTR5i_370_v1_2	Brachypodium distachyon	44	2	4.54545
BG_XP_014751760.1	BdistachyonTek_4_332_v1_2;BdistachyonBdTR8i_348_v1_2	Brachypodium distachyon	44	2	4.54545
BG_XP_014751793.1	BdistachyonS8iiC_340_v1_2;BdistachyonPer1_326_v1_2;BdistachyonMur1_373_v1_2;BdistachyonLuc1_347_v1_2;BdistachyonABR3_343_v1_2;BdistachyonABR2_337_v1_2;BdistachyonABR4_364_v1_2;BdistachyonBd21_3_378_v1_2	Brachypodium distachyon	44	8	18.1818
BG_XP_014751839.1	BdistachyonTek_4_332_v1_2;BdistachyonMon3_350_v1_2;BdistachyonArn1_355_v1_2	Brachypodium distachyon	44	3	6.81818
BG_XP_014751863.1	BdistachyonABR9_333_v1_2	Brachypodium distachyon	44	1	2.27273
BG_XP_014751864.1	BdistachyonKah_5_342_v1_2;BdistachyonBdTR5i_370_v1_2;BdistachyonBdTR11i_363_v1_2;BdistachyonBdTR11g_357_v1_2;BdistachyonBdTR11a_380_v1_2;BdistachyonTek_4_332_v1_2;BdistachyonBdTR13a_334_v1_2;BdistachyonBd29_1_346_v1_2;BdistachyonABR9_333_v1_2	Brachypodium distachyon	44	9	20.4545
BG_XP_014751865.1	BdistachyonBd29_1_346_v1_2	Brachypodium distachyon	44	1	2.27273
BG_XP_014751948.1	BdistachyonBd29_1_346_v1_2	Brachypodium distachyon	44	1	2.27273
BG_XP_014751999.1	BdistachyonTek_4_332_v1_2;BdistachyonBdTR8i_348_v1_2;BdistachyonBd29_1_346_v1_2;BdistachyonABR9_333_v1_2;BdistachyonBdTR7a_329_v1_2	Brachypodium distachyon	44	5	11.3636
BG_XP_014752045.1	BdistachyonUni2_327_v1_2	Brachypodium distachyon	44	1	2.27273
BG_XP_014752049.2	BdistachyonArn1_355_v1_2;BdistachyonBdTR7a_329_v1_2	Brachypodium distachyon	44	2	4.54545
BG_XP_014752080.1	BdistachyonBdTR3c_354_v1_2	Brachypodium distachyon	44	1	2.27273
BG_XP_014752099.1	BdistachyonBdTR10c_374_v1_2	Brachypodium distachyon	44	1	2.27273
BG_XP_014752120.1	BdistachyonBdTR10c_374_v1_2;BdistachyonTek_4_332_v1_2;BdistachyonBdTR8i_348_v1_2;BdistachyonBd29_1_346_v1_2;BdistachyonABR9_333_v1_2;BdistachyonBdTR7a_329_v1_2	Brachypodium distachyon	44	6	13.6364
BG_XP_014752135.1	BdistachyonABR7_369_v1_2	Brachypodium distachyon	44	1	2.27273
BG_XP_014752194.1	BdistachyonBdTR7a_329_v1_2	Brachypodium distachyon	44	1	2.27273	Hemicellulose_metabolism	BGLC/GH3_BDGLU
BG_XP_014752210.1	BdistachyonBdTR8i_348_v1_2	Brachypodium distachyon	44	1	2.27273
BG_XP_014752347.1	BdistachyonMon3_350_v1_2;BdistachyonArn1_355_v1_2	Brachypodium distachyon	44	2	4.54545
BG_XP_014752425.1	BdistachyonBdTR12c_352_v1_2	Brachypodium distachyon	44	1	2.27273
BG_XP_014752527.1	BdistachyonMig3_377_v1_2	Brachypodium distachyon	44	1	2.27273
BG_XP_014752690.1	BdistachyonPer1_326_v1_2;BdistachyonABR6_336_v1_2;BdistachyonABR4_364_v1_2	Brachypodium distachyon	44	3	6.81818
BG_XP_014752738.2	BdistachyonSig2_371_v1_2;BdistachyonFoz1_366_v1_2	Brachypodium distachyon	44	2	4.54545
BG_XP_014752997.1	BdistachyonBdTR5i_370_v1_2	Brachypodium distachyon	44	1	2.27273
BG_XP_014753068.1	BdistachyonTek_4_332_v1_2	Brachypodium distachyon	44	1	2.27273
BG_XP_014753093.1	BdistachyonBd29_1_346_v1_2	Brachypodium distachyon	44	1	2.27273
BG_XP_014753175.1	BdistachyonBdTR9k_358_v1_2	Brachypodium distachyon	44	1	2.27273
BG_XP_014753279.1	BdistachyonBis_1_338_v1_2	Brachypodium distachyon	44	1	2.27273
BG_XP_014753378.1	BdistachyonMon3_350_v1_2	Brachypodium distachyon	44	1	2.27273
BG_XP_014753444.1	BdistachyonS8iiC_340_v1_2;BdistachyonRon2_360_v1_2;BdistachyonMur1_373_v1_2;BdistachyonLuc1_347_v1_2;BdistachyonJer1_375_v1_2;BdistachyonABR7_369_v1_2;BdistachyonABR6_336_v1_2;BdistachyonABR5_379_v1_2;BdistachyonABR3_343_v1_2;BdistachyonUni2_327_v1_2;BdistachyonTek_4_332_v1_2;BdistachyonMon3_350_v1_2;BdistachyonArn1_355_v1_2;BdistachyonABR9_333_v1_2;BdistachyonBdTR7a_329_v1_2	Brachypodium distachyon	44	15	34.0909
BG_XP_014753459.1	BdistachyonSig2_371_v1_2;BdistachyonS8iiC_340_v1_2;BdistachyonPer1_326_v1_2;BdistachyonMur1_373_v1_2;BdistachyonKoz_1_330_v1_2;BdistachyonKah_5_342_v1_2;BdistachyonJer1_375_v1_2;BdistachyonFoz1_366_v1_2;BdistachyonBdTR3c_354_v1_2;BdistachyonBdTR11i_363_v1_2;BdistachyonBdTR11g_357_v1_2;BdistachyonBdTR11a_380_v1_2;BdistachyonBd2_3_353_v1_2;BdistachyonAdi_2_372_v1_2;BdistachyonABR7_369_v1_2;Bdistach…	Brachypodium distachyon	44	23	52.2727
BG_XP_014753463.1	BdistachyonPer1_326_v1_2	Brachypodium distachyon	44	1	2.27273
BG_XP_014753621.1	BdistachyonTek_4_332_v1_2	Brachypodium distachyon	44	1	2.27273
BG_XP_014753708.1	BdistachyonSig2_371_v1_2;BdistachyonRon2_360_v1_2;BdistachyonMig3_377_v1_2;BdistachyonLuc1_347_v1_2;BdistachyonFoz1_366_v1_2;BdistachyonABR5_379_v1_2;BdistachyonABR3_343_v1_2;BdistachyonABR2_337_v1_2;BdistachyonTek_4_332_v1_2;BdistachyonMon3_350_v1_2;BdistachyonBdTR8i_348_v1_2;BdistachyonBd29_1_346_v1_2;BdistachyonArn1_355_v1_2;BdistachyonABR9_333_v1_2;BdistachyonABR4_364_v1_2;BdistachyonBdTR7a_3…	Brachypodium distachyon	44	16	36.3636
BG_XP_014753715.1	BdistachyonBdTR9k_358_v1_2	Brachypodium distachyon	44	1	2.27273
BG_XP_014753734.1	BdistachyonBd29_1_346_v1_2	Brachypodium distachyon	44	1	2.27273
BG_XP_014753740.1	BdistachyonSig2_371_v1_2;BdistachyonS8iiC_340_v1_2;BdistachyonRon2_360_v1_2;BdistachyonPer1_326_v1_2;BdistachyonJer1_375_v1_2;BdistachyonFoz1_366_v1_2;BdistachyonBdTR9k_358_v1_2;BdistachyonBdTR5i_370_v1_2;BdistachyonBdTR3c_354_v1_2;BdistachyonBdTR2b_376_v1_2;BdistachyonBdTR12c_352_v1_2;BdistachyonBdTR11a_380_v1_2;BdistachyonBdTR10c_374_v1_2;BdistachyonAdi_12_359_v1_2;BdistachyonABR7_369_v1_2;Bdis…	Brachypodium distachyon	44	25	56.8182
BG_XP_014753777.1	BdistachyonSig2_371_v1_2;BdistachyonS8iiC_340_v1_2;BdistachyonRon2_360_v1_2;BdistachyonPer1_326_v1_2;BdistachyonMig3_377_v1_2;BdistachyonLuc1_347_v1_2;BdistachyonJer1_375_v1_2;BdistachyonFoz1_366_v1_2;BdistachyonBdTR9k_358_v1_2;BdistachyonAdi_2_372_v1_2;BdistachyonAdi_12_359_v1_2;BdistachyonABR6_336_v1_2;BdistachyonABR5_379_v1_2;BdistachyonABR3_343_v1_2;BdistachyonABR2_337_v1_2;BdistachyonUni2_32…	Brachypodium distachyon	44	24	54.5455
BG_XP_014753816.1	BdistachyonSig2_371_v1_2;BdistachyonS8iiC_340_v1_2;BdistachyonJer1_375_v1_2;BdistachyonFoz1_366_v1_2;BdistachyonBd18_1_362_v1_2;BdistachyonABR7_369_v1_2;BdistachyonTek_4_332_v1_2	Brachypodium distachyon	44	7	15.9091
BG_XP_014753890.1	BdistachyonTek_4_332_v1_2	Brachypodium distachyon	44	1	2.27273
BG_XP_014753905.2	BdistachyonSig2_371_v1_2;BdistachyonS8iiC_340_v1_2;BdistachyonRon2_360_v1_2;BdistachyonPer1_326_v1_2;BdistachyonMur1_373_v1_2;BdistachyonMig3_377_v1_2;BdistachyonLuc1_347_v1_2;BdistachyonKoz_1_330_v1_2;BdistachyonKah_5_342_v1_2;BdistachyonJer1_375_v1_2;BdistachyonFoz1_366_v1_2;BdistachyonBdTR9k_358_v1_2;BdistachyonBdTR5i_370_v1_2;BdistachyonBdTR3c_354_v1_2;BdistachyonBdTR2b_376_v1_2;BdistachyonBd…	Brachypodium distachyon	44	36	81.8182
BG_XP_014753921.1	BdistachyonTek_4_332_v1_2;BdistachyonBdTR8i_348_v1_2;BdistachyonBd29_1_346_v1_2;BdistachyonABR9_333_v1_2;BdistachyonBdTR7a_329_v1_2	Brachypodium distachyon	44	5	11.3636
BG_XP_014753952.1	BdistachyonSig2_371_v1_2;BdistachyonPer1_326_v1_2;BdistachyonMur1_373_v1_2;BdistachyonLuc1_347_v1_2;BdistachyonJer1_375_v1_2;BdistachyonFoz1_366_v1_2;BdistachyonBdTR2b_376_v1_2;BdistachyonBdTR10c_374_v1_2;BdistachyonBd2_3_353_v1_2;BdistachyonABR7_369_v1_2;BdistachyonABR3_343_v1_2;BdistachyonABR2_337_v1_2;BdistachyonTek_4_332_v1_2;BdistachyonMon3_350_v1_2;BdistachyonBd29_1_346_v1_2;BdistachyonArn1…	Brachypodium distachyon	44	18	40.9091
BG_XP_014753965.1	BdistachyonBdTR5i_370_v1_2;BdistachyonMon3_350_v1_2;BdistachyonBd29_1_346_v1_2;BdistachyonBd21_3_378_v1_2	Brachypodium distachyon	44	4	9.09091
BG_XP_014753977.2	BdistachyonBdTR5i_370_v1_2	Brachypodium distachyon	44	1	2.27273
BG_XP_014753978.1	BdistachyonSig2_371_v1_2;BdistachyonRon2_360_v1_2;BdistachyonPer1_326_v1_2;BdistachyonMig3_377_v1_2;BdistachyonKoz_1_330_v1_2;BdistachyonFoz1_366_v1_2;BdistachyonBdTR3c_354_v1_2;BdistachyonBdTR12c_352_v1_2;BdistachyonBd18_1_362_v1_2;BdistachyonABR6_336_v1_2;BdistachyonABR5_379_v1_2;BdistachyonABR2_337_v1_2;BdistachyonUni2_327_v1_2;BdistachyonTek_4_332_v1_2;BdistachyonMon3_350_v1_2;BdistachyonBdTR…	Brachypodium distachyon	44	21	47.7273
BG_XP_014753980.1	BdistachyonBdTR9k_358_v1_2;BdistachyonBdTR5i_370_v1_2;BdistachyonBdTR2b_376_v1_2;BdistachyonBdTR11i_363_v1_2;BdistachyonBdTR11a_380_v1_2;BdistachyonBdTR10c_374_v1_2;BdistachyonBd2_3_353_v1_2;BdistachyonAdi_12_359_v1_2;BdistachyonUni2_327_v1_2;BdistachyonTek_4_332_v1_2;BdistachyonBdTR8i_348_v1_2;BdistachyonBdTR13c_365_v1_2;BdistachyonBd29_1_346_v1_2;BdistachyonBdTR7a_329_v1_2	Brachypodium distachyon	44	14	31.8182
BG_XP_014753987.2	BdistachyonMur1_373_v1_2;BdistachyonMig3_377_v1_2;BdistachyonBdTR9k_358_v1_2;BdistachyonBdTR10c_374_v1_2;BdistachyonBd2_3_353_v1_2;BdistachyonABR7_369_v1_2;BdistachyonABR2_337_v1_2;BdistachyonTek_4_332_v1_2;BdistachyonMon3_350_v1_2;BdistachyonBis_1_338_v1_2;BdistachyonBdTR8i_348_v1_2;BdistachyonBdTR7a_329_v1_2	Brachypodium distachyon	44	12	27.2727
BG_XP_014754001.1	BdistachyonBdTR12c_352_v1_2;BdistachyonABR3_343_v1_2;BdistachyonTek_4_332_v1_2;BdistachyonMon3_350_v1_2;BdistachyonBdTR8i_348_v1_2;BdistachyonBd29_1_346_v1_2;BdistachyonArn1_355_v1_2;BdistachyonABR9_333_v1_2;BdistachyonBdTR7a_329_v1_2	Brachypodium distachyon	44	9	20.4545
BG_XP_014754006.1	BdistachyonBdTR9k_358_v1_2;BdistachyonTek_4_332_v1_2;BdistachyonBdTR8i_348_v1_2	Brachypodium distachyon	44	3	6.81818
BG_XP_014754010.1	BdistachyonSig2_371_v1_2;BdistachyonS8iiC_340_v1_2;BdistachyonRon2_360_v1_2;BdistachyonPer1_326_v1_2;BdistachyonMur1_373_v1_2;BdistachyonMig3_377_v1_2;BdistachyonLuc1_347_v1_2;BdistachyonFoz1_366_v1_2;BdistachyonABR7_369_v1_2;BdistachyonABR6_336_v1_2;BdistachyonABR3_343_v1_2;BdistachyonUni2_327_v1_2;BdistachyonABR4_364_v1_2	Brachypodium distachyon	44	13	29.5455
BG_XP_014754039.1	BdistachyonS8iiC_340_v1_2;BdistachyonPer1_326_v1_2;BdistachyonMur1_373_v1_2;BdistachyonLuc1_347_v1_2;BdistachyonABR3_343_v1_2;BdistachyonABR2_337_v1_2;BdistachyonABR4_364_v1_2;BdistachyonBd21_3_378_v1_2	Brachypodium distachyon	44	8	18.1818
BG_XP_014754055.1	BdistachyonBdTR9k_358_v1_2;BdistachyonBdTR5i_370_v1_2;BdistachyonBdTR12c_352_v1_2;BdistachyonBdTR10c_374_v1_2;BdistachyonBd2_3_353_v1_2;BdistachyonAdi_12_359_v1_2;BdistachyonBdTR8i_348_v1_2;BdistachyonBdTR13c_365_v1_2;BdistachyonBd29_1_346_v1_2;BdistachyonArn1_355_v1_2	Brachypodium distachyon	44	10	22.7273
BG_XP_014754060.1	BdistachyonBdTR10c_374_v1_2;BdistachyonTek_4_332_v1_2	Brachypodium distachyon	44	2	4.54545
BG_XP_014754093.1	BdistachyonS8iiC_340_v1_2;BdistachyonRon2_360_v1_2;BdistachyonMur1_373_v1_2;BdistachyonMig3_377_v1_2;BdistachyonLuc1_347_v1_2;BdistachyonJer1_375_v1_2;BdistachyonABR7_369_v1_2;BdistachyonABR6_336_v1_2;BdistachyonABR5_379_v1_2;BdistachyonABR3_343_v1_2;BdistachyonABR2_337_v1_2;BdistachyonUni2_327_v1_2;BdistachyonTek_4_332_v1_2;BdistachyonBdTR8i_348_v1_2;BdistachyonBd29_1_346_v1_2;BdistachyonABR9_33…	Brachypodium distachyon	44	18	40.9091
BG_XP_014754095.1	BdistachyonSig2_371_v1_2;BdistachyonRon2_360_v1_2;BdistachyonPer1_326_v1_2;BdistachyonMig3_377_v1_2;BdistachyonLuc1_347_v1_2;BdistachyonJer1_375_v1_2;BdistachyonFoz1_366_v1_2;BdistachyonBdTR1i_345_v1_2;BdistachyonBd18_1_362_v1_2;BdistachyonABR7_369_v1_2;BdistachyonABR5_379_v1_2;BdistachyonABR3_343_v1_2;BdistachyonABR2_337_v1_2;BdistachyonMon3_350_v1_2;BdistachyonBdTR8i_348_v1_2;BdistachyonBd29_1_…	Brachypodium distachyon	44	19	43.1818
BG_XP_014754099.1	BdistachyonPer1_326_v1_2;BdistachyonMur1_373_v1_2;BdistachyonMon3_350_v1_2	Brachypodium distachyon	44	3	6.81818
BG_XP_014754101.2	BdistachyonLuc1_347_v1_2	Brachypodium distachyon	44	1	2.27273
BG_XP_014754121.1	BdistachyonBdTR7a_329_v1_2	Brachypodium distachyon	44	1	2.27273
BG_XP_014754138.1	BdistachyonTek_4_332_v1_2	Brachypodium distachyon	44	1	2.27273
BG_XP_014754166.1	BdistachyonBdTR8i_348_v1_2	Brachypodium distachyon	44	1	2.27273
BG_XP_014754180.1	BdistachyonTek_4_332_v1_2	Brachypodium distachyon	44	1	2.27273
BG_XP_014754189.1	BdistachyonPer1_326_v1_2;BdistachyonBdTR2b_376_v1_2;BdistachyonBdTR1i_345_v1_2;BdistachyonBdTR12c_352_v1_2;BdistachyonBdTR10c_374_v1_2;BdistachyonABR2_337_v1_2;BdistachyonMon3_350_v1_2;BdistachyonBis_1_338_v1_2;BdistachyonBdTR13c_365_v1_2;BdistachyonBdTR13a_334_v1_2;BdistachyonABR9_333_v1_2;BdistachyonBdTR7a_329_v1_2	Brachypodium distachyon	44	12	27.2727
BG_XP_014754195.1	BdistachyonRon2_360_v1_2;BdistachyonPer1_326_v1_2;BdistachyonLuc1_347_v1_2;BdistachyonJer1_375_v1_2;BdistachyonBdTR2b_376_v1_2;BdistachyonBdTR1i_345_v1_2;BdistachyonBdTR12c_352_v1_2;BdistachyonBdTR10c_374_v1_2;BdistachyonABR7_369_v1_2;BdistachyonABR5_379_v1_2;BdistachyonABR2_337_v1_2;BdistachyonTek_4_332_v1_2;BdistachyonBis_1_338_v1_2;BdistachyonBdTR13c_365_v1_2;BdistachyonBdTR13a_334_v1_2;Bdista…	Brachypodium distachyon	44	16	36.3636	CW_Other_proteins	EXT
BG_XP_014754259.1	BdistachyonS8iiC_340_v1_2;BdistachyonArn1_355_v1_2	Brachypodium distachyon	44	2	4.54545
BG_XP_014754261.1	BdistachyonS8iiC_340_v1_2;BdistachyonRon2_360_v1_2;BdistachyonPer1_326_v1_2;BdistachyonMur1_373_v1_2;BdistachyonMig3_377_v1_2;BdistachyonJer1_375_v1_2;BdistachyonABR6_336_v1_2;BdistachyonABR5_379_v1_2;BdistachyonABR3_343_v1_2;BdistachyonABR2_337_v1_2;BdistachyonMon3_350_v1_2;BdistachyonArn1_355_v1_2	Brachypodium distachyon	44	12	27.2727
BG_XP_014754301.1	BdistachyonBdTR10c_374_v1_2	Brachypodium distachyon	44	1	2.27273
BG_XP_014754329.1	BdistachyonTek_4_332_v1_2	Brachypodium distachyon	44	1	2.27273
BG_XP_014754340.2	BdistachyonSig2_371_v1_2;BdistachyonS8iiC_340_v1_2;BdistachyonRon2_360_v1_2;BdistachyonPer1_326_v1_2;BdistachyonMur1_373_v1_2;BdistachyonMig3_377_v1_2;BdistachyonLuc1_347_v1_2;BdistachyonKoz_1_330_v1_2;BdistachyonKah_5_342_v1_2;BdistachyonJer1_375_v1_2;BdistachyonFoz1_366_v1_2;BdistachyonBdTR3c_354_v1_2;BdistachyonBdTR12c_352_v1_2;BdistachyonBdTR10c_374_v1_2;BdistachyonBd2_3_353_v1_2;BdistachyonB…	Brachypodium distachyon	44	29	65.9091
BG_XP_014754342.1	BdistachyonTek_4_332_v1_2	Brachypodium distachyon	44	1	2.27273
BG_XP_014754366.1	BdistachyonAdi_12_359_v1_2	Brachypodium distachyon	44	1	2.27273	Lignin_synthesis	PRX
BG_XP_014754381.1	BdistachyonTek_4_332_v1_2	Brachypodium distachyon	44	1	2.27273
BG_XP_014754383.1	BdistachyonRon2_360_v1_2;BdistachyonABR5_379_v1_2;BdistachyonMon3_350_v1_2;BdistachyonArn1_355_v1_2;BdistachyonABR4_364_v1_2	Brachypodium distachyon	44	5	11.3636
BG_XP_014754389.1	BdistachyonBdTR8i_348_v1_2	Brachypodium distachyon	44	1	2.27273
BG_XP_014754396.1	BdistachyonBdTR5i_370_v1_2	Brachypodium distachyon	44	1	2.27273
BG_XP_014754405.2	BdistachyonUni2_327_v1_2	Brachypodium distachyon	44	1	2.27273
BG_XP_014754412.1	BdistachyonBdTR8i_348_v1_2;BdistachyonBdTR7a_329_v1_2	Brachypodium distachyon	44	2	4.54545
BG_XP_014754414.1	BdistachyonSig2_371_v1_2;BdistachyonS8iiC_340_v1_2;BdistachyonRon2_360_v1_2;BdistachyonMig3_377_v1_2;BdistachyonFoz1_366_v1_2;BdistachyonBdTR12c_352_v1_2;BdistachyonBd18_1_362_v1_2;BdistachyonABR7_369_v1_2;BdistachyonABR5_379_v1_2;BdistachyonABR3_343_v1_2;BdistachyonTek_4_332_v1_2;BdistachyonBdTR8i_348_v1_2;BdistachyonArn1_355_v1_2;BdistachyonABR9_333_v1_2;BdistachyonABR4_364_v1_2	Brachypodium distachyon	44	15	34.0909
BG_XP_014754418.2	BdistachyonSig2_371_v1_2;BdistachyonS8iiC_340_v1_2;BdistachyonRon2_360_v1_2;BdistachyonMig3_377_v1_2;BdistachyonFoz1_366_v1_2;BdistachyonBdTR12c_352_v1_2;BdistachyonBd18_1_362_v1_2;BdistachyonABR7_369_v1_2;BdistachyonABR5_379_v1_2;BdistachyonABR3_343_v1_2;BdistachyonTek_4_332_v1_2;BdistachyonBdTR8i_348_v1_2;BdistachyonArn1_355_v1_2;BdistachyonABR9_333_v1_2;BdistachyonABR4_364_v1_2	Brachypodium distachyon	44	15	34.0909
BG_XP_014754422.1	BdistachyonBd29_1_346_v1_2	Brachypodium distachyon	44	1	2.27273
BG_XP_014754479.1	BdistachyonBdTR11a_380_v1_2;BdistachyonAdi_12_359_v1_2	Brachypodium distachyon	44	2	4.54545
BG_XP_014754522.1	BdistachyonSig2_371_v1_2;BdistachyonRon2_360_v1_2;BdistachyonPer1_326_v1_2;BdistachyonMur1_373_v1_2;BdistachyonMig3_377_v1_2;BdistachyonLuc1_347_v1_2;BdistachyonJer1_375_v1_2;BdistachyonFoz1_366_v1_2;BdistachyonABR7_369_v1_2;BdistachyonABR5_379_v1_2;BdistachyonABR3_343_v1_2;BdistachyonUni2_327_v1_2;BdistachyonMon3_350_v1_2;BdistachyonBdTR8i_348_v1_2;BdistachyonBd29_1_346_v1_2;BdistachyonArn1_355_…	Brachypodium distachyon	44	18	40.9091
BG_XP_014754560.1	BdistachyonRon2_360_v1_2;BdistachyonMig3_377_v1_2;BdistachyonLuc1_347_v1_2;BdistachyonKoz_1_330_v1_2;BdistachyonKah_5_342_v1_2;BdistachyonBdTR5i_370_v1_2;BdistachyonBdTR11i_363_v1_2;BdistachyonBdTR11g_357_v1_2;BdistachyonBdTR11a_380_v1_2;BdistachyonBd2_3_353_v1_2;BdistachyonAdi_2_372_v1_2;BdistachyonABR6_336_v1_2;BdistachyonABR5_379_v1_2;BdistachyonABR3_343_v1_2;BdistachyonBd29_1_346_v1_2	Brachypodium distachyon	44	15	34.0909
BG_XP_014754592.1	BdistachyonSig2_371_v1_2;BdistachyonMig3_377_v1_2;BdistachyonJer1_375_v1_2;BdistachyonFoz1_366_v1_2;BdistachyonBdTR12c_352_v1_2;BdistachyonBdTR10c_374_v1_2;BdistachyonAdi_12_359_v1_2;BdistachyonABR7_369_v1_2;BdistachyonABR5_379_v1_2;BdistachyonABR3_343_v1_2;BdistachyonUni2_327_v1_2;BdistachyonTek_4_332_v1_2;BdistachyonBdTR8i_348_v1_2;BdistachyonBd29_1_346_v1_2;BdistachyonBd21_3_460_v1.0_2;Bdistac…	Brachypodium distachyon	44	17	38.6364
BG_XP_014754595.2	BdistachyonS8iiC_340_v1_2;BdistachyonPer1_326_v1_2;BdistachyonMur1_373_v1_2;BdistachyonMig3_377_v1_2;BdistachyonLuc1_347_v1_2;BdistachyonJer1_375_v1_2;BdistachyonFoz1_366_v1_2;BdistachyonBdTR3c_354_v1_2;BdistachyonBdTR2b_376_v1_2;BdistachyonBdTR1i_345_v1_2;BdistachyonBdTR12c_352_v1_2;BdistachyonBdTR10c_374_v1_2;BdistachyonBd18_1_362_v1_2;BdistachyonABR7_369_v1_2;BdistachyonABR6_336_v1_2;Bdistachy…	Brachypodium distachyon	44	29	65.9091
BG_XP_014754601.1	BdistachyonBdTR12c_352_v1_2;BdistachyonAdi_12_359_v1_2;BdistachyonABR2_337_v1_2;BdistachyonBis_1_338_v1_2;BdistachyonBdTR13c_365_v1_2;BdistachyonBdTR13a_334_v1_2;BdistachyonABR9_333_v1_2	Brachypodium distachyon	44	7	15.9091
BG_XP_014754603.1	BdistachyonBdTR12c_352_v1_2;BdistachyonAdi_12_359_v1_2;BdistachyonABR2_337_v1_2;BdistachyonBis_1_338_v1_2;BdistachyonBdTR13c_365_v1_2;BdistachyonBdTR13a_334_v1_2;BdistachyonABR9_333_v1_2	Brachypodium distachyon	44	7	15.9091
BG_XP_014754609.1	BdistachyonBdTR8i_348_v1_2;BdistachyonABR9_333_v1_2	Brachypodium distachyon	44	2	4.54545
BG_XP_014754669.1	BdistachyonBdTR9k_358_v1_2;BdistachyonBdTR12c_352_v1_2;BdistachyonAdi_12_359_v1_2;BdistachyonTek_4_332_v1_2;BdistachyonBdTR8i_348_v1_2;BdistachyonBd29_1_346_v1_2;BdistachyonBdTR7a_329_v1_2	Brachypodium distachyon	44	7	15.9091
BG_XP_014754683.1	BdistachyonTek_4_332_v1_2;BdistachyonBdTR8i_348_v1_2;BdistachyonBd29_1_346_v1_2;BdistachyonBdTR7a_329_v1_2	Brachypodium distachyon	44	4	9.09091
BG_XP_014754748.2	BdistachyonBdTR8i_348_v1_2	Brachypodium distachyon	44	1	2.27273
BG_XP_014754785.1	BdistachyonBdTR10c_374_v1_2	Brachypodium distachyon	44	1	2.27273
BG_XP_014754914.2	BdistachyonRon2_360_v1_2;BdistachyonABR5_379_v1_2;BdistachyonMon3_350_v1_2;BdistachyonArn1_355_v1_2	Brachypodium distachyon	44	4	9.09091
BG_XP_014754924.1	BdistachyonTek_4_332_v1_2	Brachypodium distachyon	44	1	2.27273
BG_XP_014754976.1	BdistachyonMig3_377_v1_2;BdistachyonJer1_375_v1_2	Brachypodium distachyon	44	2	4.54545
BG_XP_014755021.1	BdistachyonTek_4_332_v1_2	Brachypodium distachyon	44	1	2.27273
BG_XP_014755024.1	BdistachyonBd2_3_353_v1_2	Brachypodium distachyon	44	1	2.27273
BG_XP_014755025.1	BdistachyonBdTR11a_380_v1_2;BdistachyonTek_4_332_v1_2;BdistachyonBd29_1_346_v1_2	Brachypodium distachyon	44	3	6.81818
BG_XP_014755107.1	BdistachyonBdTR2b_376_v1_2;BdistachyonBdTR1i_345_v1_2	Brachypodium distachyon	44	2	4.54545
BG_XP_014755167.1	BdistachyonBdTR8i_348_v1_2	Brachypodium distachyon	44	1	2.27273
BG_XP_014755176.1	BdistachyonS8iiC_340_v1_2;BdistachyonAdi_2_372_v1_2;BdistachyonBdTR8i_348_v1_2;BdistachyonABR4_364_v1_2	Brachypodium distachyon	44	4	9.09091
BG_XP_014755245.1	BdistachyonBd29_1_346_v1_2	Brachypodium distachyon	44	1	2.27273
BG_XP_014755316.2	BdistachyonTek_4_332_v1_2	Brachypodium distachyon	44	1	2.27273
BG_XP_014755354.1	BdistachyonBdTR9k_358_v1_2;BdistachyonBdTR2b_376_v1_2;BdistachyonBdTR1i_345_v1_2;BdistachyonBdTR12c_352_v1_2;BdistachyonBd2_3_353_v1_2;BdistachyonAdi_2_372_v1_2;BdistachyonAdi_12_359_v1_2;BdistachyonMon3_350_v1_2;BdistachyonBis_1_338_v1_2;BdistachyonArn1_355_v1_2;BdistachyonBd21_3_378_v1_2	Brachypodium distachyon	44	11	25
BG_XP_014755371.1	BdistachyonBdTR9k_358_v1_2;BdistachyonBdTR12c_352_v1_2;BdistachyonAdi_12_359_v1_2;BdistachyonTek_4_332_v1_2;BdistachyonBdTR8i_348_v1_2;BdistachyonBd29_1_346_v1_2;BdistachyonBdTR7a_329_v1_2	Brachypodium distachyon	44	7	15.9091
BG_XP_014755416.1	BdistachyonRon2_360_v1_2;BdistachyonLuc1_347_v1_2;BdistachyonBdTR11a_380_v1_2;BdistachyonBdTR8i_348_v1_2	Brachypodium distachyon	44	4	9.09091
BG_XP_014755422.1	BdistachyonBdTR8i_348_v1_2	Brachypodium distachyon	44	1	2.27273
BG_XP_014755426.1	BdistachyonBdTR5i_370_v1_2;BdistachyonBdTR3c_354_v1_2;BdistachyonBdTR11a_380_v1_2;BdistachyonBdTR10c_374_v1_2;BdistachyonAdi_12_359_v1_2;BdistachyonTek_4_332_v1_2;BdistachyonMon3_350_v1_2;BdistachyonBdTR8i_348_v1_2;BdistachyonBd29_1_346_v1_2;BdistachyonArn1_355_v1_2;BdistachyonABR9_333_v1_2;BdistachyonBdTR7a_329_v1_2	Brachypodium distachyon	44	12	27.2727
BG_XP_014755548.1	BdistachyonBd2_3_353_v1_2;BdistachyonABR2_337_v1_2	Brachypodium distachyon	44	2	4.54545
BG_XP_014755578.1	BdistachyonBdTR9k_358_v1_2;BdistachyonBdTR3c_354_v1_2;BdistachyonBdTR12c_352_v1_2;BdistachyonBd2_3_353_v1_2;BdistachyonAdi_2_372_v1_2;BdistachyonAdi_12_359_v1_2	Brachypodium distachyon	44	6	13.6364
BG_XP_014755582.1	BdistachyonBdTR11i_363_v1_2;BdistachyonBdTR11g_357_v1_2;BdistachyonBdTR10c_374_v1_2;BdistachyonBd29_1_346_v1_2;BdistachyonABR9_333_v1_2	Brachypodium distachyon	44	5	11.3636
BG_XP_014755621.1	BdistachyonABR6_336_v1_2	Brachypodium distachyon	44	1	2.27273
BG_XP_014755640.1	BdistachyonBdTR9k_358_v1_2	Brachypodium distachyon	44	1	2.27273
BG_XP_014755701.1	BdistachyonAdi_12_359_v1_2;BdistachyonBd29_1_346_v1_2	Brachypodium distachyon	44	2	4.54545
BG_XP_014755744.1	BdistachyonMig3_377_v1_2;BdistachyonLuc1_347_v1_2;BdistachyonFoz1_366_v1_2;BdistachyonBdTR3c_354_v1_2;BdistachyonBdTR11i_363_v1_2;BdistachyonUni2_327_v1_2;BdistachyonBdTR7a_329_v1_2	Brachypodium distachyon	44	7	15.9091
BG_XP_014755776.1	BdistachyonTek_4_332_v1_2	Brachypodium distachyon	44	1	2.27273
BG_XP_014755821.1	BdistachyonABR6_336_v1_2;BdistachyonTek_4_332_v1_2	Brachypodium distachyon	44	2	4.54545
BG_XP_014755837.1	BdistachyonSig2_371_v1_2;BdistachyonS8iiC_340_v1_2;BdistachyonRon2_360_v1_2;BdistachyonPer1_326_v1_2;BdistachyonMig3_377_v1_2;BdistachyonLuc1_347_v1_2;BdistachyonFoz1_366_v1_2;BdistachyonABR6_336_v1_2;BdistachyonABR5_379_v1_2;BdistachyonABR3_343_v1_2;BdistachyonABR2_337_v1_2;BdistachyonABR4_364_v1_2	Brachypodium distachyon	44	12	27.2727
BG_XP_014755854.1	BdistachyonBdTR7a_329_v1_2	Brachypodium distachyon	44	1	2.27273
BG_XP_014755938.1	BdistachyonABR7_369_v1_2	Brachypodium distachyon	44	1	2.27273
BG_XP_014755940.1	BdistachyonKah_5_342_v1_2;BdistachyonBdTR9k_358_v1_2;BdistachyonBdTR5i_370_v1_2;BdistachyonBdTR11g_357_v1_2;BdistachyonBdTR11a_380_v1_2;BdistachyonTek_4_332_v1_2;BdistachyonBis_1_338_v1_2;BdistachyonBdTR13c_365_v1_2	Brachypodium distachyon	44	8	18.1818
BG_XP_014755987.1	BdistachyonS8iiC_340_v1_2;BdistachyonBdTR10c_374_v1_2	Brachypodium distachyon	44	2	4.54545
BG_XP_014755990.1	BdistachyonTek_4_332_v1_2;BdistachyonBdTR8i_348_v1_2	Brachypodium distachyon	44	2	4.54545
BG_XP_014755996.1	BdistachyonABR7_369_v1_2	Brachypodium distachyon	44	1	2.27273
BG_XP_014756002.1	BdistachyonTek_4_332_v1_2	Brachypodium distachyon	44	1	2.27273
BG_XP_014756032.1	BdistachyonTek_4_332_v1_2	Brachypodium distachyon	44	1	2.27273
BG_XP_014756033.1	BdistachyonMig3_377_v1_2;BdistachyonABR2_337_v1_2;BdistachyonUni2_327_v1_2	Brachypodium distachyon	44	3	6.81818
BG_XP_014756038.1	BdistachyonJer1_375_v1_2	Brachypodium distachyon	44	1	2.27273
BG_XP_014756051.1	BdistachyonRon2_360_v1_2;BdistachyonPer1_326_v1_2;BdistachyonBdTR5i_370_v1_2;BdistachyonBdTR2b_376_v1_2;BdistachyonBd18_1_362_v1_2;BdistachyonABR7_369_v1_2;BdistachyonABR6_336_v1_2;BdistachyonTek_4_332_v1_2;BdistachyonBdTR8i_348_v1_2;BdistachyonBd29_1_346_v1_2;BdistachyonBd21_3_460_v1.0_2;BdistachyonABR9_333_v1_2;BdistachyonBdTR7a_329_v1_2;BdistachyonBd21_3_378_v1_2	Brachypodium distachyon	44	14	31.8182
BG_XP_014756066.2	BdistachyonTek_4_332_v1_2	Brachypodium distachyon	44	1	2.27273
BG_XP_014756074.1	BdistachyonMur1_373_v1_2;BdistachyonBdTR5i_370_v1_2;BdistachyonBdTR2b_376_v1_2;BdistachyonBdTR10c_374_v1_2;BdistachyonBd2_3_353_v1_2;BdistachyonAdi_12_359_v1_2;BdistachyonTek_4_332_v1_2;BdistachyonBdTR8i_348_v1_2	Brachypodium distachyon	44	8	18.1818
BG_XP_014756089.1	BdistachyonBdTR8i_348_v1_2;BdistachyonBd29_1_346_v1_2;BdistachyonBdTR7a_329_v1_2	Brachypodium distachyon	44	3	6.81818
BG_XP_014756143.1	BdistachyonBdTR7a_329_v1_2	Brachypodium distachyon	44	1	2.27273
BG_XP_014756177.1	BdistachyonBd21_3_460_v1.0_2;BdistachyonBd21_3_378_v1_2	Brachypodium distachyon	44	2	4.54545
BG_XP_014756184.1	BdistachyonBd2_3_353_v1_2	Brachypodium distachyon	44	1	2.27273
BG_XP_014756210.2	BdistachyonTek_4_332_v1_2	Brachypodium distachyon	44	1	2.27273
BG_XP_014756214.1	BdistachyonBdTR10c_374_v1_2;BdistachyonBd2_3_353_v1_2;BdistachyonBdTR13c_365_v1_2;BdistachyonBdTR13a_334_v1_2	Brachypodium distachyon	44	4	9.09091
BG_XP_014756230.1	BdistachyonSig2_371_v1_2;BdistachyonS8iiC_340_v1_2;BdistachyonRon2_360_v1_2;BdistachyonPer1_326_v1_2;BdistachyonMur1_373_v1_2;BdistachyonMig3_377_v1_2;BdistachyonLuc1_347_v1_2;BdistachyonKah_5_342_v1_2;BdistachyonJer1_375_v1_2;BdistachyonFoz1_366_v1_2;BdistachyonBdTR9k_358_v1_2;BdistachyonBdTR5i_370_v1_2;BdistachyonBdTR2b_376_v1_2;BdistachyonBdTR1i_345_v1_2;BdistachyonBdTR12c_352_v1_2;Bdistachyon…	Brachypodium distachyon	44	28	63.6364
BG_XP_014756231.1	BdistachyonABR7_369_v1_2;BdistachyonABR2_337_v1_2	Brachypodium distachyon	44	2	4.54545
BG_XP_014756245.1	BdistachyonFoz1_366_v1_2	Brachypodium distachyon	44	1	2.27273
BG_XP_014756246.1	BdistachyonBd29_1_346_v1_2	Brachypodium distachyon	44	1	2.27273
BG_XP_014756339.1	BdistachyonBdTR10c_374_v1_2	Brachypodium distachyon	44	1	2.27273
BG_XP_014756357.1	BdistachyonAdi_12_359_v1_2	Brachypodium distachyon	44	1	2.27273
BG_XP_014756398.1	BdistachyonBd29_1_346_v1_2	Brachypodium distachyon	44	1	2.27273
BG_XP_014756460.1	BdistachyonBdTR3c_354_v1_2;BdistachyonBdTR10c_374_v1_2;BdistachyonAdi_12_359_v1_2;BdistachyonBis_1_338_v1_2;BdistachyonBdTR13c_365_v1_2	Brachypodium distachyon	44	5	11.3636
BG_XP_014756482.1	BdistachyonBd29_1_346_v1_2	Brachypodium distachyon	44	1	2.27273
BG_XP_014756630.1	BdistachyonBdTR7a_329_v1_2	Brachypodium distachyon	44	1	2.27273
BG_XP_014756649.1	BdistachyonBis_1_338_v1_2	Brachypodium distachyon	44	1	2.27273
BG_XP_014756674.1	BdistachyonBdTR5i_370_v1_2;BdistachyonBdTR12c_352_v1_2;BdistachyonBdTR11a_380_v1_2;BdistachyonTek_4_332_v1_2	Brachypodium distachyon	44	4	9.09091
BG_XP_014756776.1	BdistachyonBdTR3c_354_v1_2;BdistachyonBd29_1_346_v1_2;BdistachyonABR9_333_v1_2;BdistachyonBdTR7a_329_v1_2	Brachypodium distachyon	44	4	9.09091
BG_XP_014756916.1	BdistachyonBdTR12c_352_v1_2	Brachypodium distachyon	44	1	2.27273
BG_XP_014756976.1	BdistachyonBd29_1_346_v1_2	Brachypodium distachyon	44	1	2.27273
BG_XP_014757050.1	BdistachyonSig2_371_v1_2;BdistachyonS8iiC_340_v1_2;BdistachyonRon2_360_v1_2;BdistachyonPer1_326_v1_2;BdistachyonMur1_373_v1_2;BdistachyonMig3_377_v1_2;BdistachyonLuc1_347_v1_2;BdistachyonJer1_375_v1_2;BdistachyonFoz1_366_v1_2;BdistachyonBd18_1_362_v1_2;BdistachyonABR6_336_v1_2;BdistachyonABR5_379_v1_2;BdistachyonABR3_343_v1_2;BdistachyonABR2_337_v1_2;BdistachyonUni2_327_v1_2;BdistachyonMon3_350_v…	Brachypodium distachyon	44	18	40.9091
BG_XP_014757179.1	BdistachyonPer1_326_v1_2	Brachypodium distachyon	44	1	2.27273
BG_XP_014757244.1	BdistachyonTek_4_332_v1_2	Brachypodium distachyon	44	1	2.27273
BG_XP_014757250.1	BdistachyonPer1_326_v1_2;BdistachyonBis_1_338_v1_2;BdistachyonBdTR13c_365_v1_2;BdistachyonBdTR13a_334_v1_2	Brachypodium distachyon	44	4	9.09091
BG_XP_014757423.1	BdistachyonBdTR10c_374_v1_2	Brachypodium distachyon	44	1	2.27273
BG_XP_014757428.1	BdistachyonTek_4_332_v1_2	Brachypodium distachyon	44	1	2.27273
BG_XP_014757436.1	BdistachyonMur1_373_v1_2;BdistachyonBdTR9k_358_v1_2;BdistachyonBdTR12c_352_v1_2;BdistachyonBdTR11a_380_v1_2;BdistachyonBdTR10c_374_v1_2;BdistachyonBd2_3_353_v1_2;BdistachyonUni2_327_v1_2;BdistachyonTek_4_332_v1_2;BdistachyonBis_1_338_v1_2;BdistachyonBdTR8i_348_v1_2;BdistachyonBdTR13c_365_v1_2	Brachypodium distachyon	44	11	25
BG_XP_014757561.1	BdistachyonABR6_336_v1_2	Brachypodium distachyon	44	1	2.27273
BG_XP_014757829.1	BdistachyonBdTR12c_352_v1_2;BdistachyonBd2_3_353_v1_2;BdistachyonABR5_379_v1_2;BdistachyonBdTR13c_365_v1_2;BdistachyonBd21_3_378_v1_2	Brachypodium distachyon	44	5	11.3636
BG_XP_014757872.1	BdistachyonS8iiC_340_v1_2;BdistachyonMur1_373_v1_2;BdistachyonLuc1_347_v1_2;BdistachyonJer1_375_v1_2;BdistachyonBdTR5i_370_v1_2;BdistachyonBdTR12c_352_v1_2;BdistachyonBdTR11a_380_v1_2;BdistachyonUni2_327_v1_2;BdistachyonTek_4_332_v1_2;BdistachyonMon3_350_v1_2	Brachypodium distachyon	44	10	22.7273
BG_XP_014757873.1	BdistachyonSig2_371_v1_2;BdistachyonPer1_326_v1_2;BdistachyonLuc1_347_v1_2;BdistachyonAdi_12_359_v1_2;BdistachyonABR7_369_v1_2;BdistachyonBdTR8i_348_v1_2;BdistachyonBdTR13c_365_v1_2;BdistachyonBd29_1_346_v1_2;BdistachyonArn1_355_v1_2	Brachypodium distachyon	44	9	20.4545
BG_XP_014757876.1	BdistachyonBdTR12c_352_v1_2;BdistachyonMon3_350_v1_2;BdistachyonBd29_1_346_v1_2;BdistachyonArn1_355_v1_2	Brachypodium distachyon	44	4	9.09091
BG_XP_014757899.2	BdistachyonMur1_373_v1_2;BdistachyonBdTR12c_352_v1_2;BdistachyonABR4_364_v1_2	Brachypodium distachyon	44	3	6.81818
BG_XP_014757994.1	BdistachyonSig2_371_v1_2;BdistachyonS8iiC_340_v1_2;BdistachyonRon2_360_v1_2;BdistachyonPer1_326_v1_2;BdistachyonMur1_373_v1_2;BdistachyonMig3_377_v1_2;BdistachyonLuc1_347_v1_2;BdistachyonFoz1_366_v1_2;BdistachyonABR7_369_v1_2;BdistachyonABR6_336_v1_2;BdistachyonABR5_379_v1_2;BdistachyonABR3_343_v1_2;BdistachyonABR2_337_v1_2;BdistachyonMon3_350_v1_2;BdistachyonBd29_1_346_v1_2;BdistachyonArn1_355_v…	Brachypodium distachyon	44	19	43.1818
BG_XP_014758031.1	BdistachyonBdTR12c_352_v1_2;BdistachyonBdTR10c_374_v1_2;BdistachyonAdi_2_372_v1_2;BdistachyonAdi_12_359_v1_2	Brachypodium distachyon	44	4	9.09091
BG_XP_014758360.1	BdistachyonJer1_375_v1_2	Brachypodium distachyon	44	1	2.27273
BG_XP_014758452.1	BdistachyonPer1_326_v1_2;BdistachyonBdTR5i_370_v1_2	Brachypodium distachyon	44	2	4.54545	Hemicellulose_metabolism	FUT
BG_XP_014758477.1	BdistachyonBdTR3c_354_v1_2	Brachypodium distachyon	44	1	2.27273
BG_XP_014758481.1	BdistachyonBdTR12c_352_v1_2	Brachypodium distachyon	44	1	2.27273
BG_XP_014758828.1	BdistachyonMig3_377_v1_2	Brachypodium distachyon	44	1	2.27273
BG_XP_024310399.1	BdistachyonSig2_371_v1_2;BdistachyonS8iiC_340_v1_2;BdistachyonRon2_360_v1_2;BdistachyonPer1_326_v1_2;BdistachyonMur1_373_v1_2;BdistachyonMig3_377_v1_2;BdistachyonLuc1_347_v1_2;BdistachyonJer1_375_v1_2;BdistachyonFoz1_366_v1_2;BdistachyonBdTR9k_358_v1_2;BdistachyonBdTR5i_370_v1_2;BdistachyonBdTR3c_354_v1_2;BdistachyonABR7_369_v1_2;BdistachyonABR6_336_v1_2;BdistachyonABR5_379_v1_2;BdistachyonABR3_3…	Brachypodium distachyon	44	26	59.0909
BG_XP_024310410.1	BdistachyonBdTR9k_358_v1_2;BdistachyonBdTR5i_370_v1_2;BdistachyonMon3_350_v1_2;BdistachyonBdTR13c_365_v1_2;BdistachyonArn1_355_v1_2	Brachypodium distachyon	44	5	11.3636
BG_XP_024310414.1	BdistachyonTek_4_332_v1_2	Brachypodium distachyon	44	1	2.27273
BG_XP_024310419.1	BdistachyonMur1_373_v1_2;BdistachyonLuc1_347_v1_2;BdistachyonABR5_379_v1_2;BdistachyonABR3_343_v1_2;BdistachyonMon3_350_v1_2;BdistachyonBd29_1_346_v1_2	Brachypodium distachyon	44	6	13.6364
BG_XP_024310422.1	BdistachyonBd21_3_460_v1.0_2;BdistachyonBd21_3_378_v1_2	Brachypodium distachyon	44	2	4.54545
BG_XP_024310499.1	BdistachyonBdTR13a_334_v1_2	Brachypodium distachyon	44	1	2.27273
BG_XP_024310537.1	BdistachyonSig2_371_v1_2;BdistachyonS8iiC_340_v1_2;BdistachyonRon2_360_v1_2;BdistachyonPer1_326_v1_2;BdistachyonMur1_373_v1_2;BdistachyonMig3_377_v1_2;BdistachyonLuc1_347_v1_2;BdistachyonKoz_1_330_v1_2;BdistachyonKah_5_342_v1_2;BdistachyonJer1_375_v1_2;BdistachyonFoz1_366_v1_2;BdistachyonBdTR9k_358_v1_2;BdistachyonBdTR5i_370_v1_2;BdistachyonBdTR3c_354_v1_2;BdistachyonBdTR2b_376_v1_2;BdistachyonBd…	Brachypodium distachyon	44	44	100
BG_XP_024310606.1	BdistachyonMon3_350_v1_2;BdistachyonArn1_355_v1_2	Brachypodium distachyon	44	2	4.54545
BG_XP_024310697.1	BdistachyonBis_1_338_v1_2	Brachypodium distachyon	44	1	2.27273
BG_XP_024310728.1	BdistachyonS8iiC_340_v1_2;BdistachyonMur1_373_v1_2;BdistachyonBdTR12c_352_v1_2;BdistachyonBdTR11a_380_v1_2;BdistachyonTek_4_332_v1_2;BdistachyonBd29_1_346_v1_2	Brachypodium distachyon	44	6	13.6364
BG_XP_024310762.1	BdistachyonBd29_1_346_v1_2	Brachypodium distachyon	44	1	2.27273	CW_Other_proteins	ARAT/RAY1/RRA/XEG113
BG_XP_024310769.1	BdistachyonAdi_12_359_v1_2	Brachypodium distachyon	44	1	2.27273
BG_XP_024310923.1	BdistachyonBdTR11a_380_v1_2	Brachypodium distachyon	44	1	2.27273
BG_XP_024310951.1	BdistachyonBdTR10c_374_v1_2	Brachypodium distachyon	44	1	2.27273
BG_XP_024311022.1	BdistachyonBd29_1_346_v1_2	Brachypodium distachyon	44	1	2.27273
BG_XP_024311054.1	BdistachyonBdTR13a_334_v1_2;BdistachyonABR4_364_v1_2	Brachypodium distachyon	44	2	4.54545
BG_XP_024311078.1	BdistachyonPer1_326_v1_2;BdistachyonKoz_1_330_v1_2;BdistachyonKah_5_342_v1_2;BdistachyonJer1_375_v1_2;BdistachyonBdTR3c_354_v1_2;BdistachyonBdTR11g_357_v1_2;BdistachyonBdTR10c_374_v1_2;BdistachyonBd18_1_362_v1_2;BdistachyonAdi_2_372_v1_2;BdistachyonABR6_336_v1_2;BdistachyonABR2_337_v1_2;BdistachyonBdTR13a_334_v1_2;BdistachyonBd21_3_460_v1.0_2;BdistachyonBdTR7a_329_v1_2	Brachypodium distachyon	44	14	31.8182
BG_XP_024311182.1	BdistachyonBdTR9k_358_v1_2;BdistachyonBd2_3_353_v1_2;BdistachyonAdi_2_372_v1_2;BdistachyonAdi_12_359_v1_2	Brachypodium distachyon	44	4	9.09091
BG_XP_024311192.1	BdistachyonLuc1_347_v1_2;BdistachyonJer1_375_v1_2;BdistachyonFoz1_366_v1_2	Brachypodium distachyon	44	3	6.81818
BG_XP_024311213.1	BdistachyonTek_4_332_v1_2;BdistachyonBd29_1_346_v1_2	Brachypodium distachyon	44	2	4.54545
BG_XP_024311239.1	BdistachyonMur1_373_v1_2;BdistachyonKoz_1_330_v1_2;BdistachyonJer1_375_v1_2;BdistachyonBdTR11i_363_v1_2;BdistachyonBdTR11a_380_v1_2;BdistachyonAdi_12_359_v1_2;BdistachyonABR5_379_v1_2;BdistachyonTek_4_332_v1_2;BdistachyonBdTR13c_365_v1_2;BdistachyonBd29_1_346_v1_2	Brachypodium distachyon	44	10	22.7273
BG_XP_024311246.1	BdistachyonJer1_375_v1_2;BdistachyonBdTR9k_358_v1_2;BdistachyonBdTR11i_363_v1_2;BdistachyonBdTR11g_357_v1_2;BdistachyonBdTR11a_380_v1_2;BdistachyonAdi_12_359_v1_2	Brachypodium distachyon	44	6	13.6364
BG_XP_024311274.1	BdistachyonBdTR3c_354_v1_2;BdistachyonBdTR7a_329_v1_2	Brachypodium distachyon	44	2	4.54545
BG_XP_024311275.1	BdistachyonRon2_360_v1_2	Brachypodium distachyon	44	1	2.27273
BG_XP_024311277.1	BdistachyonKah_5_342_v1_2;BdistachyonBdTR9k_358_v1_2;BdistachyonBdTR12c_352_v1_2;BdistachyonBd2_3_353_v1_2;BdistachyonAdi_2_372_v1_2;BdistachyonAdi_12_359_v1_2;BdistachyonTek_4_332_v1_2;BdistachyonMon3_350_v1_2;BdistachyonBdTR8i_348_v1_2;BdistachyonBd29_1_346_v1_2;BdistachyonArn1_355_v1_2;BdistachyonBdTR7a_329_v1_2	Brachypodium distachyon	44	12	27.2727
BG_XP_024311279.1	BdistachyonBdTR5i_370_v1_2;BdistachyonBdTR11a_380_v1_2;BdistachyonUni2_327_v1_2;BdistachyonTek_4_332_v1_2;BdistachyonBdTR8i_348_v1_2	Brachypodium distachyon	44	5	11.3636
BG_XP_024311287.1	BdistachyonSig2_371_v1_2;BdistachyonS8iiC_340_v1_2;BdistachyonRon2_360_v1_2;BdistachyonPer1_326_v1_2;BdistachyonMur1_373_v1_2;BdistachyonMig3_377_v1_2;BdistachyonLuc1_347_v1_2;BdistachyonKoz_1_330_v1_2;BdistachyonKah_5_342_v1_2;BdistachyonJer1_375_v1_2;BdistachyonFoz1_366_v1_2;BdistachyonBdTR3c_354_v1_2;BdistachyonBdTR2b_376_v1_2;BdistachyonBdTR1i_345_v1_2;BdistachyonBdTR11i_363_v1_2;BdistachyonB…	Brachypodium distachyon	44	36	81.8182
BG_XP_024311305.1	BdistachyonBdTR7a_329_v1_2	Brachypodium distachyon	44	1	2.27273
BG_XP_024311446.1	BdistachyonBdTR11a_380_v1_2;BdistachyonTek_4_332_v1_2	Brachypodium distachyon	44	2	4.54545
BG_XP_024311517.1	BdistachyonSig2_371_v1_2;BdistachyonRon2_360_v1_2;BdistachyonPer1_326_v1_2;BdistachyonMur1_373_v1_2;BdistachyonMig3_377_v1_2;BdistachyonLuc1_347_v1_2;BdistachyonJer1_375_v1_2;BdistachyonFoz1_366_v1_2;BdistachyonBd18_1_362_v1_2;BdistachyonABR7_369_v1_2;BdistachyonABR6_336_v1_2;BdistachyonABR5_379_v1_2;BdistachyonBd29_1_346_v1_2;BdistachyonArn1_355_v1_2;BdistachyonABR9_333_v1_2	Brachypodium distachyon	44	15	34.0909
BG_XP_024311524.1	BdistachyonABR7_369_v1_2;BdistachyonBd29_1_346_v1_2	Brachypodium distachyon	44	2	4.54545
BG_XP_024311525.1	BdistachyonMig3_377_v1_2;BdistachyonBd29_1_346_v1_2	Brachypodium distachyon	44	2	4.54545
BG_XP_024311526.1	BdistachyonSig2_371_v1_2;BdistachyonLuc1_347_v1_2;BdistachyonJer1_375_v1_2;BdistachyonFoz1_366_v1_2;BdistachyonBd18_1_362_v1_2;BdistachyonABR6_336_v1_2;BdistachyonTek_4_332_v1_2;BdistachyonBdTR8i_348_v1_2;BdistachyonArn1_355_v1_2;BdistachyonBdTR7a_329_v1_2	Brachypodium distachyon	44	10	22.7273
BG_XP_024311527.1	BdistachyonSig2_371_v1_2;BdistachyonS8iiC_340_v1_2;BdistachyonRon2_360_v1_2;BdistachyonPer1_326_v1_2;BdistachyonMur1_373_v1_2;BdistachyonMig3_377_v1_2;BdistachyonLuc1_347_v1_2;BdistachyonJer1_375_v1_2;BdistachyonFoz1_366_v1_2;BdistachyonBd18_1_362_v1_2;BdistachyonABR6_336_v1_2;BdistachyonABR5_379_v1_2;BdistachyonABR3_343_v1_2;BdistachyonABR2_337_v1_2;BdistachyonUni2_327_v1_2;BdistachyonTek_4_332_…	Brachypodium distachyon	44	20	45.4545
BG_XP_024311553.1	BdistachyonBdTR12c_352_v1_2;BdistachyonBdTR11a_380_v1_2;BdistachyonBdTR10c_374_v1_2;BdistachyonTek_4_332_v1_2;BdistachyonBis_1_338_v1_2;BdistachyonBdTR8i_348_v1_2;BdistachyonBd29_1_346_v1_2;BdistachyonABR9_333_v1_2	Brachypodium distachyon	44	8	18.1818
BG_XP_024311671.1	BdistachyonBdTR9k_358_v1_2	Brachypodium distachyon	44	1	2.27273
BG_XP_024311672.1	BdistachyonKoz_1_330_v1_2;BdistachyonBdTR9k_358_v1_2;BdistachyonAdi_2_372_v1_2;BdistachyonAdi_12_359_v1_2;BdistachyonBdTR8i_348_v1_2;BdistachyonBdTR7a_329_v1_2	Brachypodium distachyon	44	6	13.6364
BG_XP_024311678.1	BdistachyonBd29_1_346_v1_2	Brachypodium distachyon	44	1	2.27273
BG_XP_024311702.1	BdistachyonTek_4_332_v1_2	Brachypodium distachyon	44	1	2.27273	CW_Other_proteins	GH17
BG_XP_024311771.1	BdistachyonTek_4_332_v1_2	Brachypodium distachyon	44	1	2.27273
BG_XP_024311810.1	BdistachyonKah_5_342_v1_2;BdistachyonBdTR9k_358_v1_2;BdistachyonBdTR12c_352_v1_2;BdistachyonBd2_3_353_v1_2;BdistachyonAdi_2_372_v1_2;BdistachyonAdi_12_359_v1_2;BdistachyonTek_4_332_v1_2;BdistachyonMon3_350_v1_2;BdistachyonBdTR8i_348_v1_2;BdistachyonBd29_1_346_v1_2;BdistachyonArn1_355_v1_2;BdistachyonBdTR7a_329_v1_2	Brachypodium distachyon	44	12	27.2727
BG_XP_024311813.1	BdistachyonSig2_371_v1_2;BdistachyonS8iiC_340_v1_2;BdistachyonRon2_360_v1_2;BdistachyonPer1_326_v1_2;BdistachyonMur1_373_v1_2;BdistachyonMig3_377_v1_2;BdistachyonLuc1_347_v1_2;BdistachyonKoz_1_330_v1_2;BdistachyonJer1_375_v1_2;BdistachyonFoz1_366_v1_2;BdistachyonBdTR5i_370_v1_2;BdistachyonBdTR3c_354_v1_2;BdistachyonBdTR2b_376_v1_2;BdistachyonBdTR1i_345_v1_2;BdistachyonBdTR12c_352_v1_2;Bdistachyon…	Brachypodium distachyon	44	37	84.0909
BG_XP_024311815.1	BdistachyonS8iiC_340_v1_2;BdistachyonPer1_326_v1_2;BdistachyonMur1_373_v1_2;BdistachyonKah_5_342_v1_2;BdistachyonJer1_375_v1_2;BdistachyonBdTR9k_358_v1_2;BdistachyonBdTR5i_370_v1_2;BdistachyonBdTR3c_354_v1_2;BdistachyonBdTR12c_352_v1_2;BdistachyonBdTR11a_380_v1_2;BdistachyonBd2_3_353_v1_2;BdistachyonAdi_12_359_v1_2;BdistachyonTek_4_332_v1_2;BdistachyonBis_1_338_v1_2;BdistachyonBdTR8i_348_v1_2;Bdi…	Brachypodium distachyon	44	17	38.6364
BG_XP_024311821.1	BdistachyonFoz1_366_v1_2;BdistachyonTek_4_332_v1_2	Brachypodium distachyon	44	2	4.54545
BG_XP_024311823.1	BdistachyonMon3_350_v1_2	Brachypodium distachyon	44	1	2.27273
BG_XP_024311824.1	BdistachyonTek_4_332_v1_2;BdistachyonBdTR8i_348_v1_2	Brachypodium distachyon	44	2	4.54545
BG_XP_024311828.1	BdistachyonBdTR12c_352_v1_2;BdistachyonBd2_3_353_v1_2	Brachypodium distachyon	44	2	4.54545
BG_XP_024311831.1	BdistachyonSig2_371_v1_2;BdistachyonS8iiC_340_v1_2;BdistachyonRon2_360_v1_2;BdistachyonPer1_326_v1_2;BdistachyonMur1_373_v1_2;BdistachyonMig3_377_v1_2;BdistachyonLuc1_347_v1_2;BdistachyonKoz_1_330_v1_2;BdistachyonJer1_375_v1_2;BdistachyonFoz1_366_v1_2;BdistachyonBdTR5i_370_v1_2;BdistachyonBdTR3c_354_v1_2;BdistachyonBdTR2b_376_v1_2;BdistachyonBdTR1i_345_v1_2;BdistachyonBdTR12c_352_v1_2;Bdistachyon…	Brachypodium distachyon	44	30	68.1818
BG_XP_024311836.1	BdistachyonBd29_1_346_v1_2	Brachypodium distachyon	44	1	2.27273
BG_XP_024311846.1	BdistachyonSig2_371_v1_2;BdistachyonS8iiC_340_v1_2;BdistachyonRon2_360_v1_2;BdistachyonPer1_326_v1_2;BdistachyonMur1_373_v1_2;BdistachyonMig3_377_v1_2;BdistachyonLuc1_347_v1_2;BdistachyonKoz_1_330_v1_2;BdistachyonKah_5_342_v1_2;BdistachyonJer1_375_v1_2;BdistachyonFoz1_366_v1_2;BdistachyonBdTR9k_358_v1_2;BdistachyonBdTR5i_370_v1_2;BdistachyonBdTR3c_354_v1_2;BdistachyonBdTR2b_376_v1_2;BdistachyonBd…	Brachypodium distachyon	44	38	86.3636
BG_XP_024311847.1	BdistachyonTek_4_332_v1_2;BdistachyonBdTR8i_348_v1_2	Brachypodium distachyon	44	2	4.54545
BG_XP_024311857.1	BdistachyonBdTR7a_329_v1_2	Brachypodium distachyon	44	1	2.27273
BG_XP_024311858.1	BdistachyonBdTR7a_329_v1_2	Brachypodium distachyon	44	1	2.27273
BG_XP_024311861.1	BdistachyonBdTR5i_370_v1_2;BdistachyonUni2_327_v1_2;BdistachyonTek_4_332_v1_2;BdistachyonBdTR8i_348_v1_2	Brachypodium distachyon	44	4	9.09091
BG_XP_024311862.1	BdistachyonBdTR5i_370_v1_2;BdistachyonBdTR11a_380_v1_2;BdistachyonTek_4_332_v1_2	Brachypodium distachyon	44	3	6.81818
BG_XP_024311867.1	BdistachyonSig2_371_v1_2;BdistachyonS8iiC_340_v1_2;BdistachyonRon2_360_v1_2;BdistachyonPer1_326_v1_2;BdistachyonMur1_373_v1_2;BdistachyonMig3_377_v1_2;BdistachyonLuc1_347_v1_2;BdistachyonKoz_1_330_v1_2;BdistachyonKah_5_342_v1_2;BdistachyonJer1_375_v1_2;BdistachyonFoz1_366_v1_2;BdistachyonBdTR5i_370_v1_2;BdistachyonBdTR3c_354_v1_2;BdistachyonBdTR2b_376_v1_2;BdistachyonBdTR1i_345_v1_2;BdistachyonBd…	Brachypodium distachyon	44	33	75
BG_XP_024311904.1	BdistachyonMur1_373_v1_2;BdistachyonBdTR9k_358_v1_2;BdistachyonBdTR5i_370_v1_2;BdistachyonBdTR2b_376_v1_2;BdistachyonBdTR12c_352_v1_2;BdistachyonBdTR11i_363_v1_2;BdistachyonBdTR11a_380_v1_2;BdistachyonBdTR10c_374_v1_2;BdistachyonBd2_3_353_v1_2;BdistachyonTek_4_332_v1_2;BdistachyonBis_1_338_v1_2;BdistachyonBdTR8i_348_v1_2;BdistachyonBdTR13c_365_v1_2;BdistachyonBd29_1_346_v1_2;BdistachyonBdTR7a_329…	Brachypodium distachyon	44	16	36.3636
BG_XP_024311905.1	BdistachyonBdTR9k_358_v1_2;BdistachyonBdTR5i_370_v1_2;BdistachyonABR9_333_v1_2	Brachypodium distachyon	44	3	6.81818
BG_XP_024311909.1	BdistachyonSig2_371_v1_2;BdistachyonS8iiC_340_v1_2;BdistachyonRon2_360_v1_2;BdistachyonPer1_326_v1_2;BdistachyonMur1_373_v1_2;BdistachyonMig3_377_v1_2;BdistachyonLuc1_347_v1_2;BdistachyonKoz_1_330_v1_2;BdistachyonKah_5_342_v1_2;BdistachyonJer1_375_v1_2;BdistachyonFoz1_366_v1_2;BdistachyonBdTR5i_370_v1_2;BdistachyonBdTR2b_376_v1_2;BdistachyonBdTR1i_345_v1_2;BdistachyonBdTR11i_363_v1_2;BdistachyonB…	Brachypodium distachyon	44	29	65.9091	Hemicellulose_metabolism/Pectin_metabolism	OFUT/RRT
BG_XP_024311915.1	BdistachyonBdTR5i_370_v1_2;BdistachyonTek_4_332_v1_2	Brachypodium distachyon	44	2	4.54545
BG_XP_024311919.1	BdistachyonTek_4_332_v1_2;BdistachyonBdTR13c_365_v1_2	Brachypodium distachyon	44	2	4.54545
BG_XP_024311966.1	BdistachyonSig2_371_v1_2;BdistachyonS8iiC_340_v1_2;BdistachyonMur1_373_v1_2;BdistachyonMig3_377_v1_2;BdistachyonLuc1_347_v1_2;BdistachyonFoz1_366_v1_2;BdistachyonBdTR10c_374_v1_2;BdistachyonABR7_369_v1_2;BdistachyonABR5_379_v1_2;BdistachyonABR3_343_v1_2;BdistachyonMon3_350_v1_2;BdistachyonABR4_364_v1_2	Brachypodium distachyon	44	12	27.2727
BG_XP_024311967.1	BdistachyonTek_4_332_v1_2;BdistachyonBd29_1_346_v1_2;BdistachyonBdTR7a_329_v1_2	Brachypodium distachyon	44	3	6.81818
BG_XP_024311969.1	BdistachyonTek_4_332_v1_2	Brachypodium distachyon	44	1	2.27273
BG_XP_024311973.1	BdistachyonBdTR5i_370_v1_2;BdistachyonBdTR12c_352_v1_2;BdistachyonBd2_3_353_v1_2;BdistachyonTek_4_332_v1_2;BdistachyonBis_1_338_v1_2;BdistachyonBdTR8i_348_v1_2	Brachypodium distachyon	44	6	13.6364
BG_XP_024311978.1	BdistachyonTek_4_332_v1_2;BdistachyonBdTR8i_348_v1_2;BdistachyonBd21_3_378_v1_2	Brachypodium distachyon	44	3	6.81818
BG_XP_024312018.1	BdistachyonBdTR11a_380_v1_2	Brachypodium distachyon	44	1	2.27273
BG_XP_024312127.1	BdistachyonBdTR12c_352_v1_2;BdistachyonABR7_369_v1_2;BdistachyonABR3_343_v1_2;BdistachyonUni2_327_v1_2;BdistachyonTek_4_332_v1_2;BdistachyonBdTR8i_348_v1_2;BdistachyonBd29_1_346_v1_2;BdistachyonBd21_3_460_v1.0_2;BdistachyonABR9_333_v1_2;BdistachyonBd21_3_378_v1_2	Brachypodium distachyon	44	10	22.7273
BG_XP_024312128.1	BdistachyonMon3_350_v1_2;BdistachyonBdTR8i_348_v1_2;BdistachyonArn1_355_v1_2;BdistachyonBdTR7a_329_v1_2	Brachypodium distachyon	44	4	9.09091
BG_XP_024312132.1	BdistachyonTek_4_332_v1_2;BdistachyonBdTR8i_348_v1_2;BdistachyonBd29_1_346_v1_2;BdistachyonABR9_333_v1_2;BdistachyonBdTR7a_329_v1_2	Brachypodium distachyon	44	5	11.3636
BG_XP_024312136.1	BdistachyonJer1_375_v1_2;BdistachyonABR2_337_v1_2;BdistachyonBd21_3_460_v1.0_2;BdistachyonBd21_3_378_v1_2	Brachypodium distachyon	44	4	9.09091
BG_XP_024312143.1	BdistachyonTek_4_332_v1_2	Brachypodium distachyon	44	1	2.27273
BG_XP_024312146.1	BdistachyonBdTR11i_363_v1_2;BdistachyonTek_4_332_v1_2;BdistachyonBd29_1_346_v1_2	Brachypodium distachyon	44	3	6.81818
BG_XP_024312154.1	BdistachyonTek_4_332_v1_2	Brachypodium distachyon	44	1	2.27273
BG_XP_024312288.1	BdistachyonS8iiC_340_v1_2	Brachypodium distachyon	44	1	2.27273
BG_XP_024312348.1	BdistachyonBdTR12c_352_v1_2	Brachypodium distachyon	44	1	2.27273
BG_XP_024312372.1	BdistachyonBd29_1_346_v1_2	Brachypodium distachyon	44	1	2.27273
BG_XP_024312392.1	BdistachyonTek_4_332_v1_2;BdistachyonBdTR8i_348_v1_2;BdistachyonBd29_1_346_v1_2;BdistachyonABR9_333_v1_2	Brachypodium distachyon	44	4	9.09091
BG_XP_024312396.1	BdistachyonTek_4_332_v1_2	Brachypodium distachyon	44	1	2.27273
BG_XP_024312404.1	BdistachyonSig2_371_v1_2;BdistachyonS8iiC_340_v1_2;BdistachyonRon2_360_v1_2;BdistachyonMur1_373_v1_2;BdistachyonMig3_377_v1_2;BdistachyonLuc1_347_v1_2;BdistachyonJer1_375_v1_2;BdistachyonFoz1_366_v1_2;BdistachyonABR5_379_v1_2;BdistachyonABR3_343_v1_2;BdistachyonMon3_350_v1_2;BdistachyonArn1_355_v1_2;BdistachyonABR4_364_v1_2	Brachypodium distachyon	44	13	29.5455
BG_XP_024312415.1	BdistachyonBd2_3_353_v1_2	Brachypodium distachyon	44	1	2.27273
BG_XP_024312447.1	BdistachyonAdi_12_359_v1_2	Brachypodium distachyon	44	1	2.27273
BG_XP_024312452.1	BdistachyonBdTR10c_374_v1_2	Brachypodium distachyon	44	1	2.27273
BG_XP_024312464.1	BdistachyonS8iiC_340_v1_2;BdistachyonMur1_373_v1_2;BdistachyonFoz1_366_v1_2;BdistachyonBdTR9k_358_v1_2;BdistachyonBdTR2b_376_v1_2;BdistachyonBdTR12c_352_v1_2;BdistachyonBdTR11i_363_v1_2;BdistachyonBdTR11a_380_v1_2;BdistachyonBdTR10c_374_v1_2;BdistachyonBd2_3_353_v1_2;BdistachyonAdi_12_359_v1_2;BdistachyonABR5_379_v1_2;BdistachyonUni2_327_v1_2;BdistachyonBis_1_338_v1_2;BdistachyonBdTR13c_365_v1_2	Brachypodium distachyon	44	15	34.0909
BG_XP_024312476.1	BdistachyonBdTR12c_352_v1_2	Brachypodium distachyon	44	1	2.27273
BG_XP_024312503.1	BdistachyonSig2_371_v1_2;BdistachyonS8iiC_340_v1_2;BdistachyonRon2_360_v1_2;BdistachyonPer1_326_v1_2;BdistachyonMur1_373_v1_2;BdistachyonMig3_377_v1_2;BdistachyonLuc1_347_v1_2;BdistachyonKah_5_342_v1_2;BdistachyonJer1_375_v1_2;BdistachyonFoz1_366_v1_2;BdistachyonBdTR9k_358_v1_2;BdistachyonBdTR5i_370_v1_2;BdistachyonBdTR2b_376_v1_2;BdistachyonBdTR1i_345_v1_2;BdistachyonBdTR12c_352_v1_2;Bdistachyon…	Brachypodium distachyon	44	35	79.5455
BG_XP_024312514.1	BdistachyonS8iiC_340_v1_2;BdistachyonPer1_326_v1_2;BdistachyonKoz_1_330_v1_2;BdistachyonJer1_375_v1_2;BdistachyonBdTR9k_358_v1_2;BdistachyonBdTR3c_354_v1_2;BdistachyonBdTR2b_376_v1_2;BdistachyonBdTR1i_345_v1_2;BdistachyonBdTR12c_352_v1_2;BdistachyonBdTR11i_363_v1_2;BdistachyonBdTR11g_357_v1_2;BdistachyonBdTR11a_380_v1_2;BdistachyonBdTR10c_374_v1_2;BdistachyonBd2_3_353_v1_2;BdistachyonBd18_1_362_v…	Brachypodium distachyon	44	23	52.2727
BG_XP_024312528.1	BdistachyonBdTR5i_370_v1_2;BdistachyonBd2_3_353_v1_2	Brachypodium distachyon	44	2	4.54545
BG_XP_024312555.1	BdistachyonBdTR12c_352_v1_2;BdistachyonBd2_3_353_v1_2;BdistachyonABR3_343_v1_2;BdistachyonTek_4_332_v1_2;BdistachyonMon3_350_v1_2;BdistachyonBdTR8i_348_v1_2;BdistachyonBd21_3_460_v1.0_2;BdistachyonArn1_355_v1_2;BdistachyonABR9_333_v1_2;BdistachyonBdTR7a_329_v1_2;BdistachyonBd21_3_378_v1_2	Brachypodium distachyon	44	11	25
BG_XP_024312564.1	BdistachyonBdTR10c_374_v1_2	Brachypodium distachyon	44	1	2.27273
BG_XP_024312640.1	BdistachyonBdTR12c_352_v1_2	Brachypodium distachyon	44	1	2.27273
BG_XP_024312681.1	BdistachyonBdTR11a_380_v1_2	Brachypodium distachyon	44	1	2.27273
BG_XP_024312686.1	BdistachyonTek_4_332_v1_2	Brachypodium distachyon	44	1	2.27273
BG_XP_024312695.1	BdistachyonBd18_1_362_v1_2;BdistachyonBdTR7a_329_v1_2	Brachypodium distachyon	44	2	4.54545
BG_XP_024312701.1	BdistachyonTek_4_332_v1_2;BdistachyonBdTR8i_348_v1_2;BdistachyonBdTR7a_329_v1_2	Brachypodium distachyon	44	3	6.81818
BG_XP_024312730.1	BdistachyonBdTR9k_358_v1_2;BdistachyonBdTR11a_380_v1_2;BdistachyonTek_4_332_v1_2;BdistachyonBdTR8i_348_v1_2	Brachypodium distachyon	44	4	9.09091
BG_XP_024312731.1	BdistachyonBdTR7a_329_v1_2	Brachypodium distachyon	44	1	2.27273
BG_XP_024312737.1	BdistachyonKoz_1_330_v1_2;BdistachyonKah_5_342_v1_2;BdistachyonBdTR5i_370_v1_2;BdistachyonBdTR3c_354_v1_2;BdistachyonBdTR12c_352_v1_2;BdistachyonBd2_3_353_v1_2;BdistachyonTek_4_332_v1_2;BdistachyonBdTR8i_348_v1_2;BdistachyonBd29_1_346_v1_2;BdistachyonBd21_3_460_v1.0_2;BdistachyonABR9_333_v1_2;BdistachyonBdTR7a_329_v1_2;BdistachyonBd21_3_378_v1_2	Brachypodium distachyon	44	13	29.5455
BG_XP_024312769.1	BdistachyonS8iiC_340_v1_2;BdistachyonRon2_360_v1_2;BdistachyonMig3_377_v1_2;BdistachyonJer1_375_v1_2;BdistachyonABR6_336_v1_2	Brachypodium distachyon	44	5	11.3636
BG_XP_024312792.1	BdistachyonKah_5_342_v1_2;BdistachyonBdTR10c_374_v1_2;BdistachyonBis_1_338_v1_2	Brachypodium distachyon	44	3	6.81818
BG_XP_024312803.1	BdistachyonTek_4_332_v1_2	Brachypodium distachyon	44	1	2.27273
BG_XP_024312852.1	BdistachyonKah_5_342_v1_2;BdistachyonBdTR5i_370_v1_2;BdistachyonBdTR11a_380_v1_2;BdistachyonBd2_3_353_v1_2;BdistachyonAdi_12_359_v1_2;BdistachyonUni2_327_v1_2;BdistachyonTek_4_332_v1_2;BdistachyonBdTR13c_365_v1_2	Brachypodium distachyon	44	8	18.1818
BG_XP_024312927.1	BdistachyonBdTR9k_358_v1_2;BdistachyonMon3_350_v1_2;BdistachyonBdTR13c_365_v1_2;BdistachyonArn1_355_v1_2	Brachypodium distachyon	44	4	9.09091
BG_XP_024312941.1	BdistachyonKoz_1_330_v1_2	Brachypodium distachyon	44	1	2.27273
BG_XP_024312946.1	BdistachyonMig3_377_v1_2	Brachypodium distachyon	44	1	2.27273
BG_XP_024313012.1	BdistachyonSig2_371_v1_2;BdistachyonS8iiC_340_v1_2;BdistachyonRon2_360_v1_2;BdistachyonPer1_326_v1_2;BdistachyonMur1_373_v1_2;BdistachyonMig3_377_v1_2;BdistachyonLuc1_347_v1_2;BdistachyonKoz_1_330_v1_2;BdistachyonKah_5_342_v1_2;BdistachyonJer1_375_v1_2;BdistachyonFoz1_366_v1_2;BdistachyonBdTR9k_358_v1_2;BdistachyonBdTR5i_370_v1_2;BdistachyonBdTR3c_354_v1_2;BdistachyonBdTR2b_376_v1_2;BdistachyonBd…	Brachypodium distachyon	44	41	93.1818
BG_XP_024313048.1	BdistachyonS8iiC_340_v1_2;BdistachyonRon2_360_v1_2;BdistachyonPer1_326_v1_2;BdistachyonMig3_377_v1_2;BdistachyonJer1_375_v1_2;BdistachyonBdTR11a_380_v1_2;BdistachyonABR6_336_v1_2;BdistachyonMon3_350_v1_2;BdistachyonBdTR8i_348_v1_2;BdistachyonBd29_1_346_v1_2;BdistachyonArn1_355_v1_2;BdistachyonABR9_333_v1_2	Brachypodium distachyon	44	12	27.2727
BG_XP_024313050.1	BdistachyonS8iiC_340_v1_2;BdistachyonRon2_360_v1_2;BdistachyonPer1_326_v1_2;BdistachyonMig3_377_v1_2;BdistachyonJer1_375_v1_2;BdistachyonBdTR11a_380_v1_2;BdistachyonABR6_336_v1_2;BdistachyonMon3_350_v1_2;BdistachyonBdTR8i_348_v1_2;BdistachyonBd29_1_346_v1_2;BdistachyonArn1_355_v1_2;BdistachyonABR9_333_v1_2	Brachypodium distachyon	44	12	27.2727
BG_XP_024313055.1	BdistachyonS8iiC_340_v1_2;BdistachyonRon2_360_v1_2;BdistachyonPer1_326_v1_2;BdistachyonMig3_377_v1_2;BdistachyonJer1_375_v1_2;BdistachyonBdTR11a_380_v1_2;BdistachyonABR6_336_v1_2;BdistachyonMon3_350_v1_2;BdistachyonBdTR8i_348_v1_2;BdistachyonBd29_1_346_v1_2;BdistachyonArn1_355_v1_2;BdistachyonABR9_333_v1_2	Brachypodium distachyon	44	12	27.2727
BG_XP_024313075.1	BdistachyonBdTR5i_370_v1_2	Brachypodium distachyon	44	1	2.27273
BG_XP_024313260.1	BdistachyonTek_4_332_v1_2;BdistachyonMon3_350_v1_2;BdistachyonBd29_1_346_v1_2;BdistachyonArn1_355_v1_2;BdistachyonABR9_333_v1_2;BdistachyonBdTR7a_329_v1_2	Brachypodium distachyon	44	6	13.6364
BG_XP_024313269.1	BdistachyonBdTR5i_370_v1_2;BdistachyonBdTR12c_352_v1_2;BdistachyonBdTR11a_380_v1_2;BdistachyonTek_4_332_v1_2;BdistachyonMon3_350_v1_2;BdistachyonBdTR13c_365_v1_2;BdistachyonBd29_1_346_v1_2;BdistachyonArn1_355_v1_2;BdistachyonABR9_333_v1_2;BdistachyonBd21_3_378_v1_2	Brachypodium distachyon	44	10	22.7273
BG_XP_024313318.1	BdistachyonSig2_371_v1_2;BdistachyonS8iiC_340_v1_2;BdistachyonRon2_360_v1_2;BdistachyonMur1_373_v1_2;BdistachyonMig3_377_v1_2;BdistachyonKoz_1_330_v1_2;BdistachyonKah_5_342_v1_2;BdistachyonJer1_375_v1_2;BdistachyonFoz1_366_v1_2;BdistachyonBdTR9k_358_v1_2;BdistachyonBdTR5i_370_v1_2;BdistachyonBdTR3c_354_v1_2;BdistachyonBdTR2b_376_v1_2;BdistachyonBdTR1i_345_v1_2;BdistachyonBdTR12c_352_v1_2;Bdistach…	Brachypodium distachyon	44	39	88.6364
BG_XP_024313347.1	BdistachyonBdTR12c_352_v1_2	Brachypodium distachyon	44	1	2.27273
BG_XP_024313354.1	BdistachyonBd18_1_362_v1_2;BdistachyonTek_4_332_v1_2;BdistachyonBdTR8i_348_v1_2;BdistachyonBd29_1_346_v1_2;BdistachyonBd21_3_460_v1.0_2;BdistachyonABR9_333_v1_2;BdistachyonBdTR7a_329_v1_2;BdistachyonBd21_3_378_v1_2	Brachypodium distachyon	44	8	18.1818
BG_XP_024313357.1	BdistachyonBdTR7a_329_v1_2	Brachypodium distachyon	44	1	2.27273
BG_XP_024313359.1	BdistachyonTek_4_332_v1_2	Brachypodium distachyon	44	1	2.27273
BG_XP_024313367.1	BdistachyonBdTR9k_358_v1_2	Brachypodium distachyon	44	1	2.27273
BG_XP_024313378.1	BdistachyonBdTR12c_352_v1_2	Brachypodium distachyon	44	1	2.27273
BG_XP_024313393.1	BdistachyonBdTR11a_380_v1_2	Brachypodium distachyon	44	1	2.27273
BG_XP_024313416.1	BdistachyonTek_4_332_v1_2;BdistachyonBd29_1_346_v1_2;BdistachyonArn1_355_v1_2;BdistachyonABR9_333_v1_2;BdistachyonBdTR7a_329_v1_2	Brachypodium distachyon	44	5	11.3636
BG_XP_024313438.1	BdistachyonMur1_373_v1_2;BdistachyonLuc1_347_v1_2;BdistachyonABR3_343_v1_2	Brachypodium distachyon	44	3	6.81818
BG_XP_024313476.1	BdistachyonBdTR10c_374_v1_2	Brachypodium distachyon	44	1	2.27273
BG_XP_024313494.1	BdistachyonBdTR9k_358_v1_2;BdistachyonTek_4_332_v1_2	Brachypodium distachyon	44	2	4.54545
BG_XP_024313502.1	BdistachyonAdi_12_359_v1_2	Brachypodium distachyon	44	1	2.27273
BG_XP_024313503.1	BdistachyonBdTR3c_354_v1_2	Brachypodium distachyon	44	1	2.27273
BG_XP_024313509.1	BdistachyonTek_4_332_v1_2	Brachypodium distachyon	44	1	2.27273
BG_XP_024313526.1	BdistachyonBd18_1_362_v1_2;BdistachyonABR7_369_v1_2;BdistachyonMon3_350_v1_2;BdistachyonArn1_355_v1_2;BdistachyonABR9_333_v1_2;BdistachyonBdTR7a_329_v1_2	Brachypodium distachyon	44	6	13.6364
BG_XP_024313528.1	BdistachyonBdTR8i_348_v1_2	Brachypodium distachyon	44	1	2.27273
BG_XP_024313531.1	BdistachyonABR9_333_v1_2	Brachypodium distachyon	44	1	2.27273
BG_XP_024313533.1	BdistachyonMon3_350_v1_2;BdistachyonArn1_355_v1_2	Brachypodium distachyon	44	2	4.54545
BG_XP_024313534.1	BdistachyonBdTR12c_352_v1_2;BdistachyonTek_4_332_v1_2	Brachypodium distachyon	44	2	4.54545
BG_XP_024313540.1	BdistachyonBd29_1_346_v1_2	Brachypodium distachyon	44	1	2.27273
BG_XP_024313559.1	BdistachyonBdTR9k_358_v1_2;BdistachyonBdTR3c_354_v1_2;BdistachyonBdTR12c_352_v1_2;BdistachyonBd2_3_353_v1_2;BdistachyonTek_4_332_v1_2	Brachypodium distachyon	44	5	11.3636
BG_XP_024313560.1	BdistachyonTek_4_332_v1_2	Brachypodium distachyon	44	1	2.27273
BG_XP_024313561.1	BdistachyonTek_4_332_v1_2;BdistachyonBdTR8i_348_v1_2	Brachypodium distachyon	44	2	4.54545
BG_XP_024313569.1	BdistachyonTek_4_332_v1_2	Brachypodium distachyon	44	1	2.27273
BG_XP_024313571.1	BdistachyonTek_4_332_v1_2	Brachypodium distachyon	44	1	2.27273
BG_XP_024313572.1	BdistachyonMon3_350_v1_2;BdistachyonBd21_3_460_v1.0_2;BdistachyonBd21_3_378_v1_2	Brachypodium distachyon	44	3	6.81818
BG_XP_024313634.1	BdistachyonBd18_1_362_v1_2;BdistachyonTek_4_332_v1_2;BdistachyonBdTR8i_348_v1_2;BdistachyonBd29_1_346_v1_2;BdistachyonBd21_3_460_v1.0_2;BdistachyonABR9_333_v1_2;BdistachyonBdTR7a_329_v1_2;BdistachyonBd21_3_378_v1_2	Brachypodium distachyon	44	8	18.1818
BG_XP_024313635.1	BdistachyonAdi_12_359_v1_2	Brachypodium distachyon	44	1	2.27273
BG_XP_024313767.1	BdistachyonABR9_333_v1_2	Brachypodium distachyon	44	1	2.27273
BG_XP_024313824.1	BdistachyonKoz_1_330_v1_2;BdistachyonTek_4_332_v1_2;BdistachyonBis_1_338_v1_2;BdistachyonBdTR8i_348_v1_2;BdistachyonBdTR13c_365_v1_2;BdistachyonBdTR13a_334_v1_2;BdistachyonBd29_1_346_v1_2;BdistachyonABR9_333_v1_2;BdistachyonBdTR7a_329_v1_2	Brachypodium distachyon	44	9	20.4545
BG_XP_024313841.1	BdistachyonTek_4_332_v1_2	Brachypodium distachyon	44	1	2.27273
BG_XP_024313842.1	BdistachyonMur1_373_v1_2;BdistachyonBdTR9k_358_v1_2;BdistachyonBd2_3_353_v1_2	Brachypodium distachyon	44	3	6.81818
BG_XP_024313851.1	BdistachyonBdTR12c_352_v1_2	Brachypodium distachyon	44	1	2.27273
BG_XP_024313866.1	BdistachyonSig2_371_v1_2;BdistachyonS8iiC_340_v1_2;BdistachyonRon2_360_v1_2;BdistachyonPer1_326_v1_2;BdistachyonMur1_373_v1_2;BdistachyonFoz1_366_v1_2;BdistachyonAdi_12_359_v1_2;BdistachyonABR2_337_v1_2;BdistachyonBdTR8i_348_v1_2;BdistachyonABR9_333_v1_2;BdistachyonBdTR7a_329_v1_2	Brachypodium distachyon	44	11	25
BG_XP_024313905.1	BdistachyonPer1_326_v1_2;BdistachyonBdTR9k_358_v1_2;BdistachyonBdTR11g_357_v1_2;BdistachyonMon3_350_v1_2;BdistachyonBdTR13c_365_v1_2;BdistachyonArn1_355_v1_2	Brachypodium distachyon	44	6	13.6364
BG_XP_024313911.1	BdistachyonBd2_3_353_v1_2	Brachypodium distachyon	44	1	2.27273
BG_XP_024313916.1	BdistachyonTek_4_332_v1_2	Brachypodium distachyon	44	1	2.27273
BG_XP_024313929.1	BdistachyonTek_4_332_v1_2;BdistachyonBis_1_338_v1_2;BdistachyonBdTR8i_348_v1_2;BdistachyonBdTR13c_365_v1_2;BdistachyonBdTR13a_334_v1_2;BdistachyonBd29_1_346_v1_2;BdistachyonABR9_333_v1_2;BdistachyonABR4_364_v1_2;BdistachyonBdTR7a_329_v1_2	Brachypodium distachyon	44	9	20.4545	Pectin_metabolism	PE/PME
BG_XP_024313938.1	BdistachyonBdTR11a_380_v1_2	Brachypodium distachyon	44	1	2.27273
BG_XP_024313960.1	BdistachyonMon3_350_v1_2;BdistachyonBdTR8i_348_v1_2;BdistachyonBd29_1_346_v1_2	Brachypodium distachyon	44	3	6.81818
BG_XP_024313971.1	BdistachyonBdTR2b_376_v1_2	Brachypodium distachyon	44	1	2.27273
BG_XP_024313985.1	BdistachyonPer1_326_v1_2;BdistachyonABR5_379_v1_2;BdistachyonABR2_337_v1_2;BdistachyonMon3_350_v1_2	Brachypodium distachyon	44	4	9.09091
BG_XP_024313997.1	BdistachyonBdTR9k_358_v1_2;BdistachyonBdTR5i_370_v1_2;BdistachyonBdTR11i_363_v1_2;BdistachyonBd2_3_353_v1_2	Brachypodium distachyon	44	4	9.09091
BG_XP_024314005.1	BdistachyonBdTR9k_358_v1_2;BdistachyonBdTR5i_370_v1_2;BdistachyonBdTR12c_352_v1_2;BdistachyonBdTR11i_363_v1_2;BdistachyonBdTR11a_380_v1_2;BdistachyonABR6_336_v1_2;BdistachyonUni2_327_v1_2;BdistachyonTek_4_332_v1_2	Brachypodium distachyon	44	8	18.1818
BG_XP_024314019.1	BdistachyonRon2_360_v1_2;BdistachyonPer1_326_v1_2;BdistachyonMur1_373_v1_2;BdistachyonMig3_377_v1_2;BdistachyonLuc1_347_v1_2;BdistachyonKoz_1_330_v1_2;BdistachyonKah_5_342_v1_2;BdistachyonJer1_375_v1_2;BdistachyonBdTR9k_358_v1_2;BdistachyonBdTR3c_354_v1_2;BdistachyonBdTR2b_376_v1_2;BdistachyonBdTR1i_345_v1_2;BdistachyonBdTR12c_352_v1_2;BdistachyonBdTR11i_363_v1_2;BdistachyonBdTR11g_357_v1_2;Bdist…	Brachypodium distachyon	44	34	77.2727
BG_XP_024314044.1	BdistachyonTek_4_332_v1_2	Brachypodium distachyon	44	1	2.27273
BG_XP_024314061.1	BdistachyonS8iiC_340_v1_2;BdistachyonRon2_360_v1_2;BdistachyonMig3_377_v1_2;BdistachyonBdTR12c_352_v1_2;BdistachyonBd18_1_362_v1_2;BdistachyonABR7_369_v1_2;BdistachyonABR5_379_v1_2;BdistachyonABR3_343_v1_2;BdistachyonTek_4_332_v1_2;BdistachyonBdTR8i_348_v1_2;BdistachyonABR9_333_v1_2;BdistachyonABR4_364_v1_2	Brachypodium distachyon	44	12	27.2727	Pectin_metabolism	PAE
BG_XP_024314063.1	BdistachyonPer1_326_v1_2	Brachypodium distachyon	44	1	2.27273
BG_XP_024314066.1	BdistachyonMon3_350_v1_2;BdistachyonArn1_355_v1_2	Brachypodium distachyon	44	2	4.54545
BG_XP_024314068.1	BdistachyonTek_4_332_v1_2	Brachypodium distachyon	44	1	2.27273
BG_XP_024314073.1	BdistachyonTek_4_332_v1_2	Brachypodium distachyon	44	1	2.27273
BG_XP_024314079.1	BdistachyonBdTR2b_376_v1_2;BdistachyonBdTR1i_345_v1_2	Brachypodium distachyon	44	2	4.54545
BG_XP_024314080.1	BdistachyonJer1_375_v1_2;BdistachyonBdTR9k_358_v1_2;BdistachyonBdTR3c_354_v1_2;BdistachyonABR7_369_v1_2;BdistachyonABR6_336_v1_2;BdistachyonArn1_355_v1_2	Brachypodium distachyon	44	6	13.6364
BG_XP_024314108.1	BdistachyonS8iiC_340_v1_2;BdistachyonBdTR2b_376_v1_2;BdistachyonBdTR1i_345_v1_2;BdistachyonBdTR12c_352_v1_2;BdistachyonTek_4_332_v1_2;BdistachyonBdTR8i_348_v1_2;BdistachyonBd29_1_346_v1_2;BdistachyonArn1_355_v1_2;BdistachyonABR9_333_v1_2;BdistachyonBdTR7a_329_v1_2	Brachypodium distachyon	44	10	22.7273
BG_XP_024314112.1	BdistachyonBdTR11a_380_v1_2;BdistachyonTek_4_332_v1_2	Brachypodium distachyon	44	2	4.54545
BG_XP_024314121.1	BdistachyonBdTR13c_365_v1_2	Brachypodium distachyon	44	1	2.27273
BG_XP_024314140.1	BdistachyonSig2_371_v1_2;BdistachyonS8iiC_340_v1_2;BdistachyonRon2_360_v1_2;BdistachyonPer1_326_v1_2;BdistachyonMur1_373_v1_2;BdistachyonMig3_377_v1_2;BdistachyonLuc1_347_v1_2;BdistachyonJer1_375_v1_2;BdistachyonFoz1_366_v1_2;BdistachyonBdTR9k_358_v1_2;BdistachyonAdi_12_359_v1_2;BdistachyonABR6_336_v1_2;BdistachyonABR5_379_v1_2;BdistachyonABR3_343_v1_2;BdistachyonUni2_327_v1_2;BdistachyonTek_4_33…	Brachypodium distachyon	44	23	52.2727
BG_XP_024314155.1	BdistachyonAdi_12_359_v1_2;BdistachyonBdTR8i_348_v1_2	Brachypodium distachyon	44	2	4.54545
BG_XP_024314194.1	BdistachyonPer1_326_v1_2;BdistachyonMur1_373_v1_2;BdistachyonMon3_350_v1_2	Brachypodium distachyon	44	3	6.81818	Lignin_synthesis	PRX
BG_XP_024314220.1	BdistachyonSig2_371_v1_2;BdistachyonRon2_360_v1_2;BdistachyonPer1_326_v1_2;BdistachyonMur1_373_v1_2;BdistachyonMig3_377_v1_2;BdistachyonLuc1_347_v1_2;BdistachyonJer1_375_v1_2;BdistachyonFoz1_366_v1_2;BdistachyonABR7_369_v1_2;BdistachyonABR6_336_v1_2;BdistachyonABR5_379_v1_2;BdistachyonUni2_327_v1_2	Brachypodium distachyon	44	12	27.2727
BG_XP_024314263.1	BdistachyonSig2_371_v1_2	Brachypodium distachyon	44	1	2.27273
BG_XP_024314264.1	BdistachyonSig2_371_v1_2;BdistachyonRon2_360_v1_2;BdistachyonMig3_377_v1_2;BdistachyonLuc1_347_v1_2;BdistachyonFoz1_366_v1_2;BdistachyonABR5_379_v1_2;BdistachyonABR3_343_v1_2;BdistachyonABR2_337_v1_2;BdistachyonTek_4_332_v1_2;BdistachyonMon3_350_v1_2;BdistachyonBdTR8i_348_v1_2;BdistachyonBd29_1_346_v1_2;BdistachyonArn1_355_v1_2;BdistachyonABR9_333_v1_2;BdistachyonABR4_364_v1_2;BdistachyonBdTR7a_3…	Brachypodium distachyon	44	16	36.3636
BG_XP_024314271.1	BdistachyonMur1_373_v1_2;BdistachyonKoz_1_330_v1_2;BdistachyonBdTR9k_358_v1_2;BdistachyonBdTR5i_370_v1_2;BdistachyonBdTR2b_376_v1_2;BdistachyonBdTR12c_352_v1_2;BdistachyonBdTR11i_363_v1_2;BdistachyonBdTR11a_380_v1_2;BdistachyonBd2_3_353_v1_2;BdistachyonAdi_12_359_v1_2;BdistachyonTek_4_332_v1_2;BdistachyonMon3_350_v1_2;BdistachyonBd29_1_346_v1_2	Brachypodium distachyon	44	13	29.5455
BG_XP_024314274.1	BdistachyonSig2_371_v1_2	Brachypodium distachyon	44	1	2.27273
BG_XP_024314347.1	BdistachyonBd2_3_353_v1_2	Brachypodium distachyon	44	1	2.27273
BG_XP_024314383.1	BdistachyonBdTR12c_352_v1_2	Brachypodium distachyon	44	1	2.27273
BG_XP_024314388.1	BdistachyonBdTR11i_363_v1_2;BdistachyonBdTR11g_357_v1_2;BdistachyonBdTR11a_380_v1_2;BdistachyonTek_4_332_v1_2;BdistachyonMon3_350_v1_2;BdistachyonBdTR8i_348_v1_2;BdistachyonBd29_1_346_v1_2;BdistachyonArn1_355_v1_2	Brachypodium distachyon	44	8	18.1818
BG_XP_024314399.1	BdistachyonBdTR12c_352_v1_2	Brachypodium distachyon	44	1	2.27273
BG_XP_024314427.1	BdistachyonS8iiC_340_v1_2;BdistachyonMig3_377_v1_2;BdistachyonFoz1_366_v1_2;BdistachyonBdTR12c_352_v1_2;BdistachyonBd18_1_362_v1_2;BdistachyonABR3_343_v1_2	Brachypodium distachyon	44	6	13.6364
BG_XP_024314488.1	BdistachyonBdTR5i_370_v1_2;BdistachyonBdTR11a_380_v1_2;BdistachyonTek_4_332_v1_2;BdistachyonBdTR8i_348_v1_2	Brachypodium distachyon	44	4	9.09091
BG_XP_024314494.1	BdistachyonBdTR3c_354_v1_2	Brachypodium distachyon	44	1	2.27273
BG_XP_024314497.1	BdistachyonTek_4_332_v1_2	Brachypodium distachyon	44	1	2.27273
BG_XP_024314500.1	BdistachyonMur1_373_v1_2;BdistachyonBdTR9k_358_v1_2;BdistachyonBdTR11a_380_v1_2;BdistachyonBd2_3_353_v1_2;BdistachyonABR6_336_v1_2;BdistachyonTek_4_332_v1_2;BdistachyonBdTR13a_334_v1_2	Brachypodium distachyon	44	7	15.9091
BG_XP_024314507.1	BdistachyonTek_4_332_v1_2	Brachypodium distachyon	44	1	2.27273
BG_XP_024314523.1	BdistachyonFoz1_366_v1_2;BdistachyonBdTR5i_370_v1_2	Brachypodium distachyon	44	2	4.54545
BG_XP_024314524.1	BdistachyonBdTR2b_376_v1_2;BdistachyonBdTR12c_352_v1_2;BdistachyonAdi_12_359_v1_2;BdistachyonUni2_327_v1_2;BdistachyonBdTR13c_365_v1_2;BdistachyonBd21_3_378_v1_2	Brachypodium distachyon	44	6	13.6364
BG_XP_024314525.1	BdistachyonBdTR11a_380_v1_2	Brachypodium distachyon	44	1	2.27273	Pectin_metabolism	PG/PL
BG_XP_024314527.1	BdistachyonTek_4_332_v1_2;BdistachyonBdTR8i_348_v1_2	Brachypodium distachyon	44	2	4.54545
BG_XP_024314528.1	BdistachyonBdTR9k_358_v1_2;BdistachyonBdTR5i_370_v1_2;BdistachyonBdTR12c_352_v1_2;BdistachyonTek_4_332_v1_2;BdistachyonBis_1_338_v1_2	Brachypodium distachyon	44	5	11.3636
BG_XP_024314529.1	BdistachyonBdTR13c_365_v1_2	Brachypodium distachyon	44	1	2.27273
BG_XP_024314534.1	BdistachyonTek_4_332_v1_2;BdistachyonMon3_350_v1_2;BdistachyonBdTR8i_348_v1_2;BdistachyonBd29_1_346_v1_2;BdistachyonArn1_355_v1_2;BdistachyonABR9_333_v1_2	Brachypodium distachyon	44	6	13.6364
BG_XP_024314538.1	BdistachyonSig2_371_v1_2;BdistachyonS8iiC_340_v1_2;BdistachyonPer1_326_v1_2;BdistachyonMig3_377_v1_2;BdistachyonJer1_375_v1_2;BdistachyonBdTR9k_358_v1_2;BdistachyonBdTR10c_374_v1_2;BdistachyonBd2_3_353_v1_2;BdistachyonABR7_369_v1_2;BdistachyonABR2_337_v1_2;BdistachyonTek_4_332_v1_2;BdistachyonBdTR13c_365_v1_2;BdistachyonBd29_1_346_v1_2;BdistachyonABR9_333_v1_2;BdistachyonBd21_3_378_v1_2	Brachypodium distachyon	44	15	34.0909
BG_XP_024314539.1	BdistachyonMur1_373_v1_2;BdistachyonLuc1_347_v1_2	Brachypodium distachyon	44	2	4.54545
BG_XP_024314546.1	BdistachyonKah_5_342_v1_2;BdistachyonBdTR5i_370_v1_2;BdistachyonBdTR11i_363_v1_2;BdistachyonBdTR11a_380_v1_2;BdistachyonBd2_3_353_v1_2;BdistachyonAdi_12_359_v1_2;BdistachyonTek_4_332_v1_2;BdistachyonBis_1_338_v1_2;BdistachyonBdTR13c_365_v1_2;BdistachyonBd29_1_346_v1_2	Brachypodium distachyon	44	10	22.7273
BG_XP_024314553.1	BdistachyonBdTR11g_357_v1_2;BdistachyonBd21_3_378_v1_2	Brachypodium distachyon	44	2	4.54545
BG_XP_024314555.1	BdistachyonBdTR9k_358_v1_2;BdistachyonBdTR5i_370_v1_2;BdistachyonBdTR11i_363_v1_2;BdistachyonBdTR11a_380_v1_2;BdistachyonBd2_3_353_v1_2;BdistachyonTek_4_332_v1_2;BdistachyonBis_1_338_v1_2;BdistachyonBdTR13c_365_v1_2	Brachypodium distachyon	44	8	18.1818
BG_XP_024314557.1	BdistachyonTek_4_332_v1_2	Brachypodium distachyon	44	1	2.27273
BG_XP_024314560.1	BdistachyonBd29_1_346_v1_2	Brachypodium distachyon	44	1	2.27273
BG_XP_024314563.1	BdistachyonSig2_371_v1_2;BdistachyonS8iiC_340_v1_2;BdistachyonPer1_326_v1_2;BdistachyonMur1_373_v1_2;BdistachyonMig3_377_v1_2;BdistachyonLuc1_347_v1_2;BdistachyonKoz_1_330_v1_2;BdistachyonJer1_375_v1_2;BdistachyonFoz1_366_v1_2;BdistachyonBdTR5i_370_v1_2;BdistachyonBdTR3c_354_v1_2;BdistachyonBdTR2b_376_v1_2;BdistachyonBdTR1i_345_v1_2;BdistachyonBdTR12c_352_v1_2;BdistachyonBdTR11i_363_v1_2;Bdistach…	Brachypodium distachyon	44	30	68.1818
BG_XP_024314564.1	BdistachyonABR3_343_v1_2	Brachypodium distachyon	44	1	2.27273
BG_XP_024314565.1	BdistachyonKah_5_342_v1_2;BdistachyonBdTR5i_370_v1_2	Brachypodium distachyon	44	2	4.54545
BG_XP_024314577.1	BdistachyonS8iiC_340_v1_2;BdistachyonPer1_326_v1_2;BdistachyonMur1_373_v1_2;BdistachyonKah_5_342_v1_2;BdistachyonBdTR9k_358_v1_2;BdistachyonBdTR5i_370_v1_2;BdistachyonBdTR12c_352_v1_2;BdistachyonBdTR11i_363_v1_2;BdistachyonBdTR11a_380_v1_2;BdistachyonBdTR10c_374_v1_2;BdistachyonBd2_3_353_v1_2;BdistachyonAdi_2_372_v1_2;BdistachyonAdi_12_359_v1_2;BdistachyonUni2_327_v1_2;BdistachyonTek_4_332_v1_2;B…	Brachypodium distachyon	44	19	43.1818
BG_XP_024314584.1	BdistachyonBdTR5i_370_v1_2	Brachypodium distachyon	44	1	2.27273
BG_XP_024314586.1	BdistachyonBdTR9k_358_v1_2	Brachypodium distachyon	44	1	2.27273
BG_XP_024314587.1	BdistachyonS8iiC_340_v1_2;BdistachyonRon2_360_v1_2;BdistachyonMur1_373_v1_2;BdistachyonLuc1_347_v1_2;BdistachyonBdTR11a_380_v1_2;BdistachyonBd2_3_353_v1_2;BdistachyonUni2_327_v1_2;BdistachyonTek_4_332_v1_2	Brachypodium distachyon	44	8	18.1818
BG_XP_024314592.1	BdistachyonSig2_371_v1_2;BdistachyonS8iiC_340_v1_2;BdistachyonRon2_360_v1_2;BdistachyonPer1_326_v1_2;BdistachyonMur1_373_v1_2;BdistachyonMig3_377_v1_2;BdistachyonKoz_1_330_v1_2;BdistachyonKah_5_342_v1_2;BdistachyonJer1_375_v1_2;BdistachyonFoz1_366_v1_2;BdistachyonBdTR5i_370_v1_2;BdistachyonBdTR3c_354_v1_2;BdistachyonBdTR2b_376_v1_2;BdistachyonBdTR1i_345_v1_2;BdistachyonBdTR11i_363_v1_2;Bdistachyo…	Brachypodium distachyon	44	32	72.7273
BG_XP_024314596.1	BdistachyonBdTR5i_370_v1_2;BdistachyonBdTR11a_380_v1_2;BdistachyonTek_4_332_v1_2;BdistachyonBdTR8i_348_v1_2;BdistachyonBd21_3_378_v1_2	Brachypodium distachyon	44	5	11.3636
BG_XP_024314597.1	BdistachyonTek_4_332_v1_2	Brachypodium distachyon	44	1	2.27273
BG_XP_024314601.1	BdistachyonBdTR8i_348_v1_2;BdistachyonABR9_333_v1_2	Brachypodium distachyon	44	2	4.54545
BG_XP_024314612.1	BdistachyonTek_4_332_v1_2	Brachypodium distachyon	44	1	2.27273
BG_XP_024314614.1	BdistachyonTek_4_332_v1_2	Brachypodium distachyon	44	1	2.27273
BG_XP_024314619.1	BdistachyonBdTR5i_370_v1_2;BdistachyonBdTR11a_380_v1_2;BdistachyonBdTR8i_348_v1_2	Brachypodium distachyon	44	3	6.81818
BG_XP_024314620.1	BdistachyonTek_4_332_v1_2	Brachypodium distachyon	44	1	2.27273
BG_XP_024314624.1	BdistachyonBdTR9k_358_v1_2;BdistachyonBdTR12c_352_v1_2;BdistachyonTek_4_332_v1_2	Brachypodium distachyon	44	3	6.81818
BG_XP_024314627.1	BdistachyonBdTR9k_358_v1_2	Brachypodium distachyon	44	1	2.27273
BG_XP_024314635.1	BdistachyonTek_4_332_v1_2;BdistachyonBd21_3_378_v1_2	Brachypodium distachyon	44	2	4.54545
BG_XP_024314641.1	BdistachyonSig2_371_v1_2;BdistachyonMon3_350_v1_2	Brachypodium distachyon	44	2	4.54545
BG_XP_024314642.1	BdistachyonTek_4_332_v1_2	Brachypodium distachyon	44	1	2.27273
BG_XP_024314647.1	BdistachyonBdTR11a_380_v1_2	Brachypodium distachyon	44	1	2.27273
BG_XP_024314664.1	BdistachyonBdTR12c_352_v1_2	Brachypodium distachyon	44	1	2.27273
BG_XP_024314734.1	BdistachyonBdTR11a_380_v1_2	Brachypodium distachyon	44	1	2.27273
BG_XP_024314751.1	BdistachyonBdTR11g_357_v1_2	Brachypodium distachyon	44	1	2.27273
BG_XP_024314753.1	BdistachyonSig2_371_v1_2;BdistachyonS8iiC_340_v1_2;BdistachyonRon2_360_v1_2;BdistachyonPer1_326_v1_2;BdistachyonMur1_373_v1_2;BdistachyonMig3_377_v1_2;BdistachyonLuc1_347_v1_2;BdistachyonJer1_375_v1_2;BdistachyonFoz1_366_v1_2;BdistachyonABR7_369_v1_2;BdistachyonABR6_336_v1_2;BdistachyonABR5_379_v1_2;BdistachyonABR3_343_v1_2;BdistachyonABR2_337_v1_2;BdistachyonUni2_327_v1_2;BdistachyonABR4_364_v1_2	Brachypodium distachyon	44	16	36.3636
BG_XP_024314761.1	BdistachyonTek_4_332_v1_2;BdistachyonBdTR8i_348_v1_2;BdistachyonBd29_1_346_v1_2;BdistachyonABR9_333_v1_2;BdistachyonBdTR7a_329_v1_2	Brachypodium distachyon	44	5	11.3636
BG_XP_024314762.1	BdistachyonTek_4_332_v1_2;BdistachyonBdTR8i_348_v1_2;BdistachyonBd29_1_346_v1_2;BdistachyonABR9_333_v1_2;BdistachyonBdTR7a_329_v1_2	Brachypodium distachyon	44	5	11.3636
BG_XP_024314763.1	BdistachyonSig2_371_v1_2;BdistachyonPer1_326_v1_2;BdistachyonMig3_377_v1_2;BdistachyonFoz1_366_v1_2;BdistachyonABR6_336_v1_2;BdistachyonABR2_337_v1_2;BdistachyonTek_4_332_v1_2;BdistachyonMon3_350_v1_2;BdistachyonBdTR8i_348_v1_2;BdistachyonBd21_3_460_v1.0_2;BdistachyonArn1_355_v1_2;BdistachyonABR4_364_v1_2;BdistachyonBd21_3_378_v1_2	Brachypodium distachyon	44	13	29.5455
BG_XP_024314764.1	BdistachyonTek_4_332_v1_2	Brachypodium distachyon	44	1	2.27273
BG_XP_024314765.1	BdistachyonSig2_371_v1_2;BdistachyonPer1_326_v1_2;BdistachyonMig3_377_v1_2;BdistachyonFoz1_366_v1_2;BdistachyonABR6_336_v1_2;BdistachyonABR2_337_v1_2;BdistachyonTek_4_332_v1_2;BdistachyonMon3_350_v1_2;BdistachyonBdTR8i_348_v1_2;BdistachyonBd21_3_460_v1.0_2;BdistachyonArn1_355_v1_2;BdistachyonABR9_333_v1_2;BdistachyonABR4_364_v1_2;BdistachyonBdTR7a_329_v1_2;BdistachyonBd21_3_378_v1_2	Brachypodium distachyon	44	15	34.0909
BG_XP_024314779.1	BdistachyonSig2_371_v1_2;BdistachyonBdTR11g_357_v1_2;BdistachyonBdTR10c_374_v1_2;BdistachyonArn1_355_v1_2;BdistachyonBd21_3_378_v1_2	Brachypodium distachyon	44	5	11.3636
BG_XP_024314780.1	BdistachyonTek_4_332_v1_2;BdistachyonBd29_1_346_v1_2;BdistachyonABR9_333_v1_2	Brachypodium distachyon	44	3	6.81818
BG_XP_024314794.1	BdistachyonBdTR9k_358_v1_2;BdistachyonAdi_12_359_v1_2;BdistachyonTek_4_332_v1_2;BdistachyonBdTR8i_348_v1_2;BdistachyonBd29_1_346_v1_2	Brachypodium distachyon	44	5	11.3636
BG_XP_024314795.1	BdistachyonTek_4_332_v1_2;BdistachyonMon3_350_v1_2;BdistachyonBdTR8i_348_v1_2;BdistachyonBd29_1_346_v1_2;BdistachyonArn1_355_v1_2;BdistachyonABR9_333_v1_2;BdistachyonBdTR7a_329_v1_2	Brachypodium distachyon	44	7	15.9091
BG_XP_024314857.1	BdistachyonMur1_373_v1_2;BdistachyonMig3_377_v1_2;BdistachyonUni2_327_v1_2	Brachypodium distachyon	44	3	6.81818
BG_XP_024314890.1	BdistachyonRon2_360_v1_2;BdistachyonBd18_1_362_v1_2;BdistachyonABR7_369_v1_2;BdistachyonBdTR8i_348_v1_2	Brachypodium distachyon	44	4	9.09091
BG_XP_024314891.1	BdistachyonSig2_371_v1_2;BdistachyonMig3_377_v1_2;BdistachyonFoz1_366_v1_2;BdistachyonBdTR10c_374_v1_2;BdistachyonABR7_369_v1_2;BdistachyonArn1_355_v1_2	Brachypodium distachyon	44	6	13.6364
BG_XP_024314913.1	BdistachyonRon2_360_v1_2;BdistachyonPer1_326_v1_2;BdistachyonKoz_1_330_v1_2;BdistachyonBdTR9k_358_v1_2;BdistachyonBdTR5i_370_v1_2;BdistachyonBdTR3c_354_v1_2;BdistachyonBdTR2b_376_v1_2;BdistachyonBdTR1i_345_v1_2;BdistachyonBdTR11i_363_v1_2;BdistachyonBdTR11g_357_v1_2;BdistachyonBdTR11a_380_v1_2;BdistachyonBd18_1_362_v1_2;BdistachyonABR7_369_v1_2;BdistachyonABR2_337_v1_2;BdistachyonBd21_3_460_v1.0_…	Brachypodium distachyon	44	16	36.3636
BG_XP_024314927.1	BdistachyonBdTR11a_380_v1_2;BdistachyonBdTR8i_348_v1_2	Brachypodium distachyon	44	2	4.54545
BG_XP_024314929.1	BdistachyonJer1_375_v1_2;BdistachyonABR7_369_v1_2;BdistachyonUni2_327_v1_2;BdistachyonABR4_364_v1_2	Brachypodium distachyon	44	4	9.09091
BG_XP_024314937.1	BdistachyonSig2_371_v1_2;BdistachyonS8iiC_340_v1_2;BdistachyonRon2_360_v1_2;BdistachyonPer1_326_v1_2;BdistachyonMur1_373_v1_2;BdistachyonMig3_377_v1_2;BdistachyonLuc1_347_v1_2;BdistachyonKoz_1_330_v1_2;BdistachyonKah_5_342_v1_2;BdistachyonJer1_375_v1_2;BdistachyonFoz1_366_v1_2;BdistachyonBdTR3c_354_v1_2;BdistachyonBdTR2b_376_v1_2;BdistachyonBdTR1i_345_v1_2;BdistachyonBdTR12c_352_v1_2;BdistachyonB…	Brachypodium distachyon	44	37	84.0909
BG_XP_024314949.1	BdistachyonMon3_350_v1_2	Brachypodium distachyon	44	1	2.27273
BG_XP_024314952.1	BdistachyonBdTR5i_370_v1_2;BdistachyonABR5_379_v1_2	Brachypodium distachyon	44	2	4.54545
BG_XP_024314954.1	BdistachyonTek_4_332_v1_2	Brachypodium distachyon	44	1	2.27273
BG_XP_024314987.1	BdistachyonRon2_360_v1_2;BdistachyonKoz_1_330_v1_2;BdistachyonBdTR3c_354_v1_2;BdistachyonABR5_379_v1_2;BdistachyonABR2_337_v1_2;BdistachyonMon3_350_v1_2;BdistachyonArn1_355_v1_2;BdistachyonABR4_364_v1_2	Brachypodium distachyon	44	8	18.1818
BG_XP_024314989.1	BdistachyonTek_4_332_v1_2;BdistachyonBdTR8i_348_v1_2;BdistachyonBd29_1_346_v1_2;BdistachyonABR9_333_v1_2;BdistachyonBdTR7a_329_v1_2	Brachypodium distachyon	44	5	11.3636
BG_XP_024314996.1	BdistachyonSig2_371_v1_2;BdistachyonS8iiC_340_v1_2;BdistachyonRon2_360_v1_2;BdistachyonPer1_326_v1_2;BdistachyonMur1_373_v1_2;BdistachyonMig3_377_v1_2;BdistachyonLuc1_347_v1_2;BdistachyonKoz_1_330_v1_2;BdistachyonKah_5_342_v1_2;BdistachyonJer1_375_v1_2;BdistachyonFoz1_366_v1_2;BdistachyonBdTR3c_354_v1_2;BdistachyonBdTR1i_345_v1_2;BdistachyonBdTR11i_363_v1_2;BdistachyonBdTR11g_357_v1_2;Bdistachyon…	Brachypodium distachyon	44	28	63.6364
BG_XP_024315047.1	BdistachyonBd21_3_460_v1.0_2;BdistachyonBd21_3_378_v1_2	Brachypodium distachyon	44	2	4.54545
BG_XP_024315050.1	BdistachyonLuc1_347_v1_2;BdistachyonBd29_1_346_v1_2;BdistachyonABR9_333_v1_2;BdistachyonBdTR7a_329_v1_2	Brachypodium distachyon	44	4	9.09091
BG_XP_024315052.1	BdistachyonS8iiC_340_v1_2;BdistachyonRon2_360_v1_2;BdistachyonPer1_326_v1_2;BdistachyonMur1_373_v1_2;BdistachyonLuc1_347_v1_2;BdistachyonBdTR2b_376_v1_2;BdistachyonBdTR1i_345_v1_2;BdistachyonBdTR12c_352_v1_2;BdistachyonBdTR10c_374_v1_2;BdistachyonAdi_2_372_v1_2;BdistachyonABR7_369_v1_2;BdistachyonABR6_336_v1_2;BdistachyonABR5_379_v1_2;BdistachyonABR3_343_v1_2;BdistachyonABR2_337_v1_2;BdistachyonB…	Brachypodium distachyon	44	22	50
BG_XP_024315079.1	BdistachyonABR2_337_v1_2	Brachypodium distachyon	44	1	2.27273
BG_XP_024315134.1	BdistachyonSig2_371_v1_2;BdistachyonS8iiC_340_v1_2;BdistachyonRon2_360_v1_2;BdistachyonPer1_326_v1_2;BdistachyonMur1_373_v1_2;BdistachyonMig3_377_v1_2;BdistachyonLuc1_347_v1_2;BdistachyonKoz_1_330_v1_2;BdistachyonKah_5_342_v1_2;BdistachyonJer1_375_v1_2;BdistachyonFoz1_366_v1_2;BdistachyonBdTR9k_358_v1_2;BdistachyonBdTR5i_370_v1_2;BdistachyonBdTR3c_354_v1_2;BdistachyonBdTR2b_376_v1_2;BdistachyonBd…	Brachypodium distachyon	44	37	84.0909
BG_XP_024315149.1	BdistachyonBdTR8i_348_v1_2	Brachypodium distachyon	44	1	2.27273
BG_XP_024315150.1	BdistachyonSig2_371_v1_2;BdistachyonPer1_326_v1_2;BdistachyonMur1_373_v1_2;BdistachyonJer1_375_v1_2;BdistachyonFoz1_366_v1_2;BdistachyonBdTR3c_354_v1_2;BdistachyonBdTR1i_345_v1_2;BdistachyonBdTR12c_352_v1_2;BdistachyonBdTR10c_374_v1_2;BdistachyonABR7_369_v1_2;BdistachyonABR5_379_v1_2;BdistachyonABR3_343_v1_2;BdistachyonABR2_337_v1_2;BdistachyonUni2_327_v1_2;BdistachyonTek_4_332_v1_2;BdistachyonMo…	Brachypodium distachyon	44	23	52.2727
BG_XP_024315200.1	BdistachyonBdTR7a_329_v1_2	Brachypodium distachyon	44	1	2.27273
BG_XP_024315263.1	BdistachyonAdi_12_359_v1_2;BdistachyonTek_4_332_v1_2;BdistachyonBd21_3_378_v1_2	Brachypodium distachyon	44	3	6.81818
BG_XP_024315272.1	BdistachyonFoz1_366_v1_2;BdistachyonBd2_3_353_v1_2	Brachypodium distachyon	44	2	4.54545
BG_XP_024315286.1	BdistachyonBdTR2b_376_v1_2;BdistachyonBdTR1i_345_v1_2;BdistachyonAdi_2_372_v1_2;BdistachyonTek_4_332_v1_2;BdistachyonBdTR8i_348_v1_2;BdistachyonBd29_1_346_v1_2;BdistachyonABR9_333_v1_2;BdistachyonBdTR7a_329_v1_2	Brachypodium distachyon	44	8	18.1818
BG_XP_024315291.1	BdistachyonBdTR13c_365_v1_2	Brachypodium distachyon	44	1	2.27273
BG_XP_024315317.1	BdistachyonJer1_375_v1_2;BdistachyonABR7_369_v1_2	Brachypodium distachyon	44	2	4.54545
BG_XP_024315318.1	BdistachyonJer1_375_v1_2;BdistachyonABR7_369_v1_2	Brachypodium distachyon	44	2	4.54545
BG_XP_024315383.1	BdistachyonMon3_350_v1_2	Brachypodium distachyon	44	1	2.27273
BG_XP_024315398.1	BdistachyonBdTR12c_352_v1_2	Brachypodium distachyon	44	1	2.27273
BG_XP_024315449.1	BdistachyonBd29_1_346_v1_2	Brachypodium distachyon	44	1	2.27273
BG_XP_024315472.1	BdistachyonBdTR11i_363_v1_2;BdistachyonBdTR11g_357_v1_2;BdistachyonBdTR11a_380_v1_2	Brachypodium distachyon	44	3	6.81818
BG_XP_024315490.1	BdistachyonLuc1_347_v1_2;BdistachyonBdTR11i_363_v1_2;BdistachyonBdTR11g_357_v1_2;BdistachyonBdTR11a_380_v1_2	Brachypodium distachyon	44	4	9.09091
BG_XP_024315500.1	BdistachyonBdTR5i_370_v1_2;BdistachyonBdTR13c_365_v1_2;BdistachyonArn1_355_v1_2	Brachypodium distachyon	44	3	6.81818
BG_XP_024315504.1	BdistachyonSig2_371_v1_2;BdistachyonS8iiC_340_v1_2;BdistachyonRon2_360_v1_2;BdistachyonPer1_326_v1_2;BdistachyonMur1_373_v1_2;BdistachyonMig3_377_v1_2;BdistachyonLuc1_347_v1_2;BdistachyonKoz_1_330_v1_2;BdistachyonKah_5_342_v1_2;BdistachyonJer1_375_v1_2;BdistachyonFoz1_366_v1_2;BdistachyonBdTR9k_358_v1_2;BdistachyonBdTR5i_370_v1_2;BdistachyonBdTR3c_354_v1_2;BdistachyonBdTR2b_376_v1_2;BdistachyonBd…	Brachypodium distachyon	44	40	90.9091
BG_XP_024315543.1	BdistachyonABR9_333_v1_2	Brachypodium distachyon	44	1	2.27273
BG_XP_024315552.1	BdistachyonMon3_350_v1_2	Brachypodium distachyon	44	1	2.27273
BG_XP_024315562.1	BdistachyonTek_4_332_v1_2	Brachypodium distachyon	44	1	2.27273
BG_XP_024315571.1	BdistachyonPer1_326_v1_2;BdistachyonTek_4_332_v1_2	Brachypodium distachyon	44	2	4.54545
BG_XP_024315585.1	BdistachyonSig2_371_v1_2;BdistachyonRon2_360_v1_2;BdistachyonMur1_373_v1_2;BdistachyonMig3_377_v1_2;BdistachyonLuc1_347_v1_2;BdistachyonFoz1_366_v1_2;BdistachyonABR2_337_v1_2;BdistachyonUni2_327_v1_2	Brachypodium distachyon	44	8	18.1818
BG_XP_024315597.1	BdistachyonBdTR13c_365_v1_2	Brachypodium distachyon	44	1	2.27273
BG_XP_024315623.1	BdistachyonBdTR5i_370_v1_2;BdistachyonBdTR11a_380_v1_2;BdistachyonTek_4_332_v1_2;BdistachyonBd29_1_346_v1_2	Brachypodium distachyon	44	4	9.09091
BG_XP_024315640.1	BdistachyonABR2_337_v1_2	Brachypodium distachyon	44	1	2.27273
BG_XP_024315647.1	BdistachyonBdTR8i_348_v1_2	Brachypodium distachyon	44	1	2.27273
BG_XP_024315648.1	BdistachyonBdTR8i_348_v1_2	Brachypodium distachyon	44	1	2.27273
BG_XP_024315649.1	BdistachyonMur1_373_v1_2;BdistachyonJer1_375_v1_2;BdistachyonFoz1_366_v1_2;BdistachyonBdTR2b_376_v1_2;BdistachyonBdTR1i_345_v1_2;BdistachyonBdTR12c_352_v1_2;BdistachyonBdTR11a_380_v1_2;BdistachyonABR6_336_v1_2;BdistachyonUni2_327_v1_2;BdistachyonTek_4_332_v1_2;BdistachyonBdTR8i_348_v1_2;BdistachyonABR9_333_v1_2;BdistachyonBdTR7a_329_v1_2	Brachypodium distachyon	44	13	29.5455
BG_XP_024315664.1	BdistachyonBdTR3c_354_v1_2	Brachypodium distachyon	44	1	2.27273
BG_XP_024315665.1	BdistachyonSig2_371_v1_2;BdistachyonBdTR9k_358_v1_2;BdistachyonBdTR5i_370_v1_2;BdistachyonBdTR2b_376_v1_2;BdistachyonBdTR1i_345_v1_2;BdistachyonBdTR12c_352_v1_2;BdistachyonBd2_3_353_v1_2;BdistachyonAdi_12_359_v1_2;BdistachyonTek_4_332_v1_2;BdistachyonMon3_350_v1_2;BdistachyonBdTR8i_348_v1_2;BdistachyonBd29_1_346_v1_2;BdistachyonArn1_355_v1_2;BdistachyonABR9_333_v1_2;BdistachyonBdTR7a_329_v1_2	Brachypodium distachyon	44	15	34.0909
BG_XP_024315682.1	BdistachyonBdTR12c_352_v1_2;BdistachyonBdTR11a_380_v1_2;BdistachyonBd2_3_353_v1_2;BdistachyonTek_4_332_v1_2	Brachypodium distachyon	44	4	9.09091
BG_XP_024315687.1	BdistachyonBdTR5i_370_v1_2;BdistachyonBd2_3_353_v1_2	Brachypodium distachyon	44	2	4.54545
BG_XP_024315692.1	BdistachyonS8iiC_340_v1_2;BdistachyonKoz_1_330_v1_2;BdistachyonKah_5_342_v1_2;BdistachyonJer1_375_v1_2;BdistachyonBdTR3c_354_v1_2;BdistachyonBdTR2b_376_v1_2;BdistachyonBdTR1i_345_v1_2;BdistachyonBdTR12c_352_v1_2;BdistachyonBdTR11i_363_v1_2;BdistachyonBdTR11g_357_v1_2;BdistachyonBdTR11a_380_v1_2;BdistachyonBdTR10c_374_v1_2;BdistachyonBd18_1_362_v1_2;BdistachyonAdi_2_372_v1_2;BdistachyonBis_1_338_v…	Brachypodium distachyon	44	17	38.6364
BG_XP_024315719.1	BdistachyonTek_4_332_v1_2	Brachypodium distachyon	44	1	2.27273
BG_XP_024315726.1	BdistachyonTek_4_332_v1_2;BdistachyonBdTR8i_348_v1_2	Brachypodium distachyon	44	2	4.54545
BG_XP_024315730.1	BdistachyonAdi_2_372_v1_2	Brachypodium distachyon	44	1	2.27273
BG_XP_024315731.1	BdistachyonS8iiC_340_v1_2;BdistachyonMur1_373_v1_2;BdistachyonMig3_377_v1_2;BdistachyonABR6_336_v1_2;BdistachyonABR3_343_v1_2;BdistachyonABR2_337_v1_2;BdistachyonTek_4_332_v1_2;BdistachyonMon3_350_v1_2;BdistachyonBdTR8i_348_v1_2;BdistachyonBd29_1_346_v1_2;BdistachyonArn1_355_v1_2;BdistachyonABR9_333_v1_2;BdistachyonABR4_364_v1_2;BdistachyonBdTR7a_329_v1_2	Brachypodium distachyon	44	14	31.8182
BG_XP_024315735.1	BdistachyonBdTR9k_358_v1_2;BdistachyonBdTR5i_370_v1_2;BdistachyonBdTR3c_354_v1_2;BdistachyonBdTR10c_374_v1_2;BdistachyonBd2_3_353_v1_2;BdistachyonAdi_12_359_v1_2;BdistachyonTek_4_332_v1_2;BdistachyonBd29_1_346_v1_2	Brachypodium distachyon	44	8	18.1818
BG_XP_024315736.1	BdistachyonTek_4_332_v1_2	Brachypodium distachyon	44	1	2.27273
BG_XP_024315744.1	BdistachyonBdTR7a_329_v1_2	Brachypodium distachyon	44	1	2.27273
BG_XP_024315747.1	BdistachyonKoz_1_330_v1_2;BdistachyonBdTR3c_354_v1_2;BdistachyonTek_4_332_v1_2;BdistachyonBd29_1_346_v1_2;BdistachyonBdTR7a_329_v1_2	Brachypodium distachyon	44	5	11.3636
BG_XP_024315754.1	BdistachyonBd29_1_346_v1_2;BdistachyonBdTR7a_329_v1_2	Brachypodium distachyon	44	2	4.54545
BG_XP_024315765.1	BdistachyonMur1_373_v1_2;BdistachyonBdTR11a_380_v1_2;BdistachyonABR3_343_v1_2;BdistachyonTek_4_332_v1_2;BdistachyonABR4_364_v1_2	Brachypodium distachyon	44	5	11.3636
BG_XP_024315784.1	BdistachyonSig2_371_v1_2;BdistachyonS8iiC_340_v1_2;BdistachyonRon2_360_v1_2;BdistachyonPer1_326_v1_2;BdistachyonMur1_373_v1_2;BdistachyonMig3_377_v1_2;BdistachyonLuc1_347_v1_2;BdistachyonKoz_1_330_v1_2;BdistachyonKah_5_342_v1_2;BdistachyonJer1_375_v1_2;BdistachyonFoz1_366_v1_2;BdistachyonBdTR9k_358_v1_2;BdistachyonBdTR5i_370_v1_2;BdistachyonBdTR3c_354_v1_2;BdistachyonBdTR2b_376_v1_2;BdistachyonBd…	Brachypodium distachyon	44	41	93.1818
BG_XP_024315805.1	BdistachyonBdTR5i_370_v1_2;BdistachyonBdTR2b_376_v1_2;BdistachyonBdTR11a_380_v1_2;BdistachyonABR7_369_v1_2;BdistachyonTek_4_332_v1_2;BdistachyonBdTR8i_348_v1_2;BdistachyonBdTR13a_334_v1_2;BdistachyonBd29_1_346_v1_2;BdistachyonABR9_333_v1_2	Brachypodium distachyon	44	9	20.4545
BG_XP_024315808.1	BdistachyonTek_4_332_v1_2	Brachypodium distachyon	44	1	2.27273
BG_XP_024315830.1	BdistachyonRon2_360_v1_2;BdistachyonPer1_326_v1_2;BdistachyonMur1_373_v1_2;BdistachyonBdTR3c_354_v1_2;BdistachyonBdTR10c_374_v1_2;BdistachyonABR7_369_v1_2;BdistachyonABR5_379_v1_2;BdistachyonABR3_343_v1_2;BdistachyonTek_4_332_v1_2;BdistachyonBis_1_338_v1_2;BdistachyonBdTR8i_348_v1_2;BdistachyonABR9_333_v1_2;BdistachyonBd21_3_378_v1_2	Brachypodium distachyon	44	13	29.5455
BG_XP_024315862.1	BdistachyonKah_5_342_v1_2;BdistachyonJer1_375_v1_2;BdistachyonBdTR9k_358_v1_2;BdistachyonBdTR12c_352_v1_2;BdistachyonBdTR11i_363_v1_2;BdistachyonBdTR11a_380_v1_2;BdistachyonBdTR10c_374_v1_2;BdistachyonAdi_12_359_v1_2;BdistachyonABR7_369_v1_2;BdistachyonUni2_327_v1_2;BdistachyonTek_4_332_v1_2;BdistachyonMon3_350_v1_2;BdistachyonBis_1_338_v1_2;BdistachyonBdTR8i_348_v1_2	Brachypodium distachyon	44	14	31.8182
BG_XP_024315881.1	BdistachyonRon2_360_v1_2;BdistachyonKoz_1_330_v1_2;BdistachyonKah_5_342_v1_2;BdistachyonBdTR9k_358_v1_2;BdistachyonBdTR5i_370_v1_2;BdistachyonBdTR3c_354_v1_2;BdistachyonBdTR2b_376_v1_2;BdistachyonBdTR1i_345_v1_2;BdistachyonBdTR12c_352_v1_2;BdistachyonBdTR11i_363_v1_2;BdistachyonBdTR11g_357_v1_2;BdistachyonBdTR11a_380_v1_2;BdistachyonBdTR10c_374_v1_2;BdistachyonBd18_1_362_v1_2;BdistachyonAdi_2_372…	Brachypodium distachyon	44	20	45.4545
BG_XP_024315882.1	BdistachyonPer1_326_v1_2;BdistachyonMur1_373_v1_2;BdistachyonMig3_377_v1_2;BdistachyonJer1_375_v1_2	Brachypodium distachyon	44	4	9.09091
BG_XP_024315889.1	BdistachyonPer1_326_v1_2;BdistachyonMur1_373_v1_2;BdistachyonFoz1_366_v1_2;BdistachyonBdTR3c_354_v1_2;BdistachyonBdTR1i_345_v1_2;BdistachyonBdTR10c_374_v1_2;BdistachyonBd2_3_353_v1_2;BdistachyonAdi_2_372_v1_2;BdistachyonABR5_379_v1_2;BdistachyonTek_4_332_v1_2;BdistachyonMon3_350_v1_2;BdistachyonBdTR8i_348_v1_2;BdistachyonBdTR13c_365_v1_2;BdistachyonBd29_1_346_v1_2;BdistachyonArn1_355_v1_2;Bdistac…	Brachypodium distachyon	44	18	40.9091
BG_XP_024315942.1	BdistachyonBdTR11a_380_v1_2;BdistachyonTek_4_332_v1_2	Brachypodium distachyon	44	2	4.54545
BG_XP_024315967.1	BdistachyonBdTR10c_374_v1_2;BdistachyonAdi_12_359_v1_2	Brachypodium distachyon	44	2	4.54545
BG_XP_024315974.1	BdistachyonJer1_375_v1_2	Brachypodium distachyon	44	1	2.27273
BG_XP_024315999.1	BdistachyonSig2_371_v1_2;BdistachyonPer1_326_v1_2;BdistachyonMur1_373_v1_2;BdistachyonMig3_377_v1_2;BdistachyonFoz1_366_v1_2;BdistachyonBdTR2b_376_v1_2;BdistachyonBdTR1i_345_v1_2;BdistachyonBdTR10c_374_v1_2;BdistachyonABR6_336_v1_2;BdistachyonABR5_379_v1_2;BdistachyonABR3_343_v1_2;BdistachyonBdTR8i_348_v1_2;BdistachyonABR9_333_v1_2	Brachypodium distachyon	44	13	29.5455
BG_XP_024316018.1	BdistachyonKoz_1_330_v1_2;BdistachyonKah_5_342_v1_2;BdistachyonBdTR3c_354_v1_2;BdistachyonBdTR2b_376_v1_2;BdistachyonBdTR1i_345_v1_2;BdistachyonBdTR11i_363_v1_2;BdistachyonBdTR11g_357_v1_2;BdistachyonBd18_1_362_v1_2;BdistachyonAdi_2_372_v1_2;BdistachyonABR2_337_v1_2;BdistachyonBis_1_338_v1_2;BdistachyonBdTR13a_334_v1_2;BdistachyonBd21_3_460_v1.0_2;BdistachyonABR4_364_v1_2	Brachypodium distachyon	44	14	31.8182
BG_XP_024316022.1	BdistachyonRon2_360_v1_2;BdistachyonMur1_373_v1_2;BdistachyonMig3_377_v1_2;BdistachyonJer1_375_v1_2;BdistachyonABR7_369_v1_2;BdistachyonABR5_379_v1_2;BdistachyonABR3_343_v1_2;BdistachyonTek_4_332_v1_2;BdistachyonBdTR8i_348_v1_2;BdistachyonBd29_1_346_v1_2;BdistachyonABR9_333_v1_2;BdistachyonABR4_364_v1_2;BdistachyonBdTR7a_329_v1_2	Brachypodium distachyon	44	13	29.5455
BG_XP_024316024.1	BdistachyonBdTR5i_370_v1_2;BdistachyonBdTR11a_380_v1_2;BdistachyonTek_4_332_v1_2;BdistachyonBd29_1_346_v1_2	Brachypodium distachyon	44	4	9.09091
BG_XP_024316060.1	BdistachyonABR9_333_v1_2	Brachypodium distachyon	44	1	2.27273	CW_Other_proteins	GH17
BG_XP_024316100.1	BdistachyonBdTR3c_354_v1_2	Brachypodium distachyon	44	1	2.27273
BG_XP_024316130.1	BdistachyonBdTR10c_374_v1_2	Brachypodium distachyon	44	1	2.27273
BG_XP_024316200.1	BdistachyonMur1_373_v1_2;BdistachyonBdTR9k_358_v1_2;BdistachyonBdTR5i_370_v1_2;BdistachyonBdTR2b_376_v1_2;BdistachyonBdTR12c_352_v1_2;BdistachyonBdTR11a_380_v1_2;BdistachyonBd2_3_353_v1_2;BdistachyonAdi_12_359_v1_2;BdistachyonTek_4_332_v1_2;BdistachyonBdTR13c_365_v1_2	Brachypodium distachyon	44	10	22.7273
BG_XP_024316201.1	BdistachyonTek_4_332_v1_2	Brachypodium distachyon	44	1	2.27273
BG_XP_024316203.1	BdistachyonPer1_326_v1_2;BdistachyonJer1_375_v1_2;BdistachyonMon3_350_v1_2;BdistachyonBdTR8i_348_v1_2;BdistachyonBd29_1_346_v1_2;BdistachyonArn1_355_v1_2;BdistachyonABR9_333_v1_2;BdistachyonBdTR7a_329_v1_2	Brachypodium distachyon	44	8	18.1818
BG_XP_024316218.1	BdistachyonTek_4_332_v1_2;BdistachyonMon3_350_v1_2;BdistachyonBdTR8i_348_v1_2;BdistachyonBd29_1_346_v1_2;BdistachyonArn1_355_v1_2;BdistachyonABR9_333_v1_2;BdistachyonBdTR7a_329_v1_2	Brachypodium distachyon	44	7	15.9091
BG_XP_024316257.1	BdistachyonUni2_327_v1_2	Brachypodium distachyon	44	1	2.27273
BG_XP_024316266.1	BdistachyonABR7_369_v1_2	Brachypodium distachyon	44	1	2.27273
BG_XP_024316360.1	BdistachyonBdTR9k_358_v1_2;BdistachyonBdTR10c_374_v1_2;BdistachyonAdi_12_359_v1_2;BdistachyonUni2_327_v1_2;BdistachyonTek_4_332_v1_2	Brachypodium distachyon	44	5	11.3636
BG_XP_024316365.1	BdistachyonKah_5_342_v1_2;BdistachyonBdTR9k_358_v1_2;BdistachyonBdTR5i_370_v1_2;BdistachyonBdTR2b_376_v1_2;BdistachyonBdTR11i_363_v1_2;BdistachyonBdTR11a_380_v1_2;BdistachyonBdTR10c_374_v1_2;BdistachyonBd2_3_353_v1_2;BdistachyonAdi_12_359_v1_2;BdistachyonUni2_327_v1_2;BdistachyonTek_4_332_v1_2;BdistachyonBis_1_338_v1_2;BdistachyonBdTR8i_348_v1_2;BdistachyonBdTR13c_365_v1_2;BdistachyonBd29_1_346_v…	Brachypodium distachyon	44	15	34.0909
BG_XP_024316379.1	BdistachyonBdTR12c_352_v1_2	Brachypodium distachyon	44	1	2.27273
BG_XP_024316414.1	BdistachyonTek_4_332_v1_2;BdistachyonBis_1_338_v1_2;BdistachyonBdTR8i_348_v1_2	Brachypodium distachyon	44	3	6.81818
BG_XP_024316454.1	BdistachyonBdTR8i_348_v1_2	Brachypodium distachyon	44	1	2.27273
BG_XP_024316496.1	BdistachyonSig2_371_v1_2;BdistachyonFoz1_366_v1_2	Brachypodium distachyon	44	2	4.54545	Lignin_synthesis	CCR
BG_XP_024316538.1	BdistachyonPer1_326_v1_2;BdistachyonABR6_336_v1_2;BdistachyonABR2_337_v1_2;BdistachyonBd29_1_346_v1_2;BdistachyonBdTR7a_329_v1_2	Brachypodium distachyon	44	5	11.3636
BG_XP_024316577.1	BdistachyonBd29_1_346_v1_2	Brachypodium distachyon	44	1	2.27273
BG_XP_024316586.1	BdistachyonBdTR9k_358_v1_2	Brachypodium distachyon	44	1	2.27273
BG_XP_024316592.1	BdistachyonBdTR10c_374_v1_2	Brachypodium distachyon	44	1	2.27273
BG_XP_024316640.1	BdistachyonS8iiC_340_v1_2;BdistachyonRon2_360_v1_2;BdistachyonPer1_326_v1_2;BdistachyonMur1_373_v1_2;BdistachyonMig3_377_v1_2;BdistachyonLuc1_347_v1_2;BdistachyonFoz1_366_v1_2;BdistachyonBdTR3c_354_v1_2;BdistachyonBdTR12c_352_v1_2;BdistachyonBd18_1_362_v1_2;BdistachyonABR7_369_v1_2;BdistachyonABR6_336_v1_2;BdistachyonABR5_379_v1_2;BdistachyonABR2_337_v1_2;BdistachyonUni2_327_v1_2;BdistachyonABR4_…	Brachypodium distachyon	44	17	38.6364
BG_XP_024316644.1	BdistachyonBd21_3_378_v1_2	Brachypodium distachyon	44	1	2.27273
BG_XP_024316647.1	BdistachyonBdTR8i_348_v1_2	Brachypodium distachyon	44	1	2.27273
BG_XP_024316649.1	BdistachyonBdTR8i_348_v1_2	Brachypodium distachyon	44	1	2.27273
BG_XP_024316664.1	BdistachyonBd21_3_378_v1_2	Brachypodium distachyon	44	1	2.27273	Lignin_synthesis	PRX
BG_XP_024316775.1	BdistachyonBdTR9k_358_v1_2	Brachypodium distachyon	44	1	2.27273
BG_XP_024316779.1	BdistachyonTek_4_332_v1_2	Brachypodium distachyon	44	1	2.27273
BG_XP_024316997.1	BdistachyonS8iiC_340_v1_2;BdistachyonRon2_360_v1_2;BdistachyonLuc1_347_v1_2;BdistachyonFoz1_366_v1_2;BdistachyonBdTR5i_370_v1_2;BdistachyonBdTR12c_352_v1_2;BdistachyonBdTR11i_363_v1_2;BdistachyonAdi_12_359_v1_2;BdistachyonABR5_379_v1_2;BdistachyonMon3_350_v1_2;BdistachyonArn1_355_v1_2;BdistachyonABR9_333_v1_2;BdistachyonBdTR7a_329_v1_2;BdistachyonBd21_3_378_v1_2	Brachypodium distachyon	44	14	31.8182
BG_XP_024317100.1	BdistachyonMig3_377_v1_2;BdistachyonBdTR8i_348_v1_2;BdistachyonBd21_3_378_v1_2	Brachypodium distachyon	44	3	6.81818
BG_XP_024317101.1	BdistachyonSig2_371_v1_2;BdistachyonABR7_369_v1_2;BdistachyonABR5_379_v1_2;BdistachyonUni2_327_v1_2	Brachypodium distachyon	44	4	9.09091
BG_XP_024317175.1	BdistachyonS8iiC_340_v1_2;BdistachyonRon2_360_v1_2;BdistachyonPer1_326_v1_2;BdistachyonMig3_377_v1_2;BdistachyonLuc1_347_v1_2;BdistachyonKah_5_342_v1_2;BdistachyonJer1_375_v1_2;BdistachyonFoz1_366_v1_2;BdistachyonBdTR5i_370_v1_2;BdistachyonBdTR2b_376_v1_2;BdistachyonBdTR1i_345_v1_2;BdistachyonBdTR11i_363_v1_2;BdistachyonBdTR11g_357_v1_2;BdistachyonBdTR11a_380_v1_2;BdistachyonBdTR10c_374_v1_2;Bdis…	Brachypodium distachyon	44	23	52.2727
BG_XP_024317178.1	BdistachyonS8iiC_340_v1_2;BdistachyonBdTR13c_365_v1_2	Brachypodium distachyon	44	2	4.54545
BG_XP_024317181.1	BdistachyonJer1_375_v1_2;BdistachyonBdTR2b_376_v1_2;BdistachyonBdTR11i_363_v1_2;BdistachyonBdTR11g_357_v1_2;BdistachyonBdTR10c_374_v1_2;BdistachyonBd2_3_353_v1_2;BdistachyonAdi_2_372_v1_2;BdistachyonTek_4_332_v1_2;BdistachyonBdTR13c_365_v1_2	Brachypodium distachyon	44	9	20.4545
BG_XP_024317184.1	BdistachyonBdTR12c_352_v1_2	Brachypodium distachyon	44	1	2.27273
BG_XP_024317185.1	BdistachyonBd29_1_346_v1_2	Brachypodium distachyon	44	1	2.27273
BG_XP_024317188.1	BdistachyonTek_4_332_v1_2	Brachypodium distachyon	44	1	2.27273
BG_XP_024317191.1	BdistachyonBdTR5i_370_v1_2;BdistachyonBdTR12c_352_v1_2;BdistachyonBdTR11a_380_v1_2;BdistachyonBdTR10c_374_v1_2;BdistachyonTek_4_332_v1_2;BdistachyonMon3_350_v1_2;BdistachyonBdTR8i_348_v1_2;BdistachyonArn1_355_v1_2;BdistachyonABR9_333_v1_2;BdistachyonBdTR7a_329_v1_2	Brachypodium distachyon	44	10	22.7273
BG_XP_024317199.1	BdistachyonBdTR11a_380_v1_2	Brachypodium distachyon	44	1	2.27273
BG_XP_024317206.1	BdistachyonBdTR10c_374_v1_2	Brachypodium distachyon	44	1	2.27273
BG_XP_024317207.1	BdistachyonMur1_373_v1_2;BdistachyonBdTR9k_358_v1_2;BdistachyonBdTR5i_370_v1_2;BdistachyonBdTR12c_352_v1_2;BdistachyonBdTR11a_380_v1_2;BdistachyonAdi_12_359_v1_2;BdistachyonTek_4_332_v1_2;BdistachyonBis_1_338_v1_2;BdistachyonBdTR13c_365_v1_2;BdistachyonBdTR7a_329_v1_2	Brachypodium distachyon	44	10	22.7273
BG_XP_024317212.1	BdistachyonBdTR11a_380_v1_2	Brachypodium distachyon	44	1	2.27273
BG_XP_024317228.1	BdistachyonBdTR11a_380_v1_2;BdistachyonTek_4_332_v1_2	Brachypodium distachyon	44	2	4.54545
BG_XP_024317245.1	BdistachyonBdTR11a_380_v1_2	Brachypodium distachyon	44	1	2.27273
BG_XP_024317249.1	BdistachyonTek_4_332_v1_2	Brachypodium distachyon	44	1	2.27273
BG_XP_024317268.1	BdistachyonKah_5_342_v1_2;BdistachyonBdTR5i_370_v1_2;BdistachyonBdTR3c_354_v1_2;BdistachyonBdTR2b_376_v1_2;BdistachyonBdTR1i_345_v1_2;BdistachyonBdTR12c_352_v1_2;BdistachyonBdTR11i_363_v1_2;BdistachyonBdTR11g_357_v1_2;BdistachyonBdTR10c_374_v1_2;BdistachyonBd2_3_353_v1_2;BdistachyonBd18_1_362_v1_2;BdistachyonAdi_2_372_v1_2;BdistachyonAdi_12_359_v1_2;BdistachyonTek_4_332_v1_2;BdistachyonBis_1_338_…	Brachypodium distachyon	44	23	52.2727
BG_XP_024317296.1	BdistachyonTek_4_332_v1_2	Brachypodium distachyon	44	1	2.27273
BG_XP_024317367.1	BdistachyonMur1_373_v1_2;BdistachyonJer1_375_v1_2;BdistachyonBdTR2b_376_v1_2;BdistachyonBdTR12c_352_v1_2;BdistachyonBdTR11a_380_v1_2;BdistachyonABR6_336_v1_2;BdistachyonUni2_327_v1_2;BdistachyonTek_4_332_v1_2;BdistachyonBdTR13c_365_v1_2	Brachypodium distachyon	44	9	20.4545
BG_XP_024317384.1	BdistachyonBdTR1i_345_v1_2;BdistachyonTek_4_332_v1_2;BdistachyonBd29_1_346_v1_2;BdistachyonABR9_333_v1_2	Brachypodium distachyon	44	4	9.09091
BG_XP_024317388.1	BdistachyonSig2_371_v1_2;BdistachyonS8iiC_340_v1_2;BdistachyonRon2_360_v1_2;BdistachyonPer1_326_v1_2;BdistachyonMur1_373_v1_2;BdistachyonMig3_377_v1_2;BdistachyonLuc1_347_v1_2;BdistachyonKah_5_342_v1_2;BdistachyonJer1_375_v1_2;BdistachyonFoz1_366_v1_2;BdistachyonBdTR9k_358_v1_2;BdistachyonBdTR5i_370_v1_2;BdistachyonBdTR11i_363_v1_2;BdistachyonBdTR11g_357_v1_2;BdistachyonBdTR11a_380_v1_2;Bdistachy…	Brachypodium distachyon	44	33	75
BG_XP_024317470.1	BdistachyonS8iiC_340_v1_2;BdistachyonPer1_326_v1_2;BdistachyonMig3_377_v1_2;BdistachyonLuc1_347_v1_2;BdistachyonABR5_379_v1_2;BdistachyonABR3_343_v1_2;BdistachyonABR2_337_v1_2;BdistachyonABR4_364_v1_2	Brachypodium distachyon	44	8	18.1818
BG_XP_024317558.1	BdistachyonBdTR9k_358_v1_2;BdistachyonBdTR5i_370_v1_2;BdistachyonABR7_369_v1_2;BdistachyonBd21_3_378_v1_2	Brachypodium distachyon	44	4	9.09091
BG_XP_024317559.1	BdistachyonBdTR9k_358_v1_2;BdistachyonABR7_369_v1_2;BdistachyonBdTR13c_365_v1_2	Brachypodium distachyon	44	3	6.81818
BG_XP_024317604.1	BdistachyonS8iiC_340_v1_2;BdistachyonPer1_326_v1_2	Brachypodium distachyon	44	2	4.54545
BG_XP_024317619.1	BdistachyonS8iiC_340_v1_2;BdistachyonPer1_326_v1_2;BdistachyonKah_5_342_v1_2;BdistachyonFoz1_366_v1_2;BdistachyonBdTR5i_370_v1_2;BdistachyonBdTR3c_354_v1_2;BdistachyonBdTR2b_376_v1_2;BdistachyonBdTR11i_363_v1_2;BdistachyonBdTR11g_357_v1_2;BdistachyonBdTR10c_374_v1_2;BdistachyonABR7_369_v1_2;BdistachyonABR2_337_v1_2;BdistachyonUni2_327_v1_2;BdistachyonBis_1_338_v1_2;BdistachyonBdTR13c_365_v1_2;Bdi…	Brachypodium distachyon	44	19	43.1818
BG_XP_024317637.1	BdistachyonBd29_1_346_v1_2	Brachypodium distachyon	44	1	2.27273
BG_XP_024317703.1	BdistachyonBdTR5i_370_v1_2	Brachypodium distachyon	44	1	2.27273
BG_XP_024317705.1	BdistachyonSig2_371_v1_2;BdistachyonS8iiC_340_v1_2;BdistachyonPer1_326_v1_2;BdistachyonJer1_375_v1_2;BdistachyonFoz1_366_v1_2;BdistachyonABR5_379_v1_2;BdistachyonABR3_343_v1_2;BdistachyonABR2_337_v1_2;BdistachyonMon3_350_v1_2;BdistachyonABR4_364_v1_2;BdistachyonBd21_3_378_v1_2	Brachypodium distachyon	44	11	25
BG_XP_024317710.1	BdistachyonTek_4_332_v1_2;BdistachyonBdTR8i_348_v1_2;BdistachyonBd29_1_346_v1_2;BdistachyonABR9_333_v1_2;BdistachyonBdTR7a_329_v1_2	Brachypodium distachyon	44	5	11.3636
BG_XP_024317790.1	BdistachyonTek_4_332_v1_2;BdistachyonABR9_333_v1_2;BdistachyonBdTR7a_329_v1_2	Brachypodium distachyon	44	3	6.81818
BG_XP_024317791.1	BdistachyonTek_4_332_v1_2	Brachypodium distachyon	44	1	2.27273
BG_XP_024317811.1	BdistachyonBdTR5i_370_v1_2;BdistachyonBdTR3c_354_v1_2;BdistachyonTek_4_332_v1_2;BdistachyonBdTR8i_348_v1_2	Brachypodium distachyon	44	4	9.09091
BG_XP_024317814.1	BdistachyonBd21_3_378_v1_2	Brachypodium distachyon	44	1	2.27273
BG_XP_024317838.1	BdistachyonBdTR5i_370_v1_2;BdistachyonBdTR11a_380_v1_2;BdistachyonTek_4_332_v1_2;BdistachyonBdTR8i_348_v1_2	Brachypodium distachyon	44	4	9.09091
BG_XP_024317854.1	BdistachyonBdTR10c_374_v1_2;BdistachyonTek_4_332_v1_2	Brachypodium distachyon	44	2	4.54545
BG_XP_024317858.1	BdistachyonBdTR9k_358_v1_2;BdistachyonBdTR12c_352_v1_2;BdistachyonBdTR11a_380_v1_2;BdistachyonTek_4_332_v1_2	Brachypodium distachyon	44	4	9.09091
BG_XP_024317881.1	BdistachyonBd29_1_346_v1_2	Brachypodium distachyon	44	1	2.27273
BG_XP_024317892.1	BdistachyonMur1_373_v1_2	Brachypodium distachyon	44	1	2.27273
BG_XP_024317907.1	BdistachyonRon2_360_v1_2;BdistachyonPer1_326_v1_2;BdistachyonBdTR12c_352_v1_2;BdistachyonBdTR11a_380_v1_2;BdistachyonABR6_336_v1_2;BdistachyonTek_4_332_v1_2;BdistachyonBdTR13c_365_v1_2;BdistachyonBd21_3_378_v1_2	Brachypodium distachyon	44	8	18.1818
BG_XP_024317913.1	BdistachyonTek_4_332_v1_2	Brachypodium distachyon	44	1	2.27273
BG_XP_024317944.1	BdistachyonBdTR12c_352_v1_2	Brachypodium distachyon	44	1	2.27273
BG_XP_024317945.1	BdistachyonRon2_360_v1_2;BdistachyonPer1_326_v1_2;BdistachyonMur1_373_v1_2;BdistachyonLuc1_347_v1_2;BdistachyonKoz_1_330_v1_2;BdistachyonKah_5_342_v1_2;BdistachyonJer1_375_v1_2;BdistachyonBdTR9k_358_v1_2;BdistachyonBdTR5i_370_v1_2;BdistachyonBdTR3c_354_v1_2;BdistachyonBdTR12c_352_v1_2;BdistachyonBdTR11i_363_v1_2;BdistachyonBdTR11g_357_v1_2;BdistachyonBdTR11a_380_v1_2;BdistachyonBd2_3_353_v1_2;Bdi…	Brachypodium distachyon	44	26	59.0909
BG_XP_024317956.1	BdistachyonTek_4_332_v1_2	Brachypodium distachyon	44	1	2.27273
BG_XP_024317980.1	BdistachyonS8iiC_340_v1_2;BdistachyonRon2_360_v1_2;BdistachyonPer1_326_v1_2;BdistachyonMur1_373_v1_2;BdistachyonMig3_377_v1_2;BdistachyonABR6_336_v1_2;BdistachyonABR3_343_v1_2;BdistachyonABR2_337_v1_2	Brachypodium distachyon	44	8	18.1818
BG_XP_024317995.1	BdistachyonSig2_371_v1_2;BdistachyonS8iiC_340_v1_2;BdistachyonRon2_360_v1_2;BdistachyonMur1_373_v1_2;BdistachyonMig3_377_v1_2;BdistachyonLuc1_347_v1_2;BdistachyonKah_5_342_v1_2;BdistachyonJer1_375_v1_2;BdistachyonFoz1_366_v1_2;BdistachyonBdTR9k_358_v1_2;BdistachyonBdTR5i_370_v1_2;BdistachyonBdTR3c_354_v1_2;BdistachyonBdTR2b_376_v1_2;BdistachyonBdTR1i_345_v1_2;BdistachyonBdTR12c_352_v1_2;Bdistachy…	Brachypodium distachyon	44	36	81.8182
BG_XP_024318094.1	BdistachyonKah_5_342_v1_2;BdistachyonBdTR9k_358_v1_2;BdistachyonBdTR12c_352_v1_2;BdistachyonBdTR10c_374_v1_2;BdistachyonAdi_2_372_v1_2;BdistachyonAdi_12_359_v1_2;BdistachyonTek_4_332_v1_2;BdistachyonBdTR8i_348_v1_2;BdistachyonBd21_3_460_v1.0_2;BdistachyonBd21_3_378_v1_2	Brachypodium distachyon	44	10	22.7273
BG_XP_024318102.1	BdistachyonTek_4_332_v1_2	Brachypodium distachyon	44	1	2.27273
BG_XP_024318120.1	BdistachyonBdTR7a_329_v1_2	Brachypodium distachyon	44	1	2.27273
BG_XP_024318121.1	BdistachyonBdTR12c_352_v1_2	Brachypodium distachyon	44	1	2.27273
BG_XP_024318232.1	BdistachyonTek_4_332_v1_2	Brachypodium distachyon	44	1	2.27273
BG_XP_024318235.1	BdistachyonBdTR12c_352_v1_2;BdistachyonBdTR11a_380_v1_2;BdistachyonUni2_327_v1_2	Brachypodium distachyon	44	3	6.81818
BG_XP_024318323.1	BdistachyonABR6_336_v1_2	Brachypodium distachyon	44	1	2.27273
BG_XP_024318336.1	BdistachyonKah_5_342_v1_2;BdistachyonBdTR11a_380_v1_2;BdistachyonTek_4_332_v1_2;BdistachyonBd29_1_346_v1_2	Brachypodium distachyon	44	4	9.09091
BG_XP_024318359.1	BdistachyonTek_4_332_v1_2	Brachypodium distachyon	44	1	2.27273	CW_Other_proteins	EXPA/EXPB/EXPLA/EXPLB
BG_XP_024318362.1	BdistachyonBd29_1_346_v1_2	Brachypodium distachyon	44	1	2.27273
BG_XP_024318546.1	BdistachyonBdTR12c_352_v1_2	Brachypodium distachyon	44	1	2.27273
BG_XP_024318625.1	BdistachyonBdTR5i_370_v1_2;BdistachyonBdTR12c_352_v1_2;BdistachyonBdTR13c_365_v1_2	Brachypodium distachyon	44	3	6.81818
BG_XP_024318689.1	BdistachyonABR7_369_v1_2;BdistachyonTek_4_332_v1_2	Brachypodium distachyon	44	2	4.54545
BG_XP_024318861.1	BdistachyonBdTR11a_380_v1_2;BdistachyonTek_4_332_v1_2	Brachypodium distachyon	44	2	4.54545
BG_XP_024319143.1	BdistachyonSig2_371_v1_2;BdistachyonRon2_360_v1_2;BdistachyonPer1_326_v1_2;BdistachyonKoz_1_330_v1_2;BdistachyonKah_5_342_v1_2;BdistachyonFoz1_366_v1_2;BdistachyonBdTR9k_358_v1_2;BdistachyonBdTR5i_370_v1_2;BdistachyonBdTR3c_354_v1_2;BdistachyonBdTR2b_376_v1_2;BdistachyonBdTR1i_345_v1_2;BdistachyonBdTR12c_352_v1_2;BdistachyonBdTR11i_363_v1_2;BdistachyonBdTR11g_357_v1_2;BdistachyonBdTR11a_380_v1_2;…	Brachypodium distachyon	44	28	63.6364
BG_XP_024319153.1	BdistachyonPer1_326_v1_2;BdistachyonKah_5_342_v1_2;BdistachyonBdTR3c_354_v1_2;BdistachyonMon3_350_v1_2;BdistachyonBdTR8i_348_v1_2;BdistachyonArn1_355_v1_2;BdistachyonABR9_333_v1_2;BdistachyonBdTR7a_329_v1_2	Brachypodium distachyon	44	8	18.1818	Hemicellulose_metabolism	BAHD
BG_XP_024319304.1	BdistachyonSig2_371_v1_2;BdistachyonS8iiC_340_v1_2;BdistachyonRon2_360_v1_2;BdistachyonPer1_326_v1_2;BdistachyonMur1_373_v1_2;BdistachyonMig3_377_v1_2;BdistachyonLuc1_347_v1_2;BdistachyonKoz_1_330_v1_2;BdistachyonKah_5_342_v1_2;BdistachyonJer1_375_v1_2;BdistachyonFoz1_366_v1_2;BdistachyonBdTR5i_370_v1_2;BdistachyonBdTR3c_354_v1_2;BdistachyonBdTR2b_376_v1_2;BdistachyonBdTR1i_345_v1_2;BdistachyonBd…	Brachypodium distachyon	44	35	79.5455
BL_XP_013640773.1	Bnapus_zheyou73_2;Bnapus_tapidor3_2	Brassica napus	7	2	28.5714
BL_XP_013641366.1	Bnapus_ganganF73_2	Brassica napus	7	1	14.2857
BL_XP_013641417.1	Bnapus_zheyou73_2;Bnapus_quintaA_2	Brassica napus	7	2	28.5714
BL_XP_013641419.1	Bnapus_quintaA_2;Bnapus_ganganF73_2	Brassica napus	7	2	28.5714
BL_XP_013641699.1	Bnapus_tapidor3_2;Bnapus_quintaA_2	Brassica napus	7	2	28.5714
BL_XP_013641727.1	Bnapus_tapidor3_2;Bnapus_westar_2	Brassica napus	7	2	28.5714
BL_XP_013641757.1	Bnapus_tapidor3_2;Bnapus_westar_2;Bnapus_ganganF73_2	Brassica napus	7	3	42.8571
BL_XP_013641810.1	Bnapus_zheyou73_2;Bnapus_shengli3_2;Bnapus_tapidor3_2;Bnapus_quintaA_2;Bnapus_westar_2;Bnapus_ganganF73_2	Brassica napus	7	6	85.7143
BL_XP_013641833.1	Bnapus_tapidor3_2;Bnapus_westar_2	Brassica napus	7	2	28.5714
BL_XP_013642018.1	Bnapus_tapidor3_2	Brassica napus	7	1	14.2857
BL_XP_013644827.1	Bnapus_zheyou73_2	Brassica napus	7	1	14.2857
BL_XP_013644829.1	Bnapus_zheyou73_2	Brassica napus	7	1	14.2857
BL_XP_013644839.1	Bnapus_shengli3_2;Bnapus_tapidor3_2;Bnapus_quintaA_2	Brassica napus	7	3	42.8571
BL_XP_013645098.1	Bnapus_zheyou73_2;Bnapus_tapidor3_2	Brassica napus	7	2	28.5714
BL_XP_013645099.1	Bnapus_zheyou73_2;Bnapus_tapidor3_2	Brassica napus	7	2	28.5714
BL_XP_013645222.1	Bnapus_ganganF73_2	Brassica napus	7	1	14.2857
BL_XP_013645254.1	Bnapus_tapidor3_2;Bnapus_quintaA_2;Bnapus_westar_2	Brassica napus	7	3	42.8571
BL_XP_013645285.1	Bnapus_tapidor3_2;Bnapus_quintaA_2;Bnapus_westar_2	Brassica napus	7	3	42.8571
BL_XP_013645431.1	Bnapus_shengli3_2	Brassica napus	7	1	14.2857
BL_XP_013646205.1	Bnapus_zheyou73_2	Brassica napus	7	1	14.2857
BL_XP_013646211.1	Bnapus_zheyou73_2;Bnapus_shengli3_2	Brassica napus	7	2	28.5714
BL_XP_013646222.1	Bnapus_zheyou73_2;Bnapus_shengli3_2;Bnapus_tapidor3_2	Brassica napus	7	3	42.8571
BL_XP_013646647.2	Bnapus_zheyou73_2	Brassica napus	7	1	14.2857
BL_XP_013646688.1	Bnapus_zheyou73_2;Bnapus_shengli3_2;Bnapus_tapidor3_2;Bnapus_quintaA_2;Bnapus_westar_2;Bnapus_ganganF73_2	Brassica napus	7	6	85.7143
BL_XP_013646699.1	Bnapus_tapidor3_2;Bnapus_westar_2	Brassica napus	7	2	28.5714
BL_XP_013646748.1	Bnapus_tapidor3_2	Brassica napus	7	1	14.2857
BL_XP_013646749.1	Bnapus_westar_2	Brassica napus	7	1	14.2857
BL_XP_013649005.1	Bnapus_tapidor3_2;Bnapus_quintaA_2;Bnapus_westar_2;Bnapus_ganganF73_2	Brassica napus	7	4	57.1429
BL_XP_013649292.1	Bnapus_ganganF73_2	Brassica napus	7	1	14.2857
BL_XP_013649329.1	Bnapus_ganganF73_2	Brassica napus	7	1	14.2857	CW_Other_proteins	EXT_PERK
BL_XP_013649598.1	Bnapus_ganganF73_2	Brassica napus	7	1	14.2857
BL_XP_013649620.1	Bnapus_shengli3_2;Bnapus_tapidor3_2;Bnapus_quintaA_2	Brassica napus	7	3	42.8571
BL_XP_013649628.1	Bnapus_shengli3_2	Brassica napus	7	1	14.2857
BL_XP_013649631.1	Bnapus_shengli3_2;Bnapus_tapidor3_2;Bnapus_quintaA_2	Brassica napus	7	3	42.8571
BL_XP_013649632.1	Bnapus_shengli3_2	Brassica napus	7	1	14.2857
BL_XP_013649686.1	Bnapus_shengli3_2	Brassica napus	7	1	14.2857
BL_XP_013649691.1	Bnapus_zheyou73_2;Bnapus_shengli3_2;Bnapus_tapidor3_2;Bnapus_quintaA_2;Bnapus_ganganF73_2	Brassica napus	7	5	71.4286
BL_XP_013649695.1	Bnapus_zheyou73_2;Bnapus_shengli3_2;Bnapus_tapidor3_2;Bnapus_quintaA_2;Bnapus_ganganF73_2	Brassica napus	7	5	71.4286
BL_XP_013649700.1	Bnapus_ganganF73_2	Brassica napus	7	1	14.2857
BL_XP_013649709.1	Bnapus_ganganF73_2	Brassica napus	7	1	14.2857
BL_XP_013649714.1	Bnapus_zheyou73_2;Bnapus_shengli3_2;Bnapus_tapidor3_2;Bnapus_quintaA_2;Bnapus_ganganF73_2	Brassica napus	7	5	71.4286
BL_XP_013650183.1	Bnapus_zs11;Bnapus_zheyou73_2;Bnapus_shengli3_2;Bnapus_tapidor3_2;Bnapus_quintaA_2;Bnapus_westar_2;Bnapus_ganganF73_2	Brassica napus	7	7	100
BL_XP_013651262.2	Bnapus_shengli3_2	Brassica napus	7	1	14.2857
BL_XP_013651265.1	Bnapus_ganganF73_2	Brassica napus	7	1	14.2857
BL_XP_013651273.1	Bnapus_zheyou73_2;Bnapus_shengli3_2;Bnapus_tapidor3_2;Bnapus_quintaA_2;Bnapus_ganganF73_2	Brassica napus	7	5	71.4286
BL_XP_013652149.1	Bnapus_zheyou73_2;Bnapus_quintaA_2;Bnapus_ganganF73_2	Brassica napus	7	3	42.8571
BL_XP_013652186.1	Bnapus_quintaA_2;Bnapus_westar_2;Bnapus_ganganF73_2	Brassica napus	7	3	42.8571
BL_XP_013652361.1	Bnapus_shengli3_2	Brassica napus	7	1	14.2857
BL_XP_013652378.1	Bnapus_quintaA_2	Brassica napus	7	1	14.2857
BL_XP_013652385.1	Bnapus_ganganF73_2	Brassica napus	7	1	14.2857
BL_XP_013652778.1	Bnapus_shengli3_2	Brassica napus	7	1	14.2857
BL_XP_013652782.1	Bnapus_shengli3_2	Brassica napus	7	1	14.2857
BL_XP_013652790.1	Bnapus_shengli3_2	Brassica napus	7	1	14.2857
BL_XP_013660411.1	Bnapus_westar_2	Brassica napus	7	1	14.2857
BL_XP_013660414.1	Bnapus_tapidor3_2;Bnapus_quintaA_2;Bnapus_westar_2	Brassica napus	7	3	42.8571
BL_XP_013660416.1	Bnapus_westar_2	Brassica napus	7	1	14.2857
BL_XP_013660420.1	Bnapus_zheyou73_2;Bnapus_shengli3_2;Bnapus_tapidor3_2;Bnapus_quintaA_2;Bnapus_westar_2;Bnapus_ganganF73_2	Brassica napus	7	6	85.7143
BL_XP_013665446.1	Bnapus_zheyou73_2;Bnapus_tapidor3_2;Bnapus_quintaA_2	Brassica napus	7	3	42.8571
BL_XP_013665475.1	Bnapus_westar_2	Brassica napus	7	1	14.2857
BL_XP_013665497.1	Bnapus_westar_2	Brassica napus	7	1	14.2857
BL_XP_013665512.1	Bnapus_quintaA_2	Brassica napus	7	1	14.2857
BL_XP_013665845.1	Bnapus_shengli3_2;Bnapus_quintaA_2	Brassica napus	7	2	28.5714
BL_XP_013666126.1	Bnapus_zs11;Bnapus_zheyou73_2;Bnapus_shengli3_2;Bnapus_tapidor3_2;Bnapus_quintaA_2;Bnapus_westar_2;Bnapus_ganganF73_2	Brassica napus	7	7	100
BL_XP_013667864.1	Bnapus_shengli3_2	Brassica napus	7	1	14.2857
BL_XP_013667899.1	Bnapus_shengli3_2	Brassica napus	7	1	14.2857
BL_XP_013668121.1	Bnapus_quintaA_2;Bnapus_westar_2	Brassica napus	7	2	28.5714
BL_XP_013668122.1	Bnapus_quintaA_2	Brassica napus	7	1	14.2857
BL_XP_013668453.1	Bnapus_zheyou73_2;Bnapus_shengli3_2	Brassica napus	7	2	28.5714
BL_XP_013668525.1	Bnapus_shengli3_2;Bnapus_tapidor3_2;Bnapus_quintaA_2;Bnapus_westar_2;Bnapus_ganganF73_2	Brassica napus	7	5	71.4286
BL_XP_013668919.2	Bnapus_zheyou73_2;Bnapus_shengli3_2;Bnapus_tapidor3_2;Bnapus_ganganF73_2	Brassica napus	7	4	57.1429
BL_XP_013668920.1	Bnapus_zheyou73_2;Bnapus_shengli3_2;Bnapus_tapidor3_2	Brassica napus	7	3	42.8571
BL_XP_013669352.1	Bnapus_ganganF73_2	Brassica napus	7	1	14.2857
BL_XP_013671754.1	Bnapus_zheyou73_2;Bnapus_shengli3_2;Bnapus_ganganF73_2	Brassica napus	7	3	42.8571
BL_XP_013671755.1	Bnapus_zheyou73_2;Bnapus_shengli3_2;Bnapus_tapidor3_2	Brassica napus	7	3	42.8571
BL_XP_013672400.1	Bnapus_ganganF73_2	Brassica napus	7	1	14.2857
BL_XP_013672405.2	Bnapus_ganganF73_2	Brassica napus	7	1	14.2857
BL_XP_013672409.1	Bnapus_ganganF73_2	Brassica napus	7	1	14.2857
BL_XP_013672413.1	Bnapus_ganganF73_2	Brassica napus	7	1	14.2857
BL_XP_013672415.1	Bnapus_ganganF73_2	Brassica napus	7	1	14.2857
BL_XP_013674534.1	Bnapus_tapidor3_2;Bnapus_westar_2	Brassica napus	7	2	28.5714
BL_XP_013675432.1	Bnapus_shengli3_2;Bnapus_tapidor3_2;Bnapus_quintaA_2;Bnapus_westar_2	Brassica napus	7	4	57.1429
BL_XP_013675455.1	Bnapus_westar_2;Bnapus_ganganF73_2	Brassica napus	7	2	28.5714
BL_XP_013678429.1	Bnapus_tapidor3_2;Bnapus_westar_2	Brassica napus	7	2	28.5714
BL_XP_013679713.1	Bnapus_tapidor3_2;Bnapus_quintaA_2;Bnapus_ganganF73_2	Brassica napus	7	3	42.8571
BL_XP_013679719.1	Bnapus_tapidor3_2;Bnapus_quintaA_2;Bnapus_ganganF73_2	Brassica napus	7	3	42.8571
BL_XP_013686485.1	Bnapus_tapidor3_2	Brassica napus	7	1	14.2857
BL_XP_013690048.1	Bnapus_zs11;Bnapus_zheyou73_2;Bnapus_shengli3_2;Bnapus_tapidor3_2;Bnapus_quintaA_2;Bnapus_westar_2;Bnapus_ganganF73_2	Brassica napus	7	7	100
BL_XP_013692787.1	Bnapus_shengli3_2;Bnapus_quintaA_2;Bnapus_westar_2;Bnapus_ganganF73_2	Brassica napus	7	4	57.1429
BL_XP_013698599.1	Bnapus_shengli3_2	Brassica napus	7	1	14.2857	Hemicellulose_metabolism	BXL
BL_XP_013698781.1	Bnapus_ganganF73_2	Brassica napus	7	1	14.2857
BL_XP_013698983.1	Bnapus_ganganF73_2	Brassica napus	7	1	14.2857
BL_XP_013699004.1	Bnapus_ganganF73_2	Brassica napus	7	1	14.2857
BL_XP_013699285.1	Bnapus_zheyou73_2;Bnapus_shengli3_2;Bnapus_tapidor3_2;Bnapus_quintaA_2;Bnapus_westar_2	Brassica napus	7	5	71.4286
BL_XP_013699353.1	Bnapus_ganganF73_2	Brassica napus	7	1	14.2857
BL_XP_013699582.1	Bnapus_ganganF73_2	Brassica napus	7	1	14.2857
BL_XP_013699583.1	Bnapus_ganganF73_2	Brassica napus	7	1	14.2857
BL_XP_013699786.1	Bnapus_shengli3_2;Bnapus_quintaA_2;Bnapus_westar_2;Bnapus_ganganF73_2	Brassica napus	7	4	57.1429
BL_XP_013699995.1	Bnapus_zheyou73_2;Bnapus_tapidor3_2;Bnapus_quintaA_2;Bnapus_westar_2;Bnapus_ganganF73_2	Brassica napus	7	5	71.4286
BL_XP_013700159.1	Bnapus_shengli3_2;Bnapus_tapidor3_2;Bnapus_quintaA_2;Bnapus_westar_2	Brassica napus	7	4	57.1429
BL_XP_013700489.1	Bnapus_shengli3_2;Bnapus_tapidor3_2;Bnapus_quintaA_2;Bnapus_westar_2	Brassica napus	7	4	57.1429
BL_XP_013700688.1	Bnapus_ganganF73_2	Brassica napus	7	1	14.2857
BL_XP_013700798.1	Bnapus_ganganF73_2	Brassica napus	7	1	14.2857
BL_XP_013701209.1	Bnapus_ganganF73_2	Brassica napus	7	1	14.2857	Transcription_factor	MYB21/MYB52/MYB54
BL_XP_013701221.1	Bnapus_shengli3_2;Bnapus_quintaA_2	Brassica napus	7	2	28.5714
BL_XP_013701258.1	Bnapus_ganganF73_2	Brassica napus	7	1	14.2857
BL_XP_013701347.1	Bnapus_zheyou73_2;Bnapus_shengli3_2;Bnapus_tapidor3_2;Bnapus_quintaA_2;Bnapus_westar_2	Brassica napus	7	5	71.4286
BL_XP_013701451.1	Bnapus_ganganF73_2	Brassica napus	7	1	14.2857
BL_XP_013701581.1	Bnapus_ganganF73_2	Brassica napus	7	1	14.2857
BL_XP_013701644.1	Bnapus_ganganF73_2	Brassica napus	7	1	14.2857
BL_XP_013701655.1	Bnapus_ganganF73_2	Brassica napus	7	1	14.2857
BL_XP_013701946.1	Bnapus_ganganF73_2	Brassica napus	7	1	14.2857
BL_XP_013702100.1	Bnapus_ganganF73_2	Brassica napus	7	1	14.2857
BL_XP_013702118.1	Bnapus_ganganF73_2	Brassica napus	7	1	14.2857
BL_XP_013702183.1	Bnapus_ganganF73_2	Brassica napus	7	1	14.2857
BL_XP_013702336.1	Bnapus_ganganF73_2	Brassica napus	7	1	14.2857
BL_XP_013702338.1	Bnapus_ganganF73_2	Brassica napus	7	1	14.2857
BL_XP_013702347.1	Bnapus_ganganF73_2	Brassica napus	7	1	14.2857
BL_XP_013702441.1	Bnapus_ganganF73_2	Brassica napus	7	1	14.2857	Lignin_synthesis	CAD
BL_XP_013702446.1	Bnapus_ganganF73_2	Brassica napus	7	1	14.2857	Lignin_synthesis	CAD
BL_XP_013702956.1	Bnapus_ganganF73_2	Brassica napus	7	1	14.2857
BL_XP_013703489.1	Bnapus_zheyou73_2	Brassica napus	7	1	14.2857
BL_XP_013705488.1	Bnapus_zheyou73_2;Bnapus_shengli3_2	Brassica napus	7	2	28.5714
BL_XP_013708299.1	Bnapus_ganganF73_2	Brassica napus	7	1	14.2857
BL_XP_013708605.1	Bnapus_shengli3_2	Brassica napus	7	1	14.2857
BL_XP_013709523.1	Bnapus_shengli3_2	Brassica napus	7	1	14.2857
BL_XP_013709956.1	Bnapus_shengli3_2	Brassica napus	7	1	14.2857
BL_XP_013710642.1	Bnapus_shengli3_2	Brassica napus	7	1	14.2857
BL_XP_013710761.1	Bnapus_tapidor3_2;Bnapus_quintaA_2;Bnapus_westar_2	Brassica napus	7	3	42.8571
BL_XP_013712974.1	Bnapus_zheyou73_2;Bnapus_shengli3_2;Bnapus_quintaA_2;Bnapus_ganganF73_2	Brassica napus	7	4	57.1429
BL_XP_013713797.1	Bnapus_shengli3_2	Brassica napus	7	1	14.2857
BL_XP_013714534.1	Bnapus_shengli3_2	Brassica napus	7	1	14.2857
BL_XP_013714896.1	Bnapus_zheyou73_2;Bnapus_shengli3_2;Bnapus_quintaA_2;Bnapus_ganganF73_2	Brassica napus	7	4	57.1429
BL_XP_013715526.1	Bnapus_shengli3_2;Bnapus_westar_2;Bnapus_ganganF73_2	Brassica napus	7	3	42.8571
BL_XP_013715731.1	Bnapus_shengli3_2;Bnapus_ganganF73_2	Brassica napus	7	2	28.5714
BL_XP_013717201.1	Bnapus_zheyou73_2;Bnapus_shengli3_2	Brassica napus	7	2	28.5714
BL_XP_013720806.2	Bnapus_tapidor3_2;Bnapus_quintaA_2;Bnapus_westar_2	Brassica napus	7	3	42.8571
BL_XP_013727787.1	Bnapus_zheyou73_2;Bnapus_shengli3_2;Bnapus_tapidor3_2;Bnapus_quintaA_2;Bnapus_ganganF73_2	Brassica napus	7	5	71.4286
BL_XP_013727823.1	Bnapus_shengli3_2;Bnapus_quintaA_2;Bnapus_ganganF73_2	Brassica napus	7	3	42.8571
BL_XP_013729040.1	Bnapus_zs11;Bnapus_zheyou73_2;Bnapus_shengli3_2;Bnapus_tapidor3_2;Bnapus_quintaA_2;Bnapus_westar_2;Bnapus_ganganF73_2	Brassica napus	7	7	100
BL_XP_013729658.1	Bnapus_shengli3_2;Bnapus_westar_2	Brassica napus	7	2	28.5714
BL_XP_013732105.1	Bnapus_quintaA_2	Brassica napus	7	1	14.2857
BL_XP_013737478.1	Bnapus_shengli3_2	Brassica napus	7	1	14.2857
BL_XP_013737559.1	Bnapus_westar_2	Brassica napus	7	1	14.2857	CW_Other_proteins	EXT
BL_XP_013738746.1	Bnapus_ganganF73_2	Brassica napus	7	1	14.2857	Pectin_metabolism	PGI
BL_XP_013739705.1	Bnapus_shengli3_2	Brassica napus	7	1	14.2857
BL_XP_013739714.1	Bnapus_shengli3_2	Brassica napus	7	1	14.2857
BL_XP_013742259.2	Bnapus_zheyou73_2;Bnapus_tapidor3_2	Brassica napus	7	2	28.5714
BL_XP_013743112.1	Bnapus_zheyou73_2	Brassica napus	7	1	14.2857
BL_XP_013745209.1	Bnapus_tapidor3_2	Brassica napus	7	1	14.2857
BL_XP_013746687.1	Bnapus_ganganF73_2	Brassica napus	7	1	14.2857
BL_XP_022543895.1	Bnapus_ganganF73_2	Brassica napus	7	1	14.2857
BL_XP_022543916.1	Bnapus_tapidor3_2	Brassica napus	7	1	14.2857
BL_XP_022544074.1	Bnapus_zheyou73_2;Bnapus_tapidor3_2;Bnapus_ganganF73_2	Brassica napus	7	3	42.8571
BL_XP_022544219.1	Bnapus_zheyou73_2;Bnapus_shengli3_2	Brassica napus	7	2	28.5714
BL_XP_022544227.1	Bnapus_quintaA_2	Brassica napus	7	1	14.2857
BL_XP_022544500.1	Bnapus_shengli3_2	Brassica napus	7	1	14.2857
BL_XP_022544865.1	Bnapus_zheyou73_2;Bnapus_westar_2	Brassica napus	7	2	28.5714
BL_XP_022547883.1	Bnapus_zheyou73_2;Bnapus_quintaA_2	Brassica napus	7	2	28.5714
BL_XP_022549548.1	Bnapus_shengli3_2;Bnapus_westar_2	Brassica napus	7	2	28.5714
BL_XP_022550433.1	Bnapus_zheyou73_2;Bnapus_shengli3_2	Brassica napus	7	2	28.5714
BL_XP_022554484.1	Bnapus_tapidor3_2;Bnapus_westar_2	Brassica napus	7	2	28.5714
BL_XP_022559635.1	Bnapus_ganganF73_2	Brassica napus	7	1	14.2857
BL_XP_022559714.1	Bnapus_zheyou73_2	Brassica napus	7	1	14.2857
BL_XP_022559827.1	Bnapus_zheyou73_2;Bnapus_shengli3_2;Bnapus_tapidor3_2;Bnapus_quintaA_2;Bnapus_ganganF73_2	Brassica napus	7	5	71.4286
BL_XP_022559854.1	Bnapus_ganganF73_2	Brassica napus	7	1	14.2857
BL_XP_022560107.1	Bnapus_quintaA_2	Brassica napus	7	1	14.2857
BL_XP_022560108.1	Bnapus_zheyou73_2;Bnapus_quintaA_2;Bnapus_westar_2;Bnapus_ganganF73_2	Brassica napus	7	4	57.1429
BL_XP_022560279.1	Bnapus_zheyou73_2;Bnapus_shengli3_2;Bnapus_tapidor3_2;Bnapus_quintaA_2;Bnapus_ganganF73_2	Brassica napus	7	5	71.4286
BL_XP_022560280.1	Bnapus_ganganF73_2	Brassica napus	7	1	14.2857
BL_XP_022560281.1	Bnapus_zheyou73_2;Bnapus_shengli3_2;Bnapus_tapidor3_2;Bnapus_quintaA_2;Bnapus_ganganF73_2	Brassica napus	7	5	71.4286
BL_XP_022560282.1	Bnapus_ganganF73_2	Brassica napus	7	1	14.2857
BL_XP_022560483.1	Bnapus_zheyou73_2;Bnapus_tapidor3_2;Bnapus_quintaA_2;Bnapus_westar_2;Bnapus_ganganF73_2	Brassica napus	7	5	71.4286
BL_XP_022560516.1	Bnapus_zheyou73_2;Bnapus_shengli3_2;Bnapus_tapidor3_2;Bnapus_quintaA_2;Bnapus_westar_2	Brassica napus	7	5	71.4286	CW_Other_proteins	EXT_PERK
BL_XP_022560529.1	Bnapus_ganganF73_2	Brassica napus	7	1	14.2857
BL_XP_022560859.1	Bnapus_ganganF73_2	Brassica napus	7	1	14.2857
BL_XP_022560872.1	Bnapus_ganganF73_2	Brassica napus	7	1	14.2857
BL_XP_022561796.1	Bnapus_shengli3_2;Bnapus_tapidor3_2;Bnapus_quintaA_2;Bnapus_westar_2	Brassica napus	7	4	57.1429
BL_XP_022561803.1	Bnapus_shengli3_2;Bnapus_tapidor3_2;Bnapus_quintaA_2;Bnapus_westar_2	Brassica napus	7	4	57.1429
BL_XP_022561808.1	Bnapus_shengli3_2	Brassica napus	7	1	14.2857
BL_XP_022562274.1	Bnapus_westar_2	Brassica napus	7	1	14.2857
BL_XP_022563028.1	Bnapus_zheyou73_2;Bnapus_shengli3_2;Bnapus_tapidor3_2	Brassica napus	7	3	42.8571
BL_XP_022564757.1	Bnapus_zs11;Bnapus_zheyou73_2;Bnapus_shengli3_2;Bnapus_tapidor3_2;Bnapus_quintaA_2;Bnapus_westar_2;Bnapus_ganganF73_2	Brassica napus	7	7	100
BL_XP_022565276.1	Bnapus_shengli3_2	Brassica napus	7	1	14.2857
BL_XP_022565278.1	Bnapus_shengli3_2	Brassica napus	7	1	14.2857
BL_XP_022565293.1	Bnapus_tapidor3_2;Bnapus_westar_2	Brassica napus	7	2	28.5714
BL_XP_022565321.1	Bnapus_tapidor3_2;Bnapus_westar_2	Brassica napus	7	2	28.5714
BL_XP_022565446.1	Bnapus_shengli3_2	Brassica napus	7	1	14.2857
BL_XP_022565838.1	Bnapus_westar_2	Brassica napus	7	1	14.2857
BL_XP_022565963.1	Bnapus_shengli3_2	Brassica napus	7	1	14.2857
BL_XP_022576337.1	Bnapus_zheyou73_2;Bnapus_shengli3_2;Bnapus_tapidor3_2;Bnapus_quintaA_2;Bnapus_ganganF73_2	Brassica napus	7	5	71.4286
BL_XP_022576340.1	Bnapus_zheyou73_2;Bnapus_shengli3_2;Bnapus_westar_2;Bnapus_ganganF73_2	Brassica napus	7	4	57.1429
BL_XP_022576430.1	Bnapus_ganganF73_2	Brassica napus	7	1	14.2857
HN_XP_015610599.1	Rice_cv_Koshihikari_2	Oryza sativa	6	1	16.6667
HN_XP_015610616.1	Rice_cv_Azucena_2	Oryza sativa	6	1	16.6667
HN_XP_015610662.1	Rice_cv_Kitaake_2;Rice_cv_CarolinaGoldSelect_2;Rice_cv_Azucena_2	Oryza sativa	6	3	50
HN_XP_015610715.1	Rice_cv_Koshihikari_2	Oryza sativa	6	1	16.6667
HN_XP_015610716.1	Rice_cv_Koshihikari_2	Oryza sativa	6	1	16.6667
HN_XP_015610717.1	Rice_cv_Koshihikari_2	Oryza sativa	6	1	16.6667
HN_XP_015610718.1	Rice_cv_Koshihikari_2	Oryza sativa	6	1	16.6667
HN_XP_015610719.1	Rice_cv_Koshihikari_2	Oryza sativa	6	1	16.6667
HN_XP_015610720.1	Rice_cv_Koshihikari_2	Oryza sativa	6	1	16.6667
HN_XP_015610751.1	Rice_cv_Koshihikari_2	Oryza sativa	6	1	16.6667
HN_XP_015610813.1	Rice_cv_Koshihikari_2	Oryza sativa	6	1	16.6667	Lignin_synthesis	CAD
HN_XP_015610815.1	Rice_cv_CarolinaGoldSelect_2;Rice_cv_Azucena_2	Oryza sativa	6	2	33.3333
HN_XP_015610837.1	Rice_cv_Zhonghua11_2	Oryza sativa	6	1	16.6667
HN_XP_015610881.1	Rice_cv_Koshihikari_2	Oryza sativa	6	1	16.6667
HN_XP_015610882.1	Rice_cv_Koshihikari_2	Oryza sativa	6	1	16.6667
HN_XP_015610884.1	Rice_cv_Koshihikari_2	Oryza sativa	6	1	16.6667
HN_XP_015610885.1	Rice_cv_Koshihikari_2	Oryza sativa	6	1	16.6667
HN_XP_015610886.1	Rice_cv_Koshihikari_2	Oryza sativa	6	1	16.6667
HN_XP_015610896.1	Rice_cv_Zhonghua11_2	Oryza sativa	6	1	16.6667
HN_XP_015610912.1	Rice_cv_Azucena_2	Oryza sativa	6	1	16.6667
HN_XP_015610928.2	Rice_cv_Azucena_2	Oryza sativa	6	1	16.6667
HN_XP_015610939.1	Rice_cv_Hitomebore_2	Oryza sativa	6	1	16.6667
HN_XP_015610950.1	Rice_cv_Azucena_2	Oryza sativa	6	1	16.6667
HN_XP_015610995.1	Rice_cv_Koshihikari_2	Oryza sativa	6	1	16.6667
HN_XP_015611016.1	Rice_cv_Hitomebore_2	Oryza sativa	6	1	16.6667
HN_XP_015611114.1	Rice_cv_Koshihikari_2	Oryza sativa	6	1	16.6667
HN_XP_015611115.1	Rice_cv_Koshihikari_2	Oryza sativa	6	1	16.6667
HN_XP_015611117.1	Rice_cv_Koshihikari_2	Oryza sativa	6	1	16.6667
HN_XP_015611118.1	Rice_cv_Koshihikari_2	Oryza sativa	6	1	16.6667
HN_XP_015611121.1	Rice_cv_CarolinaGoldSelect_2;Rice_cv_Azucena_2	Oryza sativa	6	2	33.3333
HN_XP_015611122.1	Rice_cv_CarolinaGoldSelect_2;Rice_cv_Azucena_2	Oryza sativa	6	2	33.3333
HN_XP_015611123.1	Rice_cv_CarolinaGoldSelect_2;Rice_cv_Azucena_2	Oryza sativa	6	2	33.3333
HN_XP_015611124.1	Rice_cv_CarolinaGoldSelect_2;Rice_cv_Azucena_2	Oryza sativa	6	2	33.3333
HN_XP_015611158.1	Rice_cv_Zhonghua11_2	Oryza sativa	6	1	16.6667
HN_XP_015611171.1	Rice_cv_CarolinaGoldSelect_2;Rice_cv_Azucena_2	Oryza sativa	6	2	33.3333
HN_XP_015611176.1	Rice_cv_CarolinaGoldSelect_2	Oryza sativa	6	1	16.6667
HN_XP_015611178.1	Rice_cv_Hitomebore_2	Oryza sativa	6	1	16.6667
HN_XP_015611246.1	Rice_cv_Koshihikari_2	Oryza sativa	6	1	16.6667
HN_XP_015611266.1	Rice_cv_Koshihikari_2	Oryza sativa	6	1	16.6667
HN_XP_015611267.1	Rice_cv_Koshihikari_2	Oryza sativa	6	1	16.6667
HN_XP_015611305.1	Rice_cv_Azucena_2	Oryza sativa	6	1	16.6667
HN_XP_015611334.1	Rice_cv_Koshihikari_2	Oryza sativa	6	1	16.6667
HN_XP_015611338.1	Rice_cv_Koshihikari_2	Oryza sativa	6	1	16.6667
HN_XP_015611356.1	Rice_cv_Koshihikari_2	Oryza sativa	6	1	16.6667
HN_XP_015611363.1	Rice_cv_Koshihikari_2	Oryza sativa	6	1	16.6667
HN_XP_015611364.1	Rice_cv_Koshihikari_2	Oryza sativa	6	1	16.6667
HN_XP_015611365.1	Rice_cv_Koshihikari_2	Oryza sativa	6	1	16.6667
HN_XP_015611370.1	Rice_cv_Zhonghua11_2	Oryza sativa	6	1	16.6667
HN_XP_015611372.1	Rice_cv_Koshihikari_2	Oryza sativa	6	1	16.6667
HN_XP_015611385.1	Rice_cv_Koshihikari_2	Oryza sativa	6	1	16.6667
HN_XP_015611437.1	Rice_cv_Koshihikari_2;Rice_cv_Kitaake_2;Rice_cv_CarolinaGoldSelect_2;Rice_cv_Azucena_2	Oryza sativa	6	4	66.6667
HN_XP_015611461.1	Rice_cv_Hitomebore_2	Oryza sativa	6	1	16.6667
HN_XP_015611504.1	Rice_cv_Koshihikari_2	Oryza sativa	6	1	16.6667
HN_XP_015611520.1	Rice_cv_Koshihikari_2	Oryza sativa	6	1	16.6667
HN_XP_015611531.1	Rice_cv_Koshihikari_2	Oryza sativa	6	1	16.6667
HN_XP_015611683.1	Rice_cv_Hitomebore_2	Oryza sativa	6	1	16.6667
HN_XP_015611710.1	Rice_cv_Hitomebore_2	Oryza sativa	6	1	16.6667
HN_XP_015611794.1	Rice_cv_Koshihikari_2	Oryza sativa	6	1	16.6667
HN_XP_015611833.1	Rice_cv_Koshihikari_2	Oryza sativa	6	1	16.6667
HN_XP_015611876.1	Rice_cv_Hitomebore_2	Oryza sativa	6	1	16.6667
HN_XP_015611912.1	Rice_cv_Hitomebore_2	Oryza sativa	6	1	16.6667
HN_XP_015611923.1	Rice_cv_Koshihikari_2	Oryza sativa	6	1	16.6667
HN_XP_015611925.1	Rice_cv_Koshihikari_2	Oryza sativa	6	1	16.6667
HN_XP_015611933.1	Rice_cv_Koshihikari_2;Rice_cv_Hitomebore_2	Oryza sativa	6	2	33.3333
HN_XP_015612000.1	Rice_cv_Kitaake_2;Rice_cv_CarolinaGoldSelect_2;Rice_cv_Azucena_2	Oryza sativa	6	3	50
HN_XP_015612027.1	Rice_cv_Koshihikari_2	Oryza sativa	6	1	16.6667
HN_XP_015612030.1	Rice_cv_Koshihikari_2	Oryza sativa	6	1	16.6667
HN_XP_015612039.1	Rice_cv_Koshihikari_2	Oryza sativa	6	1	16.6667
HN_XP_015612113.1	Rice_cv_Koshihikari_2	Oryza sativa	6	1	16.6667
HN_XP_015612146.1	Rice_cv_Hitomebore_2	Oryza sativa	6	1	16.6667
HN_XP_015612155.1	Rice_cv_Koshihikari_2	Oryza sativa	6	1	16.6667
HN_XP_015612170.1	Rice_cv_Hitomebore_2	Oryza sativa	6	1	16.6667
HN_XP_015612193.1	Rice_cv_Koshihikari_2	Oryza sativa	6	1	16.6667
HN_XP_015612229.1	Rice_cv_Koshihikari_2	Oryza sativa	6	1	16.6667	Lignin_synthesis	CAD
HN_XP_015612230.1	Rice_cv_Koshihikari_2	Oryza sativa	6	1	16.6667	Lignin_synthesis	CAD
HN_XP_015612282.1	Rice_cv_Hitomebore_2	Oryza sativa	6	1	16.6667
[truncated: 2,227 more rows]
