# Supplementary material for: Syntenic Cell Wall QTLs as Versatile Breeding Tools: Intraspecific Allelic Variability and Predictability of Biomass Quality Loci in Target Plant Species
Source: Plants (Basel). 2023 Feb 9;12(4):779. doi: 10.3390/plants12040779 (PMC9961111; doi:10.3390/plants12040779)
Supplement: Supplementary file 1 [file plants-12-00779-s001.zip › plants-2201572-supplementary Table S2.xlsx]

## Sheet: Sheet1
Supplementary Table S2 - All the data on SNPs and INDELs found on SQTL genes
Species	SQTL	Target assembly	Total SNPs	SNPs/kbp	SNPs on genes	Perc SNPs on genes over total SNPs	SNPs on exons	Perc SNPs on exons over total SNPs	Tot INDELs	INDELs/kbp	INDELs on genes	Perc INDELs on genes over total SNPs	INDELs on exons	Perc INDELs on exons over total SNPs	Average INDELs length (bp)
Arabidopsis thaliana	BC_MSQTL_121_Chr_01	Athaliana_An_1_2	4597	6.64527	1436	31.2378	798	55.571	1070	1.54676	339	31.6822	124	36.5782	3.63127
Arabidopsis thaliana	BC_MSQTL_121_Chr_01	Athaliana_C24_2	4775	6.90258	1316	27.5602	792	60.1824	1032	1.49183	300	29.0698	125	41.6667	3.52333
Arabidopsis thaliana	BC_MSQTL_121_Chr_01	Athaliana_Cvi_2	5033	7.27554	1283	25.4918	793	61.8083	1027	1.4846	264	25.7059	113	42.803	3.85606
Arabidopsis thaliana	BC_MSQTL_121_Chr_01	Athaliana_Eri_2	3803	5.49749	950	24.9803	563	59.2632	875	1.26487	219	25.0286	94	42.9224	3.29224
Arabidopsis thaliana	BC_MSQTL_121_Chr_01	Athaliana_Kyo_2	4294	6.20727	1264	29.4364	754	59.6519	980	1.41666	282	28.7755	118	41.844	3.80142
Arabidopsis thaliana	BC_MSQTL_121_Chr_01	Athaliana_Ler_2	3759	5.43389	996	26.4964	627	62.9518	836	1.20849	223	26.6746	102	45.7399	3.0583
Arabidopsis thaliana	BC_MSQTL_121_Chr_01	Athaliana_Sha_2	4418	6.38652	1097	24.8302	717	65.3601	931	1.34582	229	24.5972	118	51.5284	3.73799
Arabidopsis thaliana	BC_MSQTL_14_Chr_01	Athaliana_An_1_2	18222	4.64811	8568	47.0201	5599	65.3478	5021	1.28077	1915	38.1398	889	46.423	3.53473
Arabidopsis thaliana	BC_MSQTL_14_Chr_01	Athaliana_C24_2	19683	5.02079	9265	47.0711	5947	64.1878	5434	1.38612	2068	38.0567	901	43.5687	3.43133
Arabidopsis thaliana	BC_MSQTL_14_Chr_01	Athaliana_Cvi_2	24787	6.32273	12401	50.0303	7996	64.4787	6785	1.73073	2706	39.8821	1279	47.2653	3.55083
Arabidopsis thaliana	BC_MSQTL_14_Chr_01	Athaliana_Eri_2	19060	4.86187	9501	49.8478	6242	65.6983	5334	1.36061	2113	39.6138	970	45.9063	3.67913
Arabidopsis thaliana	BC_MSQTL_14_Chr_01	Athaliana_Kyo_2	20130	5.13481	9345	46.4232	6029	64.5158	5524	1.40908	2126	38.4866	1030	48.4478	3.4238
Arabidopsis thaliana	BC_MSQTL_14_Chr_01	Athaliana_Ler_2	19946	5.08788	9805	49.1577	6400	65.2728	5342	1.36265	2168	40.5841	1049	48.3856	3.53736
Arabidopsis thaliana	BC_MSQTL_14_Chr_01	Athaliana_Sha_2	21186	5.40418	9949	46.9603	6447	64.8005	5657	1.443	2170	38.3596	1053	48.5253	3.70829
Arabidopsis thaliana	BC_MSQTL_140_Chr_05	Athaliana_An_1_2	10438	2.20005	6585	63.0868	4167	63.2802	2962	0.624311	1453	49.0547	736	50.6538	3.64763
Arabidopsis thaliana	BC_MSQTL_140_Chr_05	Athaliana_C24_2	15520	3.27121	8964	57.7577	5765	64.3128	4404	0.928247	2045	46.4351	1054	51.5403	3.66064
Arabidopsis thaliana	BC_MSQTL_140_Chr_05	Athaliana_Cvi_2	24962	5.26133	15208	60.9246	9454	62.1647	6866	1.44717	3311	48.2231	1735	52.4011	3.62579
Arabidopsis thaliana	BC_MSQTL_140_Chr_05	Athaliana_Eri_2	13756	2.8994	8500	61.7912	5476	64.4235	3894	0.820752	1899	48.7673	993	52.2907	3.55134
Arabidopsis thaliana	BC_MSQTL_140_Chr_05	Athaliana_Kyo_2	14946	3.15022	8849	59.2065	5574	62.9902	4289	0.904008	2014	46.9573	1027	50.993	3.72939
Arabidopsis thaliana	BC_MSQTL_140_Chr_05	Athaliana_Ler_2	15278	3.2202	9281	60.7475	5935	63.9479	4293	0.904851	2079	48.4277	1042	50.1203	3.72342
Arabidopsis thaliana	BC_MSQTL_140_Chr_05	Athaliana_Sha_2	16188	3.412	9819	60.656	6166	62.7966	4592	0.967872	2256	49.1289	1120	49.6454	3.69282
Arabidopsis thaliana	BC_MSQTL_146_Chr_04	Athaliana_An_1_2	5283	5.74782	2418	45.7694	1532	63.3581	1439	1.56561	578	40.1668	304	52.5952	3.51211
Arabidopsis thaliana	BC_MSQTL_146_Chr_04	Athaliana_C24_2	6321	6.87715	3093	48.9321	1888	61.0411	1642	1.78647	693	42.2046	315	45.4545	3.79798
Arabidopsis thaliana	BC_MSQTL_146_Chr_04	Athaliana_Cvi_2	6873	7.47772	3700	53.8338	2339	63.2162	1887	2.05303	863	45.734	425	49.2468	4.14021
Arabidopsis thaliana	BC_MSQTL_146_Chr_04	Athaliana_Eri_2	6280	6.83254	3336	53.121	2111	63.2794	1531	1.6657	686	44.8073	313	45.6268	3.87609
Arabidopsis thaliana	BC_MSQTL_146_Chr_04	Athaliana_Kyo_2	5664	6.16234	2684	47.387	1587	59.1282	1543	1.67876	621	40.2463	299	48.1481	3.81965
Arabidopsis thaliana	BC_MSQTL_146_Chr_04	Athaliana_Ler_2	6041	6.57251	2953	48.8826	1769	59.9052	1561	1.69834	677	43.3696	322	47.5628	3.77105
Arabidopsis thaliana	BC_MSQTL_146_Chr_04	Athaliana_Sha_2	6549	7.12521	3470	52.9852	2116	60.9798	1630	1.77341	733	44.9693	318	43.3834	3.72306
Arabidopsis thaliana	BC_MSQTL_153_Chr_01	Athaliana_An_1_2	11956	5.43463	1905	15.9334	1087	57.0604	2706	1.23002	452	16.7036	201	44.469	3.5531
Arabidopsis thaliana	BC_MSQTL_153_Chr_01	Athaliana_C24_2	13939	6.33601	2697	19.3486	1559	57.805	3208	1.45821	618	19.2643	257	41.5858	3.23948
Arabidopsis thaliana	BC_MSQTL_153_Chr_01	Athaliana_Cvi_2	16440	7.47285	2563	15.59	1515	59.1104	3774	1.71548	583	15.4478	282	48.3705	3.89022
Arabidopsis thaliana	BC_MSQTL_153_Chr_01	Athaliana_Eri_2	13037	5.926	2031	15.5787	1235	60.8075	2993	1.36048	427	14.2666	192	44.9649	3.36768
Arabidopsis thaliana	BC_MSQTL_153_Chr_01	Athaliana_Kyo_2	12116	5.50736	1847	15.2443	1095	59.2853	2786	1.26638	454	16.2958	207	45.5947	3.5859
Arabidopsis thaliana	BC_MSQTL_153_Chr_01	Athaliana_Ler_2	13520	6.14555	2061	15.2441	1320	64.0466	3036	1.38002	446	14.6904	211	47.3094	3.47309
Arabidopsis thaliana	BC_MSQTL_153_Chr_01	Athaliana_Sha_2	15057	6.8442	2359	15.6671	1364	57.8211	3455	1.57048	573	16.5847	258	45.0262	3.3438
Arabidopsis thaliana	BC_MSQTL_154_Chr_01	Athaliana_An_1_2	6117	6.86795	2213	36.1779	1231	55.6258	1355	1.52135	467	34.4649	173	37.045	3.46039
Arabidopsis thaliana	BC_MSQTL_154_Chr_01	Athaliana_C24_2	6218	6.98135	1809	29.093	999	55.2239	1317	1.47868	415	31.511	147	35.4217	3.52048
Arabidopsis thaliana	BC_MSQTL_154_Chr_01	Athaliana_Cvi_2	6700	7.52252	2399	35.806	1337	55.7316	1433	1.60892	452	31.5422	182	40.2655	3.84513
Arabidopsis thaliana	BC_MSQTL_154_Chr_01	Athaliana_Eri_2	5038	5.65649	1622	32.1953	869	53.5758	1206	1.35405	397	32.9187	148	37.2796	3.43577
Arabidopsis thaliana	BC_MSQTL_154_Chr_01	Athaliana_Kyo_2	5480	6.15275	1797	32.792	1011	56.2604	1230	1.381	403	32.7642	158	39.206	3.82134
Arabidopsis thaliana	BC_MSQTL_154_Chr_01	Athaliana_Ler_2	5061	5.68231	1638	32.3651	955	58.3028	1133	1.27209	382	33.7158	152	39.7906	3.56545
Arabidopsis thaliana	BC_MSQTL_154_Chr_01	Athaliana_Sha_2	5287	5.93605	1564	29.582	982	62.7877	1135	1.27434	331	29.163	157	47.432	3.86405
Arabidopsis thaliana	BC_MSQTL_187_Chr_04	Athaliana_An_1_2	961	6.49408	513	53.3819	364	70.9552	314	2.12189	140	44.586	91	65	4.12143
Arabidopsis thaliana	BC_MSQTL_187_Chr_04	Athaliana_C24_2	970	6.5549	567	58.4536	388	68.4303	281	1.89889	135	48.0427	81	60	4
Arabidopsis thaliana	BC_MSQTL_187_Chr_04	Athaliana_Cvi_2	1032	6.97387	614	59.4961	418	68.0782	340	2.29759	174	51.1765	100	57.4713	3.90805
Arabidopsis thaliana	BC_MSQTL_187_Chr_04	Athaliana_Eri_2	1024	6.91981	484	47.2656	345	71.281	301	2.03404	124	41.196	87	70.1613	3.80645
Arabidopsis thaliana	BC_MSQTL_187_Chr_04	Athaliana_Kyo_2	1074	7.25769	493	45.9032	322	65.3144	342	2.31111	134	39.1813	83	61.9403	3.65672
Arabidopsis thaliana	BC_MSQTL_187_Chr_04	Athaliana_Ler_2	1021	6.89953	483	47.3066	342	70.8075	294	1.98674	118	40.1361	83	70.339	4.05932
Arabidopsis thaliana	BC_MSQTL_187_Chr_04	Athaliana_Sha_2	1084	7.32526	507	46.7712	371	73.1755	283	1.91241	98	34.629	64	65.3061	4.36735
Arabidopsis thaliana	BC_MSQTL_206_Chr_01	Athaliana_An_1_2	49299	4.85859	26079	52.8997	16221	62.1995	13452	1.32574	5811	43.198	2734	47.0487	3.36448
Arabidopsis thaliana	BC_MSQTL_206_Chr_01	Athaliana_C24_2	54175	5.33914	28629	52.8454	17581	61.4098	14580	1.43691	6217	42.6406	2847	45.7938	3.39842
Arabidopsis thaliana	BC_MSQTL_206_Chr_01	Athaliana_Cvi_2	66934	6.59659	35990	53.7694	22716	63.1175	17763	1.75061	7574	42.6392	3619	47.7819	3.45953
Arabidopsis thaliana	BC_MSQTL_206_Chr_01	Athaliana_Eri_2	50605	4.9873	26592	52.5482	16820	63.2521	13561	1.33649	5736	42.2978	2646	46.1297	3.46566
Arabidopsis thaliana	BC_MSQTL_206_Chr_01	Athaliana_Kyo_2	49287	4.85741	26202	53.1621	16464	62.8349	13552	1.3356	5853	43.1892	2793	47.7191	3.36323
Arabidopsis thaliana	BC_MSQTL_206_Chr_01	Athaliana_Ler_2	52546	5.1786	28704	54.6264	17639	61.4514	14057	1.38537	6253	44.4832	2919	46.6816	3.40573
Arabidopsis thaliana	BC_MSQTL_206_Chr_01	Athaliana_Sha_2	54157	5.33737	28293	52.2426	17636	62.3334	14525	1.43149	6300	43.3735	2915	46.2698	3.37698
Arabidopsis thaliana	BC_MSQTL_246_Chr_04	Athaliana_An_1_2	2409	7.17043	1148	47.6546	625	54.4425	623	1.85437	278	44.6228	116	41.7266	3.69065
Arabidopsis thaliana	BC_MSQTL_246_Chr_04	Athaliana_C24_2	2404	7.15555	1242	51.6639	709	57.0853	601	1.78889	309	51.4143	131	42.3948	3.41748
Arabidopsis thaliana	BC_MSQTL_246_Chr_04	Athaliana_Cvi_2	2536	7.54845	1319	52.011	746	56.558	579	1.7234	276	47.6684	109	39.4928	4.41304
Arabidopsis thaliana	BC_MSQTL_246_Chr_04	Athaliana_Eri_2	2994	8.9117	1564	52.2378	790	50.5115	679	2.02106	352	51.8409	145	41.1932	3.37784
Arabidopsis thaliana	BC_MSQTL_246_Chr_04	Athaliana_Kyo_2	2970	8.84026	1539	51.8182	794	51.5919	674	2.00617	345	51.1869	146	42.3188	3.43188
Arabidopsis thaliana	BC_MSQTL_246_Chr_04	Athaliana_Ler_2	2728	8.11994	1462	53.5924	749	51.2312	615	1.83056	335	54.4715	142	42.3881	3.50448
Arabidopsis thaliana	BC_MSQTL_246_Chr_04	Athaliana_Sha_2	1062	3.16106	421	39.6422	193	45.8432	228	0.678646	81	35.5263	31	38.2716	3.55556
Arabidopsis thaliana	BC_MSQTL_280_Chr_05	Athaliana_An_1_2	3631	2.60709	2340	64.4451	1532	65.4701	1032	0.740984	546	52.907	290	53.1136	3.37729
Arabidopsis thaliana	BC_MSQTL_280_Chr_05	Athaliana_C24_2	3840	2.75715	2354	61.3021	1569	66.6525	1107	0.794835	558	50.4065	309	55.3763	3.4086
Arabidopsis thaliana	BC_MSQTL_280_Chr_05	Athaliana_Cvi_2	6287	4.51412	4050	64.4186	2453	60.5679	1789	1.28452	918	51.3136	437	47.6035	3.61002
Arabidopsis thaliana	BC_MSQTL_280_Chr_05	Athaliana_Eri_2	3338	2.39671	2030	60.8149	1296	63.8424	1059	0.760371	527	49.7639	278	52.7514	3.28653
Arabidopsis thaliana	BC_MSQTL_280_Chr_05	Athaliana_Kyo_2	4909	3.5247	3002	61.153	1930	64.2905	1397	1.00306	692	49.5347	375	54.1908	3.46676
Arabidopsis thaliana	BC_MSQTL_280_Chr_05	Athaliana_Ler_2	4584	3.29135	2856	62.3037	1841	64.4608	1312	0.942027	678	51.6768	350	51.6224	3.53245
Arabidopsis thaliana	BC_MSQTL_280_Chr_05	Athaliana_Sha_2	4251	3.05225	2630	61.8678	1645	62.5475	1317	0.945617	708	53.7585	355	50.1412	3.40113
Arabidopsis thaliana	BC_MSQTL_29_Chr_01	Athaliana_An_1_2	1766	7.12703	851	48.188	544	63.9248	494	1.99363	181	36.6397	54	29.8343	2.87293
Arabidopsis thaliana	BC_MSQTL_29_Chr_01	Athaliana_C24_2	1357	5.47643	692	50.9948	433	62.5723	364	1.46899	131	35.989	40	30.5344	3.64122
Arabidopsis thaliana	BC_MSQTL_29_Chr_01	Athaliana_Cvi_2	1877	7.57499	1056	56.26	674	63.8258	498	2.00977	224	44.9799	71	31.6964	3.10714
Arabidopsis thaliana	BC_MSQTL_29_Chr_01	Athaliana_Eri_2	1625	6.558	989	60.8615	602	60.8696	418	1.68692	216	51.6746	71	32.8704	2.93981
Arabidopsis thaliana	BC_MSQTL_29_Chr_01	Athaliana_Kyo_2	1957	7.89785	988	50.4854	641	64.8785	530	2.13892	197	37.1698	74	37.5635	3.25888
Arabidopsis thaliana	BC_MSQTL_29_Chr_01	Athaliana_Ler_2	1843	7.43778	1059	57.4607	609	57.5071	490	1.97749	229	46.7347	73	31.8777	3.25764
Arabidopsis thaliana	BC_MSQTL_29_Chr_01	Athaliana_Sha_2	1835	7.40549	1012	55.1499	660	65.2174	486	1.96135	197	40.535	58	29.4416	3.14721
Arabidopsis thaliana	BC_MSQTL_303_Chr_02	Athaliana_An_1_2	238	3.5139	94	39.4958	54	57.4468	81	1.19591	32	39.5062	7	21.875	2.09375
Arabidopsis thaliana	BC_MSQTL_303_Chr_02	Athaliana_C24_2	26	0.383871	12	46.1538	9	75	15	0.221464	9	60	5	55.5556	3.66667
Arabidopsis thaliana	BC_MSQTL_303_Chr_02	Athaliana_Cvi_2	420	6.201	241	57.381	121	50.2075	121	1.78648	65	53.719	17	26.1538	5.09231
Arabidopsis thaliana	BC_MSQTL_303_Chr_02	Athaliana_Eri_2	258	3.80919	125	48.4496	71	56.8	79	1.16638	29	36.7089	11	37.931	4.55172
Arabidopsis thaliana	BC_MSQTL_303_Chr_02	Athaliana_Kyo_2	216	3.18909	92	42.5926	53	57.6087	69	1.01874	19	27.5362	9	47.3684	5.94737
Arabidopsis thaliana	BC_MSQTL_303_Chr_02	Athaliana_Ler_2	162	2.39181	82	50.6173	57	69.5122	56	0.8268	17	30.3571	5	29.4118	3.94118
Arabidopsis thaliana	BC_MSQTL_303_Chr_02	Athaliana_Sha_2	263	3.88301	127	48.289	73	57.4803	74	1.09256	27	36.4865	11	40.7407	4.74074
Arabidopsis thaliana	BC_MSQTL_328_Chr_04	Athaliana_An_1_2	193	2.98019	93	48.1865	46	49.4624	66	1.01913	28	42.4242	13	46.4286	5.46429
Arabidopsis thaliana	BC_MSQTL_328_Chr_04	Athaliana_C24_2	281	4.33903	107	38.0783	46	42.9907	82	1.26619	29	35.3659	13	44.8276	2.89655
Arabidopsis thaliana	BC_MSQTL_328_Chr_04	Athaliana_Cvi_2	355	5.48169	168	47.3239	109	64.881	94	1.45149	46	48.9362	22	47.8261	4.82609
Arabidopsis thaliana	BC_MSQTL_328_Chr_04	Athaliana_Eri_2	151	2.33165	59	39.0728	37	62.7119	56	0.864718	13	23.2143	10	76.9231	4.69231
Arabidopsis thaliana	BC_MSQTL_328_Chr_04	Athaliana_Kyo_2	201	3.10372	92	45.7711	44	47.8261	67	1.03457	28	41.791	13	46.4286	5.53571
Arabidopsis thaliana	BC_MSQTL_328_Chr_04	Athaliana_Ler_2	263	4.06109	93	35.3612	46	49.4624	81	1.25075	27	33.3333	12	44.4444	3.03704
Arabidopsis thaliana	BC_MSQTL_328_Chr_04	Athaliana_Sha_2	167	2.57871	73	43.7126	33	45.2055	55	0.849277	22	40	7	31.8182	3.63636
Arabidopsis thaliana	BC_MSQTL_368_Chr_03	Athaliana_An_1_2	1257	4.84022	545	43.3572	314	57.6147	289	1.11283	95	32.872	47	49.4737	2.65263
Arabidopsis thaliana	BC_MSQTL_368_Chr_03	Athaliana_C24_2	2109	8.12094	1106	52.4419	775	70.0723	470	1.80979	190	40.4255	110	57.8947	3.3
Arabidopsis thaliana	BC_MSQTL_368_Chr_03	Athaliana_Cvi_2	2285	8.79865	1376	60.2188	956	69.4767	505	1.94456	250	49.505	145	58	3.204
Arabidopsis thaliana	BC_MSQTL_368_Chr_03	Athaliana_Eri_2	1621	6.24184	931	57.4337	635	68.2062	334	1.2861	153	45.8084	96	62.7451	3.33987
Arabidopsis thaliana	BC_MSQTL_368_Chr_03	Athaliana_Kyo_2	1702	6.55374	864	50.7638	516	59.7222	413	1.5903	173	41.8886	84	48.5549	2.89017
Arabidopsis thaliana	BC_MSQTL_368_Chr_03	Athaliana_Ler_2	1933	7.44323	958	49.5603	681	71.0856	413	1.5903	141	34.1404	87	61.7021	3.03546
Arabidopsis thaliana	BC_MSQTL_368_Chr_03	Athaliana_Sha_2	1689	6.50368	898	53.1676	588	65.4788	390	1.50174	151	38.7179	93	61.5894	3.38411
Arabidopsis thaliana	BC_MSQTL_370_Chr_03	Athaliana_An_1_2	1201	6.39933	427	35.5537	285	66.7447	275	1.46529	82	29.8182	44	53.6585	1.87805
Arabidopsis thaliana	BC_MSQTL_370_Chr_03	Athaliana_C24_2	1842	9.81479	941	51.0858	712	75.6642	400	2.13133	167	41.75	101	60.479	3.1497
Arabidopsis thaliana	BC_MSQTL_370_Chr_03	Athaliana_Cvi_2	1927	10.2677	1025	53.1915	723	70.5366	421	2.24323	209	49.6437	116	55.5024	3.25359
Arabidopsis thaliana	BC_MSQTL_370_Chr_03	Athaliana_Eri_2	1423	7.58222	736	51.7217	508	69.0217	287	1.52923	129	44.9477	79	61.2403	2.89922
Arabidopsis thaliana	BC_MSQTL_370_Chr_03	Athaliana_Kyo_2	1422	7.57689	667	46.9058	406	60.8696	369	1.96615	151	40.9214	70	46.3576	3.04636
Arabidopsis thaliana	BC_MSQTL_370_Chr_03	Athaliana_Ler_2	1617	8.61591	744	46.0111	582	78.2258	332	1.76901	122	36.747	83	68.0328	3.15574
Arabidopsis thaliana	BC_MSQTL_370_Chr_03	Athaliana_Sha_2	1507	8.0298	628	41.6722	438	69.7452	359	1.91287	134	37.3259	85	63.4328	3.29104
Arabidopsis thaliana	BC_MSQTL_371_Chr_04	Athaliana_An_1_2	62	0.747862	11	17.7419	10	90.9091	9	0.108561	1	11.1111	1	100	4
Arabidopsis thaliana	BC_MSQTL_371_Chr_04	Athaliana_C24_2	322	3.88406	149	46.2733	102	68.4564	93	1.12179	31	33.3333	14	45.1613	2.80645
Arabidopsis thaliana	BC_MSQTL_371_Chr_04	Athaliana_Cvi_2	391	4.71636	114	29.156	81	71.0526	95	1.14592	22	23.1579	8	36.3636	2.45455
Arabidopsis thaliana	BC_MSQTL_371_Chr_04	Athaliana_Eri_2	247	2.97939	68	27.5304	44	64.7059	78	0.940859	18	23.0769	5	27.7778	2.88889
Arabidopsis thaliana	BC_MSQTL_371_Chr_04	Athaliana_Kyo_2	271	3.26888	99	36.5314	72	72.7273	87	1.04942	21	24.1379	12	57.1429	2.33333
Arabidopsis thaliana	BC_MSQTL_371_Chr_04	Athaliana_Ler_2	262	3.16032	83	31.6794	46	55.4217	66	0.796111	14	21.2121	5	35.7143	2.42857
Arabidopsis thaliana	BC_MSQTL_371_Chr_04	Athaliana_Sha_2	266	3.20857	69	25.9398	38	55.0725	79	0.952921	16	20.2532	7	43.75	2.25
Arabidopsis thaliana	BC_MSQTL_389_Chr_04	Athaliana_An_1_2	4211	3.53312	2657	63.0967	1703	64.0948	1372	1.15114	661	48.1778	313	47.3525	3.66566
Arabidopsis thaliana	BC_MSQTL_389_Chr_04	Athaliana_C24_2	4168	3.49705	2344	56.238	1467	62.5853	1357	1.13855	632	46.5733	305	48.2595	3.79589
Arabidopsis thaliana	BC_MSQTL_389_Chr_04	Athaliana_Cvi_2	5536	4.64483	2842	51.3367	1830	64.3913	1595	1.33824	723	45.3292	351	48.5477	3.52835
Arabidopsis thaliana	BC_MSQTL_389_Chr_04	Athaliana_Eri_2	3963	3.32505	2284	57.6331	1390	60.8581	1287	1.07982	610	47.397	267	43.7705	4.02787
Arabidopsis thaliana	BC_MSQTL_389_Chr_04	Athaliana_Kyo_2	4134	3.46852	2412	58.3454	1490	61.7745	1357	1.13855	635	46.7944	284	44.7244	4.01732
Arabidopsis thaliana	BC_MSQTL_389_Chr_04	Athaliana_Ler_2	3787	3.17738	2133	56.3243	1427	66.9011	1216	1.02025	553	45.477	278	50.2712	3.74684
Arabidopsis thaliana	BC_MSQTL_389_Chr_04	Athaliana_Sha_2	4300	3.6078	2240	52.093	1369	61.1161	1413	1.18554	642	45.4352	311	48.4424	3.44704
Arabidopsis thaliana	BC_MSQTL_39_Chr_01	Athaliana_An_1_2	7607	4.80084	3557	46.7596	2239	62.9463	2104	1.32785	794	37.7376	335	42.1914	3.43073
Arabidopsis thaliana	BC_MSQTL_39_Chr_01	Athaliana_C24_2	8053	5.08231	4092	50.8134	2321	56.7204	2227	1.40548	915	41.0867	304	33.224	3.59563
Arabidopsis thaliana	BC_MSQTL_39_Chr_01	Athaliana_Cvi_2	11037	6.96553	6063	54.9334	3715	61.2733	2941	1.85609	1424	48.4189	567	39.8174	3.41362
Arabidopsis thaliana	BC_MSQTL_39_Chr_01	Athaliana_Eri_2	8082	5.10061	4162	51.4972	2473	59.4185	2215	1.3979	964	43.5214	379	39.3154	3.74689
Arabidopsis thaliana	BC_MSQTL_39_Chr_01	Athaliana_Kyo_2	8793	5.54933	4318	49.1072	2606	60.352	2370	1.49572	970	40.9283	401	41.3402	3.51134
Arabidopsis thaliana	BC_MSQTL_39_Chr_01	Athaliana_Ler_2	7407	4.67461	3754	50.6818	2330	62.0671	2014	1.27105	811	40.2681	361	44.5129	3.25647
Arabidopsis thaliana	BC_MSQTL_39_Chr_01	Athaliana_Sha_2	9718	6.1331	5083	52.305	3074	60.4761	2587	1.63268	1147	44.3371	466	40.6277	3.39058
Arabidopsis thaliana	BC_MSQTL_400_Chr_01	Athaliana_An_1_2	5074	6.65274	471	9.28262	198	42.0382	712	0.933534	74	10.3933	22	29.7297	4.64865
Arabidopsis thaliana	BC_MSQTL_400_Chr_01	Athaliana_C24_2	3241	4.24942	319	9.84264	157	49.2163	451	0.591326	58	12.8603	13	22.4138	2.93103
Arabidopsis thaliana	BC_MSQTL_400_Chr_01	Athaliana_Cvi_2	6024	7.89833	604	10.0266	302	50	817	1.0712	97	11.8727	37	38.1443	4.01031
Arabidopsis thaliana	BC_MSQTL_400_Chr_01	Athaliana_Eri_2	2831	3.71185	244	8.61886	120	49.1803	394	0.516591	42	10.6599	13	30.9524	3.52381
Arabidopsis thaliana	BC_MSQTL_400_Chr_01	Athaliana_Kyo_2	3126	4.09863	263	8.41331	118	44.8669	419	0.549369	45	10.7399	14	31.1111	2.46667
Arabidopsis thaliana	BC_MSQTL_400_Chr_01	Athaliana_Ler_2	4046	5.30489	309	7.63717	164	53.0744	580	0.760463	56	9.65517	24	42.8571	2.92857
Arabidopsis thaliana	BC_MSQTL_400_Chr_01	Athaliana_Sha_2	3835	5.02824	373	9.72621	208	55.7641	620	0.812909	87	14.0323	31	35.6322	3.96552
Arabidopsis thaliana	BC_MSQTL_415_Chr_01	Athaliana_An_1_2	2435	5.57071	994	40.8214	571	57.4447	690	1.57856	249	36.087	95	38.1526	3.30924
Arabidopsis thaliana	BC_MSQTL_415_Chr_01	Athaliana_C24_2	3199	7.31856	1365	42.6696	748	54.7985	900	2.05899	344	38.2222	134	38.9535	3.36628
Arabidopsis thaliana	BC_MSQTL_415_Chr_01	Athaliana_Cvi_2	3120	7.13782	1510	48.3974	813	53.8411	854	1.95375	391	45.7845	167	42.711	3.75448
Arabidopsis thaliana	BC_MSQTL_415_Chr_01	Athaliana_Eri_2	2387	5.46089	927	38.8354	446	48.1122	699	1.59915	252	36.0515	88	34.9206	3.22222
Arabidopsis thaliana	BC_MSQTL_415_Chr_01	Athaliana_Kyo_2	2294	5.24813	879	38.3173	456	51.8771	671	1.53509	241	35.9165	86	35.6846	3.13693
Arabidopsis thaliana	BC_MSQTL_415_Chr_01	Athaliana_Ler_2	2308	5.28016	892	38.6482	440	49.3274	624	1.42756	245	39.2628	80	32.6531	3.19592
Arabidopsis thaliana	BC_MSQTL_415_Chr_01	Athaliana_Sha_2	2528	5.78347	1185	46.875	622	52.4895	717	1.64033	335	46.7225	127	37.9104	3.12239
Arabidopsis thaliana	BC_MSQTL_418_Chr_03	Athaliana_An_1_2	330	2.43724	171	51.8182	87	50.8772	107	0.790257	36	33.6449	20	55.5556	4.13889
Arabidopsis thaliana	BC_MSQTL_418_Chr_03	Athaliana_C24_2	455	3.36044	238	52.3077	124	52.1008	108	0.797643	40	37.037	22	55	4.9
Arabidopsis thaliana	BC_MSQTL_418_Chr_03	Athaliana_Cvi_2	634	4.68246	343	54.1009	215	62.6822	162	1.19646	62	38.2716	42	67.7419	4.74194
Arabidopsis thaliana	BC_MSQTL_418_Chr_03	Athaliana_Eri_2	417	3.07979	234	56.1151	133	56.8376	132	0.974896	46	34.8485	26	56.5217	3.06522
Arabidopsis thaliana	BC_MSQTL_418_Chr_03	Athaliana_Kyo_2	493	3.64109	254	51.5213	154	60.6299	139	1.0266	46	33.0935	27	58.6957	2.6087
Arabidopsis thaliana	BC_MSQTL_418_Chr_03	Athaliana_Ler_2	464	3.42691	268	57.7586	161	60.0746	133	0.982282	48	36.0902	25	52.0833	2.97917
Arabidopsis thaliana	BC_MSQTL_418_Chr_03	Athaliana_Sha_2	494	3.64848	272	55.0607	155	56.9853	130	0.960125	39	30	24	61.5385	3.15385
Arabidopsis thaliana	BC_MSQTL_436_Chr_05	Athaliana_An_1_2	4653	3.149	2839	61.0144	1758	61.9232	1286	0.870322	601	46.7341	288	47.9201	3.44759
Arabidopsis thaliana	BC_MSQTL_436_Chr_05	Athaliana_C24_2	5056	3.42173	2824	55.8544	1935	68.5198	1458	0.986726	633	43.4156	336	53.0806	3.15482
Arabidopsis thaliana	BC_MSQTL_436_Chr_05	Athaliana_Cvi_2	8959	6.06315	5221	58.2766	3254	62.3252	2510	1.69868	1134	45.1793	544	47.9718	3.33422
Arabidopsis thaliana	BC_MSQTL_436_Chr_05	Athaliana_Eri_2	3936	2.66375	2314	58.7907	1504	64.9957	1132	0.7661	505	44.6113	249	49.3069	3.21188
Arabidopsis thaliana	BC_MSQTL_436_Chr_05	Athaliana_Kyo_2	5000	3.38383	2867	57.34	1903	66.376	1479	1.00094	684	46.2475	351	51.3158	3.32018
Arabidopsis thaliana	BC_MSQTL_436_Chr_05	Athaliana_Ler_2	5373	3.63627	3142	58.4776	2100	66.8364	1455	0.984696	655	45.0172	313	47.7863	3.38473
Arabidopsis thaliana	BC_MSQTL_436_Chr_05	Athaliana_Sha_2	6025	4.07752	3595	59.668	2423	67.3992	1566	1.05982	738	47.1264	410	55.5556	3.30894
Arabidopsis thaliana	BC_MSQTL_437_Chr_05	Athaliana_An_1_2	108	0.661972	60	55.5556	29	48.3333	55	0.337115	30	54.5455	17	56.6667	1.96667
Arabidopsis thaliana	BC_MSQTL_437_Chr_05	Athaliana_C24_2	641	3.92892	332	51.7941	183	55.1205	165	1.01135	76	46.0606	29	38.1579	2.15789
Arabidopsis thaliana	BC_MSQTL_437_Chr_05	Athaliana_Cvi_2	844	5.17319	389	46.09	239	61.4396	212	1.29943	84	39.6226	43	51.1905	2.20238
Arabidopsis thaliana	BC_MSQTL_437_Chr_05	Athaliana_Eri_2	689	4.22313	300	43.5414	205	68.3333	190	1.16458	76	40	48	63.1579	3.42105
Arabidopsis thaliana	BC_MSQTL_437_Chr_05	Athaliana_Kyo_2	792	4.85446	357	45.0758	213	59.6639	221	1.35459	110	49.7738	59	53.6364	2.98182
Arabidopsis thaliana	BC_MSQTL_437_Chr_05	Athaliana_Ler_2	493	3.02178	204	41.3793	111	54.4118	148	0.907146	78	52.7027	46	58.9744	2.5641
Arabidopsis thaliana	BC_MSQTL_437_Chr_05	Athaliana_Sha_2	802	4.91575	373	46.5087	257	68.9008	239	1.46492	110	46.0251	61	55.4545	2.76364
Arabidopsis thaliana	BC_MSQTL_443_Chr_05	Athaliana_An_1_2	6965	5.69733	4349	62.4408	2798	64.3366	1941	1.58773	927	47.7589	481	51.8878	3.59331
Arabidopsis thaliana	BC_MSQTL_443_Chr_05	Athaliana_C24_2	6737	5.51083	4311	63.9899	2744	63.6511	1923	1.573	974	50.65	491	50.4107	3.11191
Arabidopsis thaliana	BC_MSQTL_443_Chr_05	Athaliana_Cvi_2	8889	7.27115	5388	60.6142	3514	65.219	2445	2	1119	45.7669	589	52.6363	3.65058
Arabidopsis thaliana	BC_MSQTL_443_Chr_05	Athaliana_Eri_2	6340	5.18609	3960	62.4606	2566	64.798	1682	1.37587	831	49.4055	457	54.994	3.34657
Arabidopsis thaliana	BC_MSQTL_443_Chr_05	Athaliana_Kyo_2	7470	6.11042	4597	61.5395	2939	63.933	2054	1.68016	1069	52.0448	527	49.2984	3.32273
Arabidopsis thaliana	BC_MSQTL_443_Chr_05	Athaliana_Ler_2	6601	5.39958	3865	58.5517	2447	63.3118	1968	1.60981	885	44.9695	458	51.7514	3.16836
Arabidopsis thaliana	BC_MSQTL_443_Chr_05	Athaliana_Sha_2	5702	4.66421	3335	58.4882	2221	66.5967	1711	1.39959	770	45.0029	429	55.7143	3.40519
Arabidopsis thaliana	BC_MSQTL_49_Chr_01	Athaliana_An_1_2	1538	6.24325	504	32.7698	292	57.9365	450	1.8267	120	26.6667	62	51.6667	2.96667
Arabidopsis thaliana	BC_MSQTL_49_Chr_01	Athaliana_C24_2	1729	7.01858	618	35.7432	337	54.5307	461	1.87135	149	32.321	54	36.2416	3.10067
Arabidopsis thaliana	BC_MSQTL_49_Chr_01	Athaliana_Cvi_2	1967	7.9847	639	32.486	371	58.0595	510	2.07026	144	28.2353	59	40.9722	4.19444
Arabidopsis thaliana	BC_MSQTL_49_Chr_01	Athaliana_Eri_2	1468	5.9591	545	37.1253	356	65.3211	374	1.51819	111	29.6791	59	53.1532	3.87387
Arabidopsis thaliana	BC_MSQTL_49_Chr_01	Athaliana_Kyo_2	1545	6.27167	448	28.9968	302	67.4107	426	1.72928	109	25.5869	67	61.4679	2.44954
Arabidopsis thaliana	BC_MSQTL_49_Chr_01	Athaliana_Ler_2	1998	8.11054	707	35.3854	497	70.297	524	2.12709	140	26.7176	89	63.5714	2.83571
Arabidopsis thaliana	BC_MSQTL_49_Chr_01	Athaliana_Sha_2	2071	8.40687	751	36.2627	449	59.787	559	2.26917	165	29.517	71	43.0303	3.53333
Arabidopsis thaliana	BC_MSQTL_50_Chr_01	Athaliana_An_1_2	896	6.41645	338	37.7232	227	67.1598	237	1.69721	72	30.3797	40	55.5556	3.15278
Arabidopsis thaliana	BC_MSQTL_50_Chr_01	Athaliana_C24_2	1075	7.69831	401	37.3023	238	59.3516	325	2.3274	115	35.3846	51	44.3478	2.56522
Arabidopsis thaliana	BC_MSQTL_50_Chr_01	Athaliana_Cvi_2	878	6.28755	367	41.7995	233	63.4877	235	1.68289	75	31.9149	25	33.3333	3.29333
Arabidopsis thaliana	BC_MSQTL_50_Chr_01	Athaliana_Eri_2	924	6.61697	330	35.7143	201	60.9091	234	1.67573	60	25.641	28	46.6667	2.75
Arabidopsis thaliana	BC_MSQTL_50_Chr_01	Athaliana_Kyo_2	465	3.32997	184	39.5699	128	69.5652	167	1.19592	43	25.7485	24	55.814	2.88372
Arabidopsis thaliana	BC_MSQTL_50_Chr_01	Athaliana_Ler_2	908	6.50239	378	41.63	225	59.5238	221	1.58263	59	26.6968	26	44.0678	3.20339
Arabidopsis thaliana	BC_MSQTL_50_Chr_01	Athaliana_Sha_2	902	6.45942	402	44.5676	278	69.1542	234	1.67573	78	33.3333	49	62.8205	2.52564
Arabidopsis thaliana	BC_MSQTL_53_Chr_01	Athaliana_An_1_2	3897	6.86251	1890	48.4988	1010	53.4392	940	1.65531	442	47.0213	152	34.3891	3.61086
Arabidopsis thaliana	BC_MSQTL_53_Chr_01	Athaliana_C24_2	3417	6.01724	1269	37.1378	676	53.2703	871	1.53381	351	40.2985	119	33.9031	3.14815
Arabidopsis thaliana	BC_MSQTL_53_Chr_01	Athaliana_Cvi_2	4126	7.26577	1961	47.5279	994	50.6884	997	1.75569	413	41.4243	135	32.6877	3.61985
Arabidopsis thaliana	BC_MSQTL_53_Chr_01	Athaliana_Eri_2	2997	5.27763	1330	44.3777	704	52.9323	823	1.44928	381	46.294	131	34.3832	3.38845
Arabidopsis thaliana	BC_MSQTL_53_Chr_01	Athaliana_Kyo_2	2682	4.72293	1201	44.78	613	51.0408	687	1.20979	309	44.9782	100	32.3625	3.39482
Arabidopsis thaliana	BC_MSQTL_53_Chr_01	Athaliana_Ler_2	3209	5.65096	1492	46.4942	789	52.882	807	1.4211	376	46.5923	119	31.6489	3.63298
Arabidopsis thaliana	BC_MSQTL_53_Chr_01	Athaliana_Sha_2	2727	4.80217	1164	42.6843	652	56.0137	679	1.1957	283	41.6789	107	37.8092	3.35689
Arabidopsis thaliana	BC_MSQTL_7_Chr_01	Athaliana_An_1_2	20917	4.5895	10904	52.1298	7201	66.04	5878	1.28972	2439	41.4937	1179	48.3395	3.36039
Arabidopsis thaliana	BC_MSQTL_7_Chr_01	Athaliana_C24_2	22422	4.91971	11795	52.6046	7462	63.2641	6304	1.38319	2659	42.1796	1163	43.7382	3.51222
Arabidopsis thaliana	BC_MSQTL_7_Chr_01	Athaliana_Cvi_2	28658	6.28798	15823	55.2132	10122	63.9702	7899	1.73316	3566	45.145	1654	46.3825	3.40533
Arabidopsis thaliana	BC_MSQTL_7_Chr_01	Athaliana_Eri_2	20387	4.47321	10887	53.4017	7143	65.6104	5844	1.28226	2469	42.2485	1161	47.0231	3.61401
Arabidopsis thaliana	BC_MSQTL_7_Chr_01	Athaliana_Kyo_2	21379	4.69086	11143	52.1212	7163	64.2825	6027	1.32241	2542	42.1769	1248	49.0952	3.48938
Arabidopsis thaliana	BC_MSQTL_7_Chr_01	Athaliana_Ler_2	20909	4.58774	11430	54.6655	7466	65.3193	5792	1.27085	2503	43.2148	1242	49.6205	3.50539
Arabidopsis thaliana	BC_MSQTL_7_Chr_01	Athaliana_Sha_2	23595	5.17709	12592	53.3672	7990	63.453	6607	1.44967	2902	43.9231	1340	46.1751	3.42798
Brassica napus	BL_MSQTL_14_Chr_A07	Bnapus_ganganF73_2	13028	2.66868	1503	11.5367	817	54.358	4087	0.837189	456	11.1573	132	28.9474	3.19518
Brassica napus	BL_MSQTL_14_Chr_A07	Bnapus_quintaA_2	11443	2.34401	1269	11.0897	758	59.7321	3610	0.73948	359	9.9446	122	33.9833	3.83565
Brassica napus	BL_MSQTL_14_Chr_A07	Bnapus_shengli3_2	11981	2.45421	1230	10.2663	601	48.8618	3753	0.768772	370	9.85878	113	30.5405	3.54054
Brassica napus	BL_MSQTL_14_Chr_A07	Bnapus_tapidor3_2	10191	2.08754	1364	13.3844	797	58.4311	3212	0.657952	408	12.7024	142	34.8039	3.18137
Brassica napus	BL_MSQTL_14_Chr_A07	Bnapus_westar_2	12818	2.62566	1490	11.6243	800	53.6913	3979	0.815066	475	11.9377	138	29.0526	3.81895
Brassica napus	BL_MSQTL_14_Chr_A07	Bnapus_zheyou73_2	11480	2.35159	1333	11.6115	766	57.4644	3660	0.749722	377	10.3005	101	26.7905	3.92308
Brassica napus	BL_MSQTL_14_Chr_C06	Bnapus_ganganF73_2	202	0.0840892	20	9.90099	16	80	107	0.0445423	5	4.6729	3	60	1.8
Brassica napus	BL_MSQTL_14_Chr_C06	Bnapus_quintaA_2	5193	2.16176	466	8.97362	302	64.8069	1262	0.525349	123	9.74643	51	41.4634	5.00813
Brassica napus	BL_MSQTL_14_Chr_C06	Bnapus_shengli3_2	4470	1.86079	411	9.19463	216	52.5547	1151	0.479142	117	10.1651	35	29.9145	4.55556
Brassica napus	BL_MSQTL_14_Chr_C06	Bnapus_tapidor3_2	2247	0.935388	221	9.83534	141	63.8009	702	0.292231	79	11.2536	33	41.7722	4.40506
Brassica napus	BL_MSQTL_14_Chr_C06	Bnapus_westar_2	2894	1.20472	354	12.2322	210	59.322	832	0.346348	90	10.8173	28	31.1111	4.63333
Brassica napus	BL_MSQTL_14_Chr_C06	Bnapus_zheyou73_2	5050	2.10223	556	11.0099	330	59.3525	1197	0.498291	149	12.4478	50	33.557	4.21477
Brassica napus	BL_MSQTL_140_Chr_A02	Bnapus_ganganF73_2	2680	0.920875	441	16.4552	231	52.381	961	0.330209	143	14.8803	43	30.0699	2.81119
Brassica napus	BL_MSQTL_140_Chr_A02	Bnapus_quintaA_2	8195	2.81588	1855	22.6358	881	47.4933	2555	0.877923	558	21.8395	146	26.1649	3.23118
Brassica napus	BL_MSQTL_140_Chr_A02	Bnapus_shengli3_2	6539	2.24687	1689	25.8296	911	53.9372	1998	0.686533	488	24.4244	152	31.1475	3.22541
Brassica napus	BL_MSQTL_140_Chr_A02	Bnapus_tapidor3_2	8963	3.07978	1477	16.4789	719	48.6798	2799	0.961764	420	15.0054	111	26.4286	3.53095
Brassica napus	BL_MSQTL_140_Chr_A02	Bnapus_westar_2	10923	3.75325	2679	24.5262	1392	51.9597	3291	1.13082	784	23.8225	231	29.4643	2.97704
Brassica napus	BL_MSQTL_140_Chr_A02	Bnapus_zheyou73_2	287	0.098616	69	24.0418	34	49.2754	116	0.0398587	19	16.3793	6	31.5789	5.26316
Brassica napus	BL_MSQTL_140_Chr_A10	Bnapus_ganganF73_2	9902	2.92082	1718	17.35	1044	60.7683	3039	0.896422	480	15.7947	153	31.875	3.18542
Brassica napus	BL_MSQTL_140_Chr_A10	Bnapus_quintaA_2	14536	4.28772	2761	18.9942	1700	61.5719	4555	1.3436	816	17.9144	288	35.2941	3.0625
Brassica napus	BL_MSQTL_140_Chr_A10	Bnapus_shengli3_2	13560	3.99983	2343	17.2788	1495	63.8071	4066	1.19936	663	16.306	235	35.4449	3.35747
Brassica napus	BL_MSQTL_140_Chr_A10	Bnapus_tapidor3_2	14385	4.24318	2300	15.9889	1471	63.9565	4440	1.30968	664	14.955	232	34.9398	3.24849
Brassica napus	BL_MSQTL_140_Chr_A10	Bnapus_westar_2	16809	4.9582	3454	20.5485	2157	62.4493	5021	1.48106	932	18.562	326	34.9785	2.85193
Brassica napus	BL_MSQTL_140_Chr_A10	Bnapus_zheyou73_2	8167	2.40904	565	6.91808	381	67.4336	2417	0.712949	163	6.7439	63	38.6503	3.33129
Brassica napus	BL_MSQTL_140_Chr_C09	Bnapus_ganganF73_2	336	0.0868398	68	20.2381	47	69.1176	182	0.0470382	19	10.4396	5	26.3158	7.63158
Brassica napus	BL_MSQTL_140_Chr_C09	Bnapus_quintaA_2	1366	0.353045	410	30.0146	275	67.0732	462	0.119405	132	28.5714	48	36.3636	4.47727
Brassica napus	BL_MSQTL_140_Chr_C09	Bnapus_shengli3_2	279	0.0721081	46	16.4875	33	71.7391	153	0.0395431	20	13.0719	11	55	5.25
Brassica napus	BL_MSQTL_140_Chr_C09	Bnapus_tapidor3_2	1520	0.392847	532	35	345	64.8496	497	0.128451	160	32.1932	53	33.125	4.2375
Brassica napus	BL_MSQTL_140_Chr_C09	Bnapus_westar_2	2917	0.753904	758	25.9856	473	62.4011	830	0.214515	224	26.988	76	33.9286	4.75893
Brassica napus	BL_MSQTL_140_Chr_C09	Bnapus_zheyou73_2	398	0.102864	70	17.5879	50	71.4286	227	0.0586686	30	13.2159	13	43.3333	6.6
Brassica napus	BL_MSQTL_146_Chr_A09	Bnapus_ganganF73_2	1233	1.89528	625	50.6894	320	51.2	413	0.634834	219	53.0266	71	32.4201	3.30594
Brassica napus	BL_MSQTL_146_Chr_A09	Bnapus_quintaA_2	1416	2.17657	612	43.2203	333	54.4118	442	0.67941	213	48.19	70	32.8638	3.89202
Brassica napus	BL_MSQTL_146_Chr_A09	Bnapus_shengli3_2	2265	3.48159	684	30.1987	377	55.117	720	1.10673	235	32.6389	72	30.6383	3.10638
Brassica napus	BL_MSQTL_146_Chr_A09	Bnapus_tapidor3_2	403	0.619462	175	43.4243	92	52.5714	116	0.178307	52	44.8276	11	21.1538	4.55769
Brassica napus	BL_MSQTL_146_Chr_A09	Bnapus_westar_2	1241	1.90758	572	46.0919	297	51.9231	393	0.604091	205	52.1628	63	30.7317	3.80488
Brassica napus	BL_MSQTL_146_Chr_A09	Bnapus_zheyou73_2	733	1.12671	232	31.6508	131	56.4655	215	0.330482	75	34.8837	21	28	2.41333
Brassica napus	BL_MSQTL_206_Chr_A06	Bnapus_ganganF73_2	24748	2.74218	5926	23.9454	3459	58.3699	7287	0.807429	1495	20.516	443	29.6321	3.52107
Brassica napus	BL_MSQTL_206_Chr_A06	Bnapus_quintaA_2	18397	2.03846	4519	24.5638	2602	57.5791	5679	0.629256	1271	22.3807	418	32.8875	3.30685
Brassica napus	BL_MSQTL_206_Chr_A06	Bnapus_shengli3_2	15916	1.76356	3602	22.6313	2087	57.94	4964	0.550031	1023	20.6084	320	31.2805	3.46725
Brassica napus	BL_MSQTL_206_Chr_A06	Bnapus_tapidor3_2	19686	2.18129	5216	26.496	3196	61.273	5889	0.652525	1301	22.092	431	33.1284	3.1937
Brassica napus	BL_MSQTL_206_Chr_A06	Bnapus_westar_2	18422	2.04123	5017	27.2337	2941	58.6207	5597	0.62017	1328	23.727	442	33.2831	3.53539
Brassica napus	BL_MSQTL_206_Chr_A06	Bnapus_zheyou73_2	21683	2.40256	5547	25.5823	3363	60.6274	6540	0.724659	1487	22.737	510	34.2972	3.18561
Brassica napus	BL_MSQTL_206_Chr_A07	Bnapus_ganganF73_2	14434	2.82555	1834	12.7061	1090	59.4329	4387	0.858785	521	11.876	167	32.0537	3.5048
Brassica napus	BL_MSQTL_206_Chr_A07	Bnapus_quintaA_2	14083	2.75684	1796	12.753	1136	63.2517	4338	0.849193	510	11.7566	179	35.098	3.85882
Brassica napus	BL_MSQTL_206_Chr_A07	Bnapus_shengli3_2	13582	2.65877	2403	17.6925	1398	58.1773	4210	0.824136	650	15.4394	196	30.1538	3.75385
Brassica napus	BL_MSQTL_206_Chr_A07	Bnapus_tapidor3_2	12288	2.40546	1735	14.1195	1058	60.9798	3711	0.726454	501	13.5004	189	37.7246	3.499
Brassica napus	BL_MSQTL_206_Chr_A07	Bnapus_westar_2	13066	2.55776	1728	13.2252	1020	59.0278	3983	0.779699	535	13.4321	175	32.7103	3.89159
Brassica napus	BL_MSQTL_206_Chr_A07	Bnapus_zheyou73_2	12364	2.42034	1185	9.58428	728	61.4346	3793	0.742506	314	8.27841	104	33.121	3.99682
Brassica napus	BL_MSQTL_206_Chr_C06	Bnapus_ganganF73_2	2129	0.433771	428	20.1033	289	67.5234	678	0.138138	117	17.2566	55	47.0085	4.12821
Brassica napus	BL_MSQTL_206_Chr_C06	Bnapus_quintaA_2	11664	2.37647	2085	17.8755	1257	60.2878	2909	0.592691	501	17.2224	194	38.7226	4.49701
Brassica napus	BL_MSQTL_206_Chr_C06	Bnapus_shengli3_2	8007	1.63138	1661	20.7443	1023	61.5894	2243	0.456998	441	19.6612	168	38.0952	4.44898
Brassica napus	BL_MSQTL_206_Chr_C06	Bnapus_tapidor3_2	9273	1.88932	1765	19.0338	1066	60.3966	2376	0.484096	441	18.5606	160	36.2812	4.03401
Brassica napus	BL_MSQTL_206_Chr_C06	Bnapus_westar_2	10099	2.05761	2057	20.3684	1372	66.6991	2635	0.536866	518	19.6584	240	46.332	4.17181
Brassica napus	BL_MSQTL_206_Chr_C06	Bnapus_zheyou73_2	10145	2.06698	1829	18.0286	1104	60.3609	2480	0.505285	491	19.7984	215	43.7882	4.23625
Brassica napus	BL_MSQTL_280_Chr_A02	Bnapus_ganganF73_2	1710	1.76905	494	28.8889	235	47.5709	500	0.517266	147	29.4	35	23.8095	2.97279
Brassica napus	BL_MSQTL_280_Chr_A02	Bnapus_quintaA_2	2106	2.17872	637	30.2469	306	48.0377	628	0.649686	205	32.6433	54	26.3415	2.94634
Brassica napus	BL_MSQTL_280_Chr_A02	Bnapus_shengli3_2	1955	2.02251	47	2.40409	9	19.1489	708	0.732448	28	3.9548	9	32.1429	2.71429
Brassica napus	BL_MSQTL_280_Chr_A02	Bnapus_tapidor3_2	2771	2.86669	663	23.9264	363	54.7511	812	0.84004	185	22.7833	62	33.5135	2.99459
Brassica napus	BL_MSQTL_280_Chr_A02	Bnapus_westar_2	4805	4.97092	305	6.34755	203	66.5574	1402	1.45041	92	6.56205	49	53.2609	3.47826
Brassica napus	BL_MSQTL_280_Chr_A02	Bnapus_zheyou73_2	1223	1.26523	109	8.91251	58	53.211	481	0.49761	55	11.4345	6	10.9091	3.70909
Brassica napus	BL_MSQTL_280_Chr_A10	Bnapus_ganganF73_2	2198	1.47355	206	9.37216	137	66.5049	698	0.467941	54	7.73639	29	53.7037	2.38889
Brassica napus	BL_MSQTL_280_Chr_A10	Bnapus_quintaA_2	3785	2.53748	283	7.47688	153	54.0636	1276	0.855434	96	7.52351	38	39.5833	2.625
Brassica napus	BL_MSQTL_280_Chr_A10	Bnapus_shengli3_2	101	0.0677107	7	6.93069	3	42.8571	54	0.0362018	1	1.85185	0	0	2
Brassica napus	BL_MSQTL_280_Chr_A10	Bnapus_tapidor3_2	3746	2.51133	254	6.78057	146	57.4803	1251	0.838674	86	6.8745	36	41.8605	2.37209
Brassica napus	BL_MSQTL_280_Chr_A10	Bnapus_westar_2	4072	2.72988	340	8.34971	182	53.5294	1401	0.939235	117	8.35118	54	46.1538	2.63248
Brassica napus	BL_MSQTL_280_Chr_A10	Bnapus_zheyou73_2	2662	1.78461	21	0.788881	9	42.8571	829	0.555764	9	1.08565	3	33.3333	3
Brassica napus	BL_MSQTL_280_Chr_C09	Bnapus_ganganF73_2	710	0.291267	31	4.3662	25	80.6452	215	0.0882007	15	6.97674	11	73.3333	4.33333
Brassica napus	BL_MSQTL_280_Chr_C09	Bnapus_quintaA_2	1607	0.659249	367	22.8376	208	56.6757	430	0.176401	99	23.0233	44	44.4444	3.45455
Brassica napus	BL_MSQTL_280_Chr_C09	Bnapus_shengli3_2	7543	3.09441	2259	29.9483	1424	63.0367	1880	0.771243	596	31.7021	208	34.8993	3.83893
Brassica napus	BL_MSQTL_280_Chr_C09	Bnapus_tapidor3_2	1290	0.529204	311	24.1085	157	50.4823	373	0.153018	97	26.0054	42	43.299	4
Brassica napus	BL_MSQTL_280_Chr_C09	Bnapus_westar_2	2594	1.06415	383	14.7648	219	57.1802	676	0.277319	109	16.1243	46	42.2018	4.3945
Brassica napus	BL_MSQTL_280_Chr_C09	Bnapus_zheyou73_2	721	0.29578	36	4.99307	31	86.1111	228	0.0935337	16	7.01754	12	75	4.3125
Brassica napus	BL_MSQTL_324_Chr_A09	Bnapus_ganganF73_2	281	1.16253	54	19.2171	26	48.1481	120	0.496454	24	20	1	4.16667	6.08333
Brassica napus	BL_MSQTL_324_Chr_A09	Bnapus_quintaA_2	811	3.3552	199	24.5376	155	77.8894	182	0.752956	21	11.5385	9	42.8571	5.04762
Brassica napus	BL_MSQTL_324_Chr_A09	Bnapus_shengli3_2	883	3.65308	244	27.6331	130	53.2787	270	1.11702	55	20.3704	11	20	5.2
Brassica napus	BL_MSQTL_324_Chr_A09	Bnapus_tapidor3_2	183	0.757093	3	1.63934	3	100	68	0.281324	2	2.94118	0	0	3
Brassica napus	BL_MSQTL_324_Chr_A09	Bnapus_westar_2	341	1.41076	43	12.61	11	25.5814	118	0.48818	15	12.7119	0	0	2.26667
Brassica napus	BL_MSQTL_324_Chr_A09	Bnapus_zheyou73_2	430	1.77896	65	15.1163	56	86.1538	104	0.430261	5	4.80769	0	0	4.2
Brassica napus	BL_MSQTL_334_Chr_A09	Bnapus_ganganF73_2	463	8.97182	265	57.2354	130	49.0566	119	2.30593	57	47.8992	17	29.8246	4.47368
Brassica napus	BL_MSQTL_334_Chr_A09	Bnapus_quintaA_2	19	0.368174	15	78.9474	3	20	8	0.155021	8	100	6	75	1.125
Brassica napus	BL_MSQTL_334_Chr_A09	Bnapus_shengli3_2	342	6.62714	75	21.9298	41	54.6667	121	2.34469	32	26.4463	17	53.125	3.375
Brassica napus	BL_MSQTL_334_Chr_A09	Bnapus_tapidor3_2	42	0.813859	38	90.4762	10	26.3158	17	0.329419	15	88.2353	7	46.6667	1.93333
Brassica napus	BL_MSQTL_334_Chr_A09	Bnapus_westar_2	23	0.445685	19	82.6087	7	36.8421	9	0.174398	9	100	7	77.7778	1.77778
Brassica napus	BL_MSQTL_334_Chr_A09	Bnapus_zheyou73_2	38	0.736348	23	60.5263	2	8.69565	20	0.387552	12	60	1	8.33333	4.58333
Brassica napus	BL_MSQTL_371_Chr_A01	Bnapus_ganganF73_2	231	2.37867	54	23.3766	29	53.7037	67	0.689918	13	19.403	4	30.7692	4.46154
Brassica napus	BL_MSQTL_371_Chr_A01	Bnapus_quintaA_2	204	2.10065	91	44.6078	44	48.3516	64	0.659026	15	23.4375	1	6.66667	2.33333
Brassica napus	BL_MSQTL_371_Chr_A01	Bnapus_shengli3_2	151	1.55489	53	35.0993	41	77.3585	49	0.504567	11	22.449	5	45.4545	3.18182
Brassica napus	BL_MSQTL_371_Chr_A01	Bnapus_tapidor3_2	204	2.10065	91	44.6078	44	48.3516	64	0.659026	15	23.4375	1	6.66667	2.33333
Brassica napus	BL_MSQTL_371_Chr_A01	Bnapus_westar_2	240	2.47135	113	47.0833	75	66.3717	79	0.813485	27	34.1772	7	25.9259	5.03704
Brassica napus	BL_MSQTL_371_Chr_A01	Bnapus_zheyou73_2	231	2.37867	54	23.3766	29	53.7037	67	0.689918	13	19.403	4	30.7692	4.46154
Brassica napus	BL_MSQTL_371_Chr_C01	Bnapus_ganganF73_2	338	2.08628	7	2.07101	3	42.8571	119	0.734518	3	2.52101	0	0	4
Brassica napus	BL_MSQTL_371_Chr_C01	Bnapus_quintaA_2	296	1.82704	14	4.72973	6	42.8571	104	0.641932	6	5.76923	1	16.6667	3.66667
Brassica napus	BL_MSQTL_371_Chr_C01	Bnapus_shengli3_2	0	0	0		0		17	0.104931	0	0	0
Brassica napus	BL_MSQTL_371_Chr_C01	Bnapus_tapidor3_2	282	1.74062	14	4.96454	6	42.8571	102	0.629587	6	5.88235	1	16.6667	3.66667
Brassica napus	BL_MSQTL_371_Chr_C01	Bnapus_westar_2	526	3.24669	10	1.90114	6	60	142	0.876484	4	2.8169	1	25	3.75
Brassica napus	BL_MSQTL_371_Chr_C01	Bnapus_zheyou73_2	334	2.06159	5	1.49701	5	100	107	0.660449	1	0.934579	1	100	3
Brassica napus	BL_MSQTL_371_Chr_C07	Bnapus_ganganF73_2	428	2.70093	6	1.40187	4	66.6667	142	0.896103	1	0.704225	1	100	1
Brassica napus	BL_MSQTL_371_Chr_C07	Bnapus_quintaA_2	207	1.30629	9	4.34783	5	55.5556	62	0.391256	4	6.45161	0	0	8
Brassica napus	BL_MSQTL_371_Chr_C07	Bnapus_shengli3_2	0	0	0		0		3	0.0189317	0	0	0
Brassica napus	BL_MSQTL_371_Chr_C07	Bnapus_tapidor3_2	70	0.441741	3	4.28571	3	100	33	0.208249	2	6.06061	2	100	1
Brassica napus	BL_MSQTL_371_Chr_C07	Bnapus_westar_2	86	0.54271	4	4.65116	4	100	31	0.195628	1	3.22581	1	100	1
Brassica napus	BL_MSQTL_371_Chr_C07	Bnapus_zheyou73_2	475	2.99753	6	1.26316	4	66.6667	152	0.959208	1	0.657895	1	100	1
Brassica napus	BL_MSQTL_389_Chr_A01	Bnapus_ganganF73_2	8507	4.30696	1157	13.6006	617	53.3276	2751	1.39279	348	12.6499	94	27.0115	3.20402
Brassica napus	BL_MSQTL_389_Chr_A01	Bnapus_quintaA_2	9278	4.69731	1309	14.1086	830	63.4072	2936	1.48645	341	11.6144	129	37.8299	3.48974
Brassica napus	BL_MSQTL_389_Chr_A01	Bnapus_shengli3_2	7348	3.72018	1075	14.6298	683	63.5349	2350	1.18977	321	13.6596	99	30.8411	3.44548
Brassica napus	BL_MSQTL_389_Chr_A01	Bnapus_tapidor3_2	9243	4.67959	1399	15.1358	876	62.6162	2875	1.45557	396	13.7739	131	33.0808	3.37121
Brassica napus	BL_MSQTL_389_Chr_A01	Bnapus_westar_2	9071	4.5925	1487	16.3929	871	58.5743	2912	1.4743	451	15.4876	133	29.49	3.73171
Brassica napus	BL_MSQTL_389_Chr_A01	Bnapus_zheyou73_2	7656	3.87611	885	11.5596	487	55.0282	2589	1.31077	298	11.5102	91	30.5369	3.38926
Brassica napus	BL_MSQTL_389_Chr_C01	Bnapus_ganganF73_2	3886	1.92143	1065	27.4061	607	56.9953	1242	0.614106	295	23.752	101	34.2373	3.97627
Brassica napus	BL_MSQTL_389_Chr_C01	Bnapus_quintaA_2	3440	1.70091	874	25.407	534	61.0984	1139	0.563178	245	21.5101	82	33.4694	4.47755
Brassica napus	BL_MSQTL_389_Chr_C01	Bnapus_shengli3_2	3452	1.70684	1030	29.8378	640	62.1359	1144	0.56565	300	26.2238	114	38	4.07
Brassica napus	BL_MSQTL_389_Chr_C01	Bnapus_tapidor3_2	3895	1.92588	1058	27.163	611	57.7505	1247	0.616578	287	23.0152	95	33.101	4.43206
Brassica napus	BL_MSQTL_389_Chr_C01	Bnapus_westar_2	785	0.388143	110	14.0127	90	81.8182	325	0.160696	32	9.84615	20	62.5	6.96875
Brassica napus	BL_MSQTL_389_Chr_C01	Bnapus_zheyou73_2	4816	2.38127	1259	26.142	714	56.7117	1542	0.762441	369	23.93	122	33.0623	4
Brassica napus	BL_MSQTL_389_Chr_C07	Bnapus_ganganF73_2	2500	0.631183	118	4.72	61	51.6949	928	0.234295	58	6.25	9	15.5172	3.86207
Brassica napus	BL_MSQTL_389_Chr_C07	Bnapus_quintaA_2	2338	0.590283	127	5.43199	68	53.5433	836	0.211068	49	5.86124	9	18.3673	4.4898
Brassica napus	BL_MSQTL_389_Chr_C07	Bnapus_shengli3_2	1951	0.492575	175	8.96976	97	55.4286	785	0.198192	79	10.0637	24	30.3797	3.35443
Brassica napus	BL_MSQTL_389_Chr_C07	Bnapus_tapidor3_2	1451	0.366339	158	10.889	84	53.1646	616	0.155524	81	13.1494	24	29.6296	3.62963
Brassica napus	BL_MSQTL_389_Chr_C07	Bnapus_westar_2	7239	1.82765	554	7.65299	263	47.4729	1399	0.35321	143	10.2216	53	37.0629	5.39161
Brassica napus	BL_MSQTL_389_Chr_C07	Bnapus_zheyou73_2	3402	0.858914	337	9.90594	224	66.4688	1161	0.293121	109	9.38846	47	43.1193	5.21101
Brassica napus	BL_MSQTL_410_Chr_A09	Bnapus_ganganF73_2	471	11.2234	242	51.38	120	49.5868	112	2.66883	49	43.75	10	20.4082	4.89796
Brassica napus	BL_MSQTL_410_Chr_A09	Bnapus_quintaA_2	16	0.381261	16	100	12	75	4	0.0953153	4	100	0	0	4.2
Brassica napus	BL_MSQTL_410_Chr_A09	Bnapus_shengli3_2	297	7.07716	22	7.40741	10	45.4545	95	2.26374	8	8.42105	1	12.5	4.875
Brassica napus	BL_MSQTL_410_Chr_A09	Bnapus_tapidor3_2	16	0.381261	16	100	12	75	4	0.0953153	4	100	0	0	4.2
Brassica napus	BL_MSQTL_410_Chr_A09	Bnapus_westar_2	16	0.381261	16	100	12	75	4	0.0953153	4	100	0	0	4.2
Brassica napus	BL_MSQTL_410_Chr_A09	Bnapus_zheyou73_2	16	0.381261	16	100	12	75	4	0.0953153	4	100	0	0	4.2
Brassica napus	BL_MSQTL_437_Chr_A02	Bnapus_ganganF73_2	0	0	0		0		6	0.106724	0	0	0
Brassica napus	BL_MSQTL_437_Chr_A02	Bnapus_quintaA_2	0	0	0		0		5	0.0889363	0	0	0
Brassica napus	BL_MSQTL_437_Chr_A02	Bnapus_shengli3_2	10	0.177873	10	100	1	10	13	0.231234	9	69.2308	3	33.3333	1.66667
Brassica napus	BL_MSQTL_437_Chr_A02	Bnapus_tapidor3_2	0	0	0		0		6	0.106724	0	0	0
Brassica napus	BL_MSQTL_437_Chr_A02	Bnapus_westar_2	156	2.77481	64	41.0256	49	76.5625	47	0.836001	9	19.1489	5	55.5556	1.22222
Brassica napus	BL_MSQTL_437_Chr_A02	Bnapus_zheyou73_2	0	0	0		0		7	0.124511	0	0	0
Brassica napus	BL_MSQTL_437_Chr_A10	Bnapus_ganganF73_2	2	0.0314703	1	50	1	100	1	0.0157351	0	0	0		0
Brassica napus	BL_MSQTL_437_Chr_A10	Bnapus_quintaA_2	10	0.157351	2	20	1	50	6	0.0944109	1	16.6667	1	100	1
Brassica napus	BL_MSQTL_437_Chr_A10	Bnapus_shengli3_2	3	0.0472054	2	66.6667	1	50	2	0.0314703	0	0	0		0
Brassica napus	BL_MSQTL_437_Chr_A10	Bnapus_tapidor3_2	6	0.0944109	1	16.6667	1	100	4	0.0629406	0	0	0
Brassica napus	BL_MSQTL_437_Chr_A10	Bnapus_westar_2	18	0.283233	12	66.6667	11	91.6667	4	0.0629406	1	25	1	100	1
Brassica napus	BL_MSQTL_437_Chr_A10	Bnapus_zheyou73_2	5	0.0786757	1	20	1	100	2	0.0314703	0	0	0		0
Brassica napus	BL_MSQTL_443_Chr_A10	Bnapus_ganganF73_2	2760	3.03582	62	2.24638	37	59.6774	1005	1.10544	23	2.28856	7	30.4348	4.65217
Brassica napus	BL_MSQTL_443_Chr_A10	Bnapus_quintaA_2	0	0	0		0		612	0.673161	1	0.163399	1	100	54
Brassica napus	BL_MSQTL_443_Chr_A10	Bnapus_shengli3_2	4787	5.26539	23	0.480468	13	56.5217	1593	1.7522	14	0.878845	5	35.7143	3.14286
Brassica napus	BL_MSQTL_443_Chr_A10	Bnapus_tapidor3_2	3292	3.62099	67	2.03524	38	56.7164	1179	1.29682	26	2.20526	8	30.7692	4.46154
Brassica napus	BL_MSQTL_443_Chr_A10	Bnapus_westar_2	2890	3.17881	59	2.04152	11	18.6441	1076	1.18353	26	2.41636	6	23.0769	3.80769
Brassica napus	BL_MSQTL_443_Chr_A10	Bnapus_zheyou73_2	2756	3.03142	62	2.24964	37	59.6774	1007	1.10764	23	2.28401	7	30.4348	4.73913
Brassica napus	BL_MSQTL_50_Chr_A07	Bnapus_ganganF73_2	109	0.647938	37	33.945	24	64.8649	39	0.231831	18	46.1538	7	38.8889	4.33333
Brassica napus	BL_MSQTL_50_Chr_A07	Bnapus_quintaA_2	534	3.1743	263	49.2509	182	69.2015	188	1.11754	76	40.4255	30	39.4737	4.39474
Brassica napus	BL_MSQTL_50_Chr_A07	Bnapus_shengli3_2	503	2.99003	236	46.9185	133	56.3559	180	1.06999	74	41.1111	18	24.3243	3.75676
Brassica napus	BL_MSQTL_50_Chr_A07	Bnapus_tapidor3_2	180	1.06999	65	36.1111	49	75.3846	91	0.540939	24	26.3736	13	54.1667	4.25
Brassica napus	BL_MSQTL_50_Chr_A07	Bnapus_westar_2	0	0	0		0		5	0.0297219	0	0	0		0
Brassica napus	BL_MSQTL_50_Chr_C06	Bnapus_ganganF73_2	0	0	0		0		48	0.0753232	0	0	0
Brassica napus	BL_MSQTL_50_Chr_C06	Bnapus_quintaA_2	0	0	0		0		32	0.0502155	0	0	0
Brassica napus	BL_MSQTL_50_Chr_C06	Bnapus_shengli3_2	0	0	0		0		37	0.0580616	0	0	0
Brassica napus	BL_MSQTL_50_Chr_C06	Bnapus_tapidor3_2	0	0	0		0		32	0.0502155	0	0	0
Brassica napus	BL_MSQTL_50_Chr_C06	Bnapus_westar_2	0	0	0		0		53	0.0831693	0	0	0
Brassica napus	BL_MSQTL_50_Chr_C06	Bnapus_zheyou73_2	0	0	0		0		50	0.0784616	0	0	0
Brassica napus	BL_MSQTL_53_Chr_A07	Bnapus_ganganF73_2	1731	3.35623	207	11.9584	123	59.4203	529	1.02567	73	13.7996	29	39.726	4.09589
Brassica napus	BL_MSQTL_53_Chr_A07	Bnapus_quintaA_2	1583	3.06927	292	18.446	183	62.6712	481	0.932608	85	17.6715	39	45.8824	5.45882
Brassica napus	BL_MSQTL_53_Chr_A07	Bnapus_shengli3_2	1194	2.31504	17	1.42379	11	64.7059	424	0.822091	6	1.41509	2	33.3333	2.5
Brassica napus	BL_MSQTL_53_Chr_A07	Bnapus_tapidor3_2	1078	2.09013	171	15.8627	100	58.4795	336	0.651468	53	15.7738	20	37.7358	3.09434
Brassica napus	BL_MSQTL_53_Chr_A07	Bnapus_westar_2	1072	2.07849	235	21.9216	133	56.5957	305	0.591363	78	25.5738	32	41.0256	4.51282
Brassica napus	BL_MSQTL_53_Chr_A07	Bnapus_zheyou73_2	985	1.90981	248	25.1777	145	58.4677	267	0.517685	55	20.5993	14	25.4545	2.14545
Brassica napus	BL_MSQTL_53_Chr_C06	Bnapus_ganganF73_2	0	0	0		0		102	0.506148	0	0	0
Brassica napus	BL_MSQTL_53_Chr_C06	Bnapus_quintaA_2	513	2.54563	52	10.1365	33	63.4615	160	0.793958	14	8.75	6	42.8571	2.5
Brassica napus	BL_MSQTL_53_Chr_C06	Bnapus_shengli3_2	64	0.317583	6	9.375	6	100	36	0.178641	0	0	0
Brassica napus	BL_MSQTL_53_Chr_C06	Bnapus_tapidor3_2	325	1.61273	21	6.46154	19	90.4762	121	0.600431	7	5.78512	6	85.7143	3.85714
Brassica napus	BL_MSQTL_53_Chr_C06	Bnapus_westar_2	458	2.2727	20	4.36681	19	95	139	0.689751	8	5.7554	7	87.5	2.875
Brassica napus	BL_MSQTL_53_Chr_C06	Bnapus_zheyou73_2	532	2.63991	33	6.20301	29	87.8788	150	0.744336	12	8	11	91.6667	3.16667
Brassica napus	BL_MSQTL_7_Chr_A07	Bnapus_ganganF73_2	16765	2.52787	2318	13.8264	1318	56.8594	5050	0.761452	662	13.1089	200	30.2115	3.43353
Brassica napus	BL_MSQTL_7_Chr_A07	Bnapus_quintaA_2	15248	2.29913	2111	13.8444	1302	61.6769	4711	0.710337	605	12.8423	198	32.7273	3.68099
Brassica napus	BL_MSQTL_7_Chr_A07	Bnapus_shengli3_2	16777	2.52968	2753	16.4094	1564	56.8108	5144	0.775626	753	14.6384	226	30.0133	3.49668
Brassica napus	BL_MSQTL_7_Chr_A07	Bnapus_tapidor3_2	12972	1.95595	1976	15.2328	1200	60.7287	3969	0.598456	579	14.5881	213	36.7876	3.39033
Brassica napus	BL_MSQTL_7_Chr_A07	Bnapus_westar_2	15587	2.35025	2065	13.2482	1169	56.6102	4765	0.718479	633	13.2844	186	29.3839	3.87362
Brassica napus	BL_MSQTL_7_Chr_A07	Bnapus_zheyou73_2	14240	2.14714	1586	11.1376	911	57.4401	4381	0.660579	442	10.089	118	26.6968	3.79186
Brassica napus	BL_MSQTL_7_Chr_C06	Bnapus_ganganF73_2	2284	0.289018	453	19.8336	300	66.2252	732	0.0926274	132	18.0328	59	44.697	4.09848
Brassica napus	BL_MSQTL_7_Chr_C06	Bnapus_quintaA_2	18493	2.34011	2655	14.3568	1602	60.339	4469	0.565508	656	14.6789	254	38.7195	4.39787
Brassica napus	BL_MSQTL_7_Chr_C06	Bnapus_shengli3_2	12777	1.6168	1997	15.6296	1182	59.1888	3335	0.422011	533	15.982	195	36.5854	4.41463
Brassica napus	BL_MSQTL_7_Chr_C06	Bnapus_tapidor3_2	11593	1.46698	1760	15.1816	1122	63.75	3035	0.384049	467	15.3871	186	39.8287	4.20343
Brassica napus	BL_MSQTL_7_Chr_C06	Bnapus_westar_2	13083	1.65552	2489	19.0247	1613	64.8051	3481	0.440486	634	18.2132	277	43.6909	4.24448
Brassica napus	BL_MSQTL_7_Chr_C06	Bnapus_zheyou73_2	17283	2.18699	2530	14.6387	1515	59.8814	4132	0.522864	683	16.5295	279	40.8492	4.28843
Solanum lycopersicum	LO_MSQTL_10_Chr_02	Tomato_BGV006775_2	2097	4.2867	658	31.3782	209	31.7629	528	1.07934	147	27.8409	35	23.8095	3.94558
Solanum lycopersicum	LO_MSQTL_10_Chr_02	Tomato_BGV006865_2	2374	4.85295	590	24.8526	213	36.1017	597	1.22039	137	22.9481	28	20.438	3.49635
Solanum lycopersicum	LO_MSQTL_10_Chr_02	Tomato_BGV007931_2	821	1.67829	243	29.5981	91	37.4486	242	0.494698	54	22.314	13	24.0741	3.27778
Solanum lycopersicum	LO_MSQTL_10_Chr_02	Tomato_BGV007989_2	36	0.0735915	4	11.1111	0	0	51	0.104255	12	23.5294	4	33.3333	3.58333
Solanum lycopersicum	LO_MSQTL_10_Chr_02	Tomato_Brandywine_2	126	0.25757	16	12.6984	4	25	93	0.190111	12	12.9032	4	33.3333	2.83333
Solanum lycopersicum	LO_MSQTL_10_Chr_02	Tomato_EA00371_2	110	0.224863	17	15.4545	4	23.5294	94	0.192156	24	25.5319	11	45.8333	3.33333
Solanum lycopersicum	LO_MSQTL_10_Chr_02	Tomato_EA00990_2	14	0.0286189	5	35.7143	1	20	52	0.106299	9	17.3077	2	22.2222	5.33333
Solanum lycopersicum	LO_MSQTL_10_Chr_02	Tomato_FLA1.3_2	53	0.108343	12	22.6415	0	0	164	0.33525	56	34.1463	5	8.92857	2.25
Solanum lycopersicum	LO_MSQTL_10_Chr_02	Tomato_Floradade_2	15	0.0306631	5	33.3333	5	100	39	0.0797241	4	10.2564	1	25	3
Solanum lycopersicum	LO_MSQTL_10_Chr_02	Tomato_LYC1410_2	19	0.03884	3	15.7895	1	33.3333	51	0.104255	7	13.7255	3	42.8571	2.57143
Solanum lycopersicum	LO_MSQTL_10_Chr_02	Tomato_M821.3_2	8	0.0163537	1	12.5	0	0	64	0.130829	19	29.6875	2	10.5263	5.05263
Solanum lycopersicum	LO_MSQTL_10_Chr_02	Tomato_PAS014479_2	2931	5.99157	814	27.7721	262	32.1867	750	1.53316	189	25.2	48	25.3968	3.53968
Solanum lycopersicum	LO_MSQTL_10_Chr_02	Tomato_PI169588_2	43	0.0879009	6	13.9535	1	16.6667	58	0.118564	10	17.2414	2	20	3.3
Solanum lycopersicum	LO_MSQTL_10_Chr_02	Tomato_PI303721_2	108	0.220774	16	14.8148	7	43.75	82	0.167625	16	19.5122	6	37.5	3.1875
Solanum lycopersicum	LO_MSQTL_10_Chr_07	Tomato_BGV006775_2	4790	5.13397	575	12.0042	200	34.7826	1458	1.5627	133	9.12209	49	36.8421	3.39098
Solanum lycopersicum	LO_MSQTL_10_Chr_07	Tomato_BGV006865_2	428	0.458735	11	2.57009	10	90.9091	336	0.360128	41	12.2024	19	46.3415	1.34146
Solanum lycopersicum	LO_MSQTL_10_Chr_07	Tomato_BGV007931_2	1153	1.2358	161	13.9636	78	48.4472	558	0.59807	63	11.2903	33	52.381	3.4127
Solanum lycopersicum	LO_MSQTL_10_Chr_07	Tomato_BGV007989_2	3119	3.34298	446	14.2995	186	41.704	941	1.00857	121	12.8587	40	33.0579	2.43802
Solanum lycopersicum	LO_MSQTL_10_Chr_07	Tomato_Brandywine_2	629	0.674169	84	13.3545	58	69.0476	439	0.470525	56	12.7563	28	50	3.17857
Solanum lycopersicum	LO_MSQTL_10_Chr_07	Tomato_EA00371_2	714	0.765272	54	7.56303	17	31.4815	410	0.439442	43	10.4878	19	44.186	1.37209
Solanum lycopersicum	LO_MSQTL_10_Chr_07	Tomato_EA00990_2	689	0.738477	55	7.98258	18	32.7273	400	0.428724	43	10.75	19	44.186	1.37209
Solanum lycopersicum	LO_MSQTL_10_Chr_07	Tomato_FLA1.3_2	566	0.606645	43	7.59717	21	48.8372	769	0.824222	68	8.84265	34	50	3.48529
Solanum lycopersicum	LO_MSQTL_10_Chr_07	Tomato_Floradade_2	424	0.454448	11	2.59434	10	90.9091	346	0.370846	41	11.8497	19	46.3415	1.53659
Solanum lycopersicum	LO_MSQTL_10_Chr_07	Tomato_LYC1410_2	468	0.501607	11	2.35043	10	90.9091	369	0.395498	41	11.1111	19	46.3415	1.31707
Solanum lycopersicum	LO_MSQTL_10_Chr_07	Tomato_M821.3_2	505	0.541264	14	2.77228	9	64.2857	480	0.514469	40	8.33333	19	47.5	1.275
Solanum lycopersicum	LO_MSQTL_10_Chr_07	Tomato_PAS014479_2	6585	7.05787	620	9.41534	259	41.7742	1756	1.8821	151	8.59909	48	31.7881	3.80132
Solanum lycopersicum	LO_MSQTL_10_Chr_07	Tomato_PI169588_2	653	0.699892	54	8.26953	17	31.4815	391	0.419078	43	10.9974	19	44.186	1.37209
Solanum lycopersicum	LO_MSQTL_10_Chr_07	Tomato_PI303721_2	430	0.460878	35	8.13953	16	45.7143	380	0.407288	42	11.0526	18	42.8571	1.33333
Solanum lycopersicum	LO_MSQTL_117_Chr_04	Tomato_BGV006775_2	1183	4.55938	333	28.1488	143	42.9429	260	1.00206	54	20.7692	13	24.0741	3.37037
Solanum lycopersicum	LO_MSQTL_117_Chr_04	Tomato_BGV006865_2	1172	4.51699	335	28.5836	166	49.5522	266	1.02519	59	22.1805	14	23.7288	3.44068
Solanum lycopersicum	LO_MSQTL_117_Chr_04	Tomato_BGV007931_2	506	1.95017	180	35.5731	74	41.1111	153	0.589675	41	26.7974	8	19.5122	3.56098
Solanum lycopersicum	LO_MSQTL_117_Chr_04	Tomato_BGV007989_2	24	0.092498	4	16.6667	4	100	10	0.0385408	0	0	0
Solanum lycopersicum	LO_MSQTL_117_Chr_04	Tomato_Brandywine_2	0	0	0		0		7	0.0269786	0	0	0		0
Solanum lycopersicum	LO_MSQTL_117_Chr_04	Tomato_EA00371_2	15	0.0578113	1	6.66667	0	0	15	0.0578113	0	0	0
Solanum lycopersicum	LO_MSQTL_117_Chr_04	Tomato_EA00990_2	1280	4.93323	433	33.8281	205	47.3441	311	1.19862	102	32.7974	31	30.3922	3.06863
Solanum lycopersicum	LO_MSQTL_117_Chr_04	Tomato_FLA1.3_2	57	0.219683	1	1.75439	0	0	110	0.423949	2	1.81818	0	0	4
Solanum lycopersicum	LO_MSQTL_117_Chr_04	Tomato_Floradade_2	0	0	0		0		8	0.0308327	0	0	0
Solanum lycopersicum	LO_MSQTL_117_Chr_04	Tomato_LYC1410_2	0	0	0		0		9	0.0346868	0	0	0
Solanum lycopersicum	LO_MSQTL_117_Chr_04	Tomato_M821.3_2	0	0	0		0		43	0.165726	3	6.97674	2	66.6667	14.6667
Solanum lycopersicum	LO_MSQTL_117_Chr_04	Tomato_PAS014479_2	1189	4.58251	422	35.492	187	44.3128	281	1.083	82	29.1815	25	30.4878	3.26829
Solanum lycopersicum	LO_MSQTL_117_Chr_04	Tomato_PI169588_2	37	0.142601	5	13.5135	4	80	16	0.0616653	2	12.5	0	0	1.5
Solanum lycopersicum	LO_MSQTL_117_Chr_04	Tomato_PI303721_2	0	0	0		0		9	0.0346868	1	11.1111	0	0	1
Solanum lycopersicum	LO_MSQTL_146_Chr_01	Tomato_BGV006775_2	2330	3.67825	53	2.27468	17	32.0755	822	1.29765	24	2.91971	5	20.8333	2.16667
Solanum lycopersicum	LO_MSQTL_146_Chr_01	Tomato_BGV006865_2	1110	1.7523	6	0.540541	2	33.3333	387	0.610936	9	2.32558	2	22.2222	2.88889
Solanum lycopersicum	LO_MSQTL_146_Chr_01	Tomato_BGV007931_2	876	1.38289	8	0.913242	3	37.5	397	0.626723	12	3.02267	2	16.6667	1.41667
Solanum lycopersicum	LO_MSQTL_146_Chr_01	Tomato_BGV007989_2	157	0.247848	9	5.73248	4	44.4444	160	0.252583	10	6.25	1	10	4.2
Solanum lycopersicum	LO_MSQTL_146_Chr_01	Tomato_Brandywine_2	57	0.0899829	1	1.75439	0	0	177	0.27942	5	2.82486	1	20	1.6
Solanum lycopersicum	LO_MSQTL_146_Chr_01	Tomato_EA00371_2	116	0.183123	2	1.72414	0	0	165	0.260477	7	4.24242	1	14.2857	1.57143
Solanum lycopersicum	LO_MSQTL_146_Chr_01	Tomato_EA00990_2	104	0.164179	2	1.92308	0	0	136	0.214696	7	5.14706	1	14.2857	1.57143
Solanum lycopersicum	LO_MSQTL_146_Chr_01	Tomato_FLA1.3_2	155	0.24469	1	0.645161	0	0	307	0.484645	7	2.28013	1	14.2857	1.14286
Solanum lycopersicum	LO_MSQTL_146_Chr_01	Tomato_Floradade_2	108	0.170494	2	1.85185	0	0	177	0.27942	7	3.9548	1	14.2857	1.57143
Solanum lycopersicum	LO_MSQTL_146_Chr_01	Tomato_LYC1410_2	27	0.0426235	1	3.7037	0	0	112	0.176808	5	4.46429	1	20	1.6
Solanum lycopersicum	LO_MSQTL_146_Chr_01	Tomato_M821.3_2	0	0	0		0		217	0.342566	6	2.76498	4	66.6667	1.33333
Solanum lycopersicum	LO_MSQTL_146_Chr_01	Tomato_PAS014479_2	3002	4.7391	64	2.13191	24	37.5	899	1.4192	35	3.89321	5	14.2857	3.51429
Solanum lycopersicum	LO_MSQTL_146_Chr_01	Tomato_PI169588_2	195	0.307836	20	10.2564	7	35	187	0.295207	15	8.02139	3	20	2.46667
Solanum lycopersicum	LO_MSQTL_146_Chr_01	Tomato_PI303721_2	33	0.0520953	1	3.0303	0	0	123	0.194174	5	4.06504	1	20	1.6
Solanum lycopersicum	LO_MSQTL_159_Chr_07	Tomato_BGV006775_2	1437	4.10048	164	11.4127	71	43.2927	426	1.21559	43	10.0939	21	48.8372	4.72093
Solanum lycopersicum	LO_MSQTL_159_Chr_07	Tomato_BGV006865_2	52	0.148382	5	9.61538	1	20	65	0.185477	10	15.3846	3	30	1.3
Solanum lycopersicum	LO_MSQTL_159_Chr_07	Tomato_BGV007931_2	250	0.713375	31	12.4	13	41.9355	126	0.359541	17	13.4921	10	58.8235	2.29412
Solanum lycopersicum	LO_MSQTL_159_Chr_07	Tomato_BGV007989_2	243	0.6934	25	10.2881	7	28	130	0.370955	14	10.7692	6	42.8571	4.14286
Solanum lycopersicum	LO_MSQTL_159_Chr_07	Tomato_Brandywine_2	166	0.473681	19	11.4458	10	52.6316	107	0.305324	11	10.2804	6	54.5455	3.63636
Solanum lycopersicum	LO_MSQTL_159_Chr_07	Tomato_EA00371_2	81	0.231133	11	13.5802	6	54.5455	65	0.185477	9	13.8462	4	44.4444	1.33333
Solanum lycopersicum	LO_MSQTL_159_Chr_07	Tomato_EA00990_2	62	0.176917	6	9.67742	1	16.6667	64	0.182624	9	14.0625	3	33.3333	2.44444
Solanum lycopersicum	LO_MSQTL_159_Chr_07	Tomato_FLA1.3_2	153	0.436585	12	7.84314	6	50	226	0.644891	17	7.52212	4	23.5294	3.94118
Solanum lycopersicum	LO_MSQTL_159_Chr_07	Tomato_Floradade_2	83	0.23684	12	14.4578	6	50	70	0.199745	10	14.2857	3	30	1.3
Solanum lycopersicum	LO_MSQTL_159_Chr_07	Tomato_LYC1410_2	144	0.410904	18	12.5	9	50	102	0.291057	13	12.7451	6	46.1538	2.53846
Solanum lycopersicum	LO_MSQTL_159_Chr_07	Tomato_M821.3_2	183	0.52219	21	11.4754	9	42.8571	164	0.467974	12	7.31707	6	50	2.91667
Solanum lycopersicum	LO_MSQTL_159_Chr_07	Tomato_PAS014479_2	1914	5.4616	316	16.5099	140	44.3038	534	1.52377	78	14.6067	30	38.4615	3.33333
Solanum lycopersicum	LO_MSQTL_159_Chr_07	Tomato_PI169588_2	51	0.145528	6	11.7647	1	16.6667	60	0.17121	9	15	3	33.3333	1.22222
Solanum lycopersicum	LO_MSQTL_159_Chr_07	Tomato_PI303721_2	88	0.251108	5	5.68182	1	20	77	0.219719	10	12.987	3	30	1.3
Solanum lycopersicum	LO_MSQTL_16_Chr_04	Tomato_BGV006775_2	2063	4.43595	687	33.301	223	32.46	646	1.38906	209	32.3529	60	28.7081	4.1866
Solanum lycopersicum	LO_MSQTL_16_Chr_04	Tomato_BGV006865_2	1814	3.90054	671	36.9901	172	25.6334	572	1.22994	201	35.1399	43	21.393	3.88557
Solanum lycopersicum	LO_MSQTL_16_Chr_04	Tomato_BGV007931_2	572	1.22994	222	38.8112	60	27.027	262	0.563363	86	32.8244	16	18.6047	3.51163
Solanum lycopersicum	LO_MSQTL_16_Chr_04	Tomato_BGV007989_2	150	0.322536	31	20.6667	13	41.9355	159	0.341888	41	25.7862	9	21.9512	1.63415
Solanum lycopersicum	LO_MSQTL_16_Chr_04	Tomato_Brandywine_2	9	0.0193522	6	66.6667	3	50	131	0.281682	40	30.5344	10	25	1.825
Solanum lycopersicum	LO_MSQTL_16_Chr_04	Tomato_EA00371_2	9	0.0193522	5	55.5556	2	40	128	0.275231	39	30.4688	10	25.641	1.64103
Solanum lycopersicum	LO_MSQTL_16_Chr_04	Tomato_EA00990_2	2832	6.08948	902	31.8503	260	28.8248	815	1.75245	244	29.9387	63	25.8197	3.96311
Solanum lycopersicum	LO_MSQTL_16_Chr_04	Tomato_FLA1.3_2	29	0.062357	5	17.2414	2	40	197	0.423598	59	29.9492	16	27.1186	3.15254
Solanum lycopersicum	LO_MSQTL_16_Chr_04	Tomato_Floradade_2	5	0.0107512	5	100	2	40	132	0.283832	43	32.5758	11	25.5814	1.7907
Solanum lycopersicum	LO_MSQTL_16_Chr_04	Tomato_LYC1410_2	9	0.0193522	5	55.5556	2	40	125	0.26878	37	29.6	9	24.3243	1.56757
Solanum lycopersicum	LO_MSQTL_16_Chr_04	Tomato_M821.3_2	19	0.0408546	18	94.7368	2	11.1111	134	0.288132	45	33.5821	13	28.8889	1.55556
Solanum lycopersicum	LO_MSQTL_16_Chr_04	Tomato_PAS014479_2	2311	4.96921	800	34.617	240	30	702	1.50947	234	33.3333	62	26.4957	4.25641
Solanum lycopersicum	LO_MSQTL_16_Chr_04	Tomato_PI169588_2	128	0.275231	34	26.5625	13	38.2353	158	0.339738	43	27.2152	11	25.5814	1.67442
Solanum lycopersicum	LO_MSQTL_16_Chr_04	Tomato_PI303721_2	13	0.0279531	5	38.4615	2	40	130	0.279531	41	31.5385	11	26.8293	1.80488
Solanum lycopersicum	LO_MSQTL_191_Chr_07	Tomato_BGV006775_2	562	2.81255	110	19.573	55	50	165	0.825747	26	15.7576	11	42.3077	2.26923
Solanum lycopersicum	LO_MSQTL_191_Chr_07	Tomato_BGV006865_2	13	0.0650589	1	7.69231	1	100	21	0.105095	9	42.8571	5	55.5556	1.22222
Solanum lycopersicum	LO_MSQTL_191_Chr_07	Tomato_BGV007931_2	209	1.04595	52	24.8804	29	55.7692	86	0.43039	22	25.5814	12	54.5455	5.54545
Solanum lycopersicum	LO_MSQTL_191_Chr_07	Tomato_BGV007989_2	989	4.94948	157	15.8746	85	54.1401	234	1.17106	28	11.9658	11	39.2857	3.07143
Solanum lycopersicum	LO_MSQTL_191_Chr_07	Tomato_Brandywine_2	197	0.985892	52	26.3959	29	55.7692	79	0.395358	19	24.0506	9	47.3684	6.63158
Solanum lycopersicum	LO_MSQTL_191_Chr_07	Tomato_EA00371_2	0	0	0		0		21	0.105095	9	42.8571	5	55.5556	1.22222
Solanum lycopersicum	LO_MSQTL_191_Chr_07	Tomato_EA00990_2	12	0.0600543	1	8.33333	1	100	21	0.105095	9	42.8571	5	55.5556	1.22222
Solanum lycopersicum	LO_MSQTL_191_Chr_07	Tomato_FLA1.3_2	36	0.180163	1	2.77778	1	100	133	0.665602	18	13.5338	6	33.3333	5.83333
Solanum lycopersicum	LO_MSQTL_191_Chr_07	Tomato_Floradade_2	15	0.0750679	1	6.66667	1	100	24	0.120109	9	37.5	5	55.5556	1.22222
Solanum lycopersicum	LO_MSQTL_191_Chr_07	Tomato_LYC1410_2	38	0.190172	5	13.1579	3	60	34	0.170154	9	26.4706	5	55.5556	1.22222
Solanum lycopersicum	LO_MSQTL_191_Chr_07	Tomato_M821.3_2	11	0.0550498	2	18.1818	1	50	30	0.150136	8	26.6667	5	62.5	1.25
Solanum lycopersicum	LO_MSQTL_191_Chr_07	Tomato_PAS014479_2	804	4.02364	125	15.5473	70	56	198	0.990897	32	16.1616	14	43.75	4.34375
Solanum lycopersicum	LO_MSQTL_191_Chr_07	Tomato_PI169588_2	13	0.0650589	1	7.69231	1	100	20	0.100091	9	45	5	55.5556	1.22222
Solanum lycopersicum	LO_MSQTL_191_Chr_07	Tomato_PI303721_2	63	0.315285	7	11.1111	4	57.1429	50	0.250226	11	22	6	54.5455	1.36364
Solanum lycopersicum	LO_MSQTL_217_Chr_02	Tomato_BGV006775_2	1593	3.95069	436	27.3697	159	36.4679	438	1.08625	113	25.7991	34	30.0885	3.70796
Solanum lycopersicum	LO_MSQTL_217_Chr_02	Tomato_BGV006865_2	2145	5.31966	482	22.4709	169	35.0622	555	1.37642	123	22.1622	35	28.4553	3.47967
Solanum lycopersicum	LO_MSQTL_217_Chr_02	Tomato_BGV007931_2	687	1.70378	174	25.3275	93	53.4483	212	0.525766	40	18.8679	16	40	2.675
Solanum lycopersicum	LO_MSQTL_217_Chr_02	Tomato_BGV007989_2	31	0.0768809	5	16.129	3	60	73	0.181042	14	19.1781	6	42.8571	1.21429
Solanum lycopersicum	LO_MSQTL_217_Chr_02	Tomato_Brandywine_2	57	0.141362	11	19.2982	4	36.3636	83	0.205842	16	19.2771	6	37.5	1.875
Solanum lycopersicum	LO_MSQTL_217_Chr_02	Tomato_EA00371_2	957	2.37339	175	18.2863	71	40.5714	306	0.758889	71	23.2026	35	49.2958	4.29577
Solanum lycopersicum	LO_MSQTL_217_Chr_02	Tomato_EA00990_2	26	0.0644808	4	15.3846	2	50	71	0.176082	13	18.3099	6	46.1538	1.30769
Solanum lycopersicum	LO_MSQTL_217_Chr_02	Tomato_FLA1.3_2	211	0.523286	102	48.3412	16	15.6863	223	0.553047	87	39.0135	16	18.3908	3.25287
Solanum lycopersicum	LO_MSQTL_217_Chr_02	Tomato_Floradade_2	165	0.409205	92	55.7576	16	17.3913	100	0.248003	32	32	11	34.375	3.15625
Solanum lycopersicum	LO_MSQTL_217_Chr_02	Tomato_LYC1410_2	167	0.414165	89	53.2934	14	15.7303	99	0.245523	31	31.3131	11	35.4839	3.16129
Solanum lycopersicum	LO_MSQTL_217_Chr_02	Tomato_M821.3_2	17	0.0421605	4	23.5294	2	50	89	0.220723	13	14.6067	5	38.4615	1.30769
Solanum lycopersicum	LO_MSQTL_217_Chr_02	Tomato_PAS014479_2	2176	5.39654	582	26.7463	199	34.1924	581	1.4409	147	25.3012	48	32.6531	3.89116
Solanum lycopersicum	LO_MSQTL_217_Chr_02	Tomato_PI169588_2	31	0.0768809	5	16.129	3	60	72	0.178562	14	19.4444	6	42.8571	1.21429
Solanum lycopersicum	LO_MSQTL_217_Chr_02	Tomato_PI303721_2	47	0.116561	12	25.5319	6	50	75	0.186002	15	20	6	40	1.8
Solanum lycopersicum	LO_MSQTL_233_Chr_07	Tomato_BGV006775_2	625	3.18881	139	22.24	50	35.9712	203	1.03572	39	19.2118	16	41.0256	3.51282
Solanum lycopersicum	LO_MSQTL_233_Chr_07	Tomato_BGV006865_2	0	0	0		0		22	0.112246	1	4.54545	1	100	1
Solanum lycopersicum	LO_MSQTL_233_Chr_07	Tomato_BGV007931_2	120	0.612251	24	20	9	37.5	53	0.270411	7	13.2075	5	71.4286	3.42857
Solanum lycopersicum	LO_MSQTL_233_Chr_07	Tomato_BGV007989_2	127	0.647966	22	17.3228	7	31.8182	54	0.275513	7	12.963	4	57.1429	8.42857
Solanum lycopersicum	LO_MSQTL_233_Chr_07	Tomato_Brandywine_2	118	0.602047	24	20.339	10	41.6667	53	0.270411	5	9.43396	4	80	4.4
Solanum lycopersicum	LO_MSQTL_233_Chr_07	Tomato_EA00371_2	44	0.224492	7	15.9091	5	71.4286	18	0.0918377	3	16.6667	2	66.6667	1
Solanum lycopersicum	LO_MSQTL_233_Chr_07	Tomato_EA00990_2	0	0	0		0		15	0.0765314	1	6.66667	1	100	1
Solanum lycopersicum	LO_MSQTL_233_Chr_07	Tomato_FLA1.3_2	84	0.428576	10	11.9048	4	40	110	0.56123	19	17.2727	2	10.5263	3.68421
Solanum lycopersicum	LO_MSQTL_233_Chr_07	Tomato_Floradade_2	44	0.224492	6	13.6364	4	66.6667	18	0.0918377	1	5.55556	1	100	1
Solanum lycopersicum	LO_MSQTL_233_Chr_07	Tomato_LYC1410_2	119	0.607149	24	20.1681	10	41.6667	56	0.285717	6	10.7143	4	66.6667	7.33333
Solanum lycopersicum	LO_MSQTL_233_Chr_07	Tomato_M821.3_2	142	0.724497	28	19.7183	10	35.7143	104	0.530618	7	6.73077	4	57.1429	6.42857
Solanum lycopersicum	LO_MSQTL_233_Chr_07	Tomato_PAS014479_2	864	4.40821	365	42.2454	61	16.7123	195	0.994908	55	28.2051	14	25.4545	3.36364
Solanum lycopersicum	LO_MSQTL_233_Chr_07	Tomato_PI169588_2	0	0	0		0		15	0.0765314	1	6.66667	1	100	1
Solanum lycopersicum	LO_MSQTL_233_Chr_07	Tomato_PI303721_2	80	0.408167	5	6.25	1	20	34	0.173471	2	5.88235	1	50	1
Solanum lycopersicum	LO_MSQTL_246_Chr_09	Tomato_BGV006775_2	6110	4.85948	114	1.86579	27	23.6842	1439	1.14448	33	2.29326	3	9.09091	2.78788
Solanum lycopersicum	LO_MSQTL_246_Chr_09	Tomato_BGV006865_2	5185	4.12379	26	0.501446	7	26.9231	1259	1.00132	15	1.19142	2	13.3333	2.13333
Solanum lycopersicum	LO_MSQTL_246_Chr_09	Tomato_BGV007931_2	2538	2.01855	41	1.61545	9	21.9512	705	0.560709	15	2.12766	5	33.3333	1.46667
Solanum lycopersicum	LO_MSQTL_246_Chr_09	Tomato_BGV007989_2	1669	1.32741	60	3.59497	16	26.6667	501	0.398461	30	5.98802	6	20	5.46667
Solanum lycopersicum	LO_MSQTL_246_Chr_09	Tomato_Brandywine_2	0	0	0		0		239	0.190084	7	2.92887	2	28.5714	1.42857
Solanum lycopersicum	LO_MSQTL_246_Chr_09	Tomato_EA00371_2	292	0.232237	1	0.342466	0	0	182	0.14475	7	3.84615	2	28.5714	1.42857
Solanum lycopersicum	LO_MSQTL_246_Chr_09	Tomato_EA00990_2	0	0	0		0		244	0.194061	7	2.86885	2	28.5714	1.42857
Solanum lycopersicum	LO_MSQTL_246_Chr_09	Tomato_FLA1.3_2	476	0.378578	2	0.420168	0	0	617	0.49072	8	1.2966	2	25	1.5
Solanum lycopersicum	LO_MSQTL_246_Chr_09	Tomato_Floradade_2	436	0.346765	5	1.14679	0	0	233	0.185312	30	12.8755	2	6.66667	1.96667
Solanum lycopersicum	LO_MSQTL_246_Chr_09	Tomato_LYC1410_2	0	0	0		0		145	0.115323	7	4.82759	2	28.5714	1.42857
Solanum lycopersicum	LO_MSQTL_246_Chr_09	Tomato_M821.3_2	0	0	0		0		205	0.163043	7	3.41463	2	28.5714	1.57143
Solanum lycopersicum	LO_MSQTL_246_Chr_09	Tomato_PAS014479_2	7643	6.07872	99	1.2953	34	34.3434	1815	1.44353	24	1.32231	6	25	2.20833
Solanum lycopersicum	LO_MSQTL_246_Chr_09	Tomato_PI169588_2	0	0	0		0		256	0.203605	7	2.73438	2	28.5714	1.42857
Solanum lycopersicum	LO_MSQTL_246_Chr_09	Tomato_PI303721_2	263	0.209172	1	0.380228	1	100	142	0.112937	7	4.92958	2	28.5714	1.42857
Solanum lycopersicum	LO_MSQTL_261_Chr_09	Tomato_BGV006775_2	5634	4.25813	334	5.92829	70	20.9581	1377	1.04073	99	7.18954	15	15.1515	4.06061
Solanum lycopersicum	LO_MSQTL_261_Chr_09	Tomato_BGV006865_2	3936	2.9748	31	0.787602	8	25.8065	1057	0.798872	24	2.27058	2	8.33333	2.58333
Solanum lycopersicum	LO_MSQTL_261_Chr_09	Tomato_BGV007931_2	2344	1.77158	103	4.3942	22	21.3592	681	0.514694	51	7.48899	14	27.451	4.23529
Solanum lycopersicum	LO_MSQTL_261_Chr_09	Tomato_BGV007989_2	1622	1.22589	80	4.93218	19	23.75	487	0.368071	42	8.62423	6	14.2857	4.59524
Solanum lycopersicum	LO_MSQTL_261_Chr_09	Tomato_Brandywine_2	0	0	0		0		207	0.156449	13	6.28019	2	15.3846	2.15385
Solanum lycopersicum	LO_MSQTL_261_Chr_09	Tomato_EA00371_2	293	0.221447	1	0.341297	0	0	189	0.142845	14	7.40741	2	14.2857	1.85714
Solanum lycopersicum	LO_MSQTL_261_Chr_09	Tomato_EA00990_2	548	0.414174	5	0.912409	1	20	223	0.168542	18	8.07175	2	11.1111	2.5
Solanum lycopersicum	LO_MSQTL_261_Chr_09	Tomato_FLA1.3_2	552	0.417197	12	2.17391	0	0	815	0.615971	22	2.69939	4	18.1818	2.18182
Solanum lycopersicum	LO_MSQTL_261_Chr_09	Tomato_Floradade_2	320	0.241854	7	2.1875	1	14.2857	202	0.15267	36	17.8218	2	5.55556	2.08333
Solanum lycopersicum	LO_MSQTL_261_Chr_09	Tomato_LYC1410_2	273	0.206331	3	1.0989	1	33.3333	152	0.11488	14	9.21053	3	21.4286	1.85714
Solanum lycopersicum	LO_MSQTL_261_Chr_09	Tomato_M821.3_2	428	0.323479	1	0.233645	0	0	331	0.250167	20	6.0423	4	20	2.15
Solanum lycopersicum	LO_MSQTL_261_Chr_09	Tomato_PAS014479_2	7336	5.54449	304	4.14395	82	26.9737	1794	1.35589	86	4.79376	16	18.6047	4.19767
Solanum lycopersicum	LO_MSQTL_261_Chr_09	Tomato_PI169588_2	460	0.347664	4	0.869565	1	25	232	0.175344	18	7.75862	2	11.1111	2.61111
Solanum lycopersicum	LO_MSQTL_261_Chr_09	Tomato_PI303721_2	264	0.199529	3	1.13636	2	66.6667	150	0.113369	14	9.33333	2	14.2857	2.14286
Solanum lycopersicum	LO_MSQTL_264_Chr_10	Tomato_BGV006775_2	1268	2.02389	247	19.4795	76	30.7692	416	0.663988	81	19.4712	30	37.037	3.77778
Solanum lycopersicum	LO_MSQTL_264_Chr_10	Tomato_BGV006865_2	1939	3.09489	72	3.71325	16	22.2222	593	0.946503	32	5.39629	6	18.75	3.65625
Solanum lycopersicum	LO_MSQTL_264_Chr_10	Tomato_BGV007931_2	658	1.05025	45	6.83891	16	35.5556	273	0.435742	35	12.8205	11	31.4286	3.91429
Solanum lycopersicum	LO_MSQTL_264_Chr_10	Tomato_BGV007989_2	83	0.132478	5	6.0241	2	40	118	0.188343	21	17.7966	6	28.5714	3.2381
Solanum lycopersicum	LO_MSQTL_264_Chr_10	Tomato_Brandywine_2	217	0.346359	3	1.38249	0	0	221	0.352744	12	5.42986	5	41.6667	3.16667
Solanum lycopersicum	LO_MSQTL_264_Chr_10	Tomato_EA00371_2	110	0.175574	2	1.81818	0	0	111	0.17717	11	9.90991	4	36.3636	2.81818
Solanum lycopersicum	LO_MSQTL_264_Chr_10	Tomato_EA00990_2	144	0.229842	8	5.55556	1	12.5	147	0.234631	23	15.6463	5	21.7391	2.82609
Solanum lycopersicum	LO_MSQTL_264_Chr_10	Tomato_FLA1.3_2	122	0.194727	9	7.37705	2	22.2222	385	0.614508	37	9.61039	8	21.6216	2.72973
Solanum lycopersicum	LO_MSQTL_264_Chr_10	Tomato_Floradade_2	86	0.137267	6	6.97674	0	0	108	0.172382	17	15.7407	5	29.4118	2.52941
Solanum lycopersicum	LO_MSQTL_264_Chr_10	Tomato_LYC1410_2	145	0.231438	6	4.13793	0	0	127	0.202708	23	18.1102	5	21.7391	2.69565
Solanum lycopersicum	LO_MSQTL_264_Chr_10	Tomato_M821.3_2	2487	3.96957	51	2.05066	22	43.1373	709	1.13165	28	3.94922	13	46.4286	3.82143
Solanum lycopersicum	LO_MSQTL_264_Chr_10	Tomato_PAS014479_2	3541	5.65188	473	13.3578	148	31.2896	942	1.50355	129	13.6943	36	27.907	5.22481
Solanum lycopersicum	LO_MSQTL_264_Chr_10	Tomato_PI169588_2	219	0.349552	12	5.47945	4	33.3333	150	0.239419	24	16	6	25	2.41667
Solanum lycopersicum	LO_MSQTL_264_Chr_10	Tomato_PI303721_2	151	0.241015	7	4.63576	1	14.2857	145	0.231438	17	11.7241	5	29.4118	2.76471
Solanum lycopersicum	LO_MSQTL_3_Chr_01	Tomato_BGV006775_2	3086	3.64775	567	18.3733	192	33.8624	1107	1.30851	156	14.0921	45	28.8462	3.23077
Solanum lycopersicum	LO_MSQTL_3_Chr_01	Tomato_BGV006865_2	807	0.9539	50	6.19579	23	46	370	0.437352	37	10	10	27.027	1.86486
Solanum lycopersicum	LO_MSQTL_3_Chr_01	Tomato_BGV007931_2	955	1.12884	108	11.3089	61	56.4815	482	0.569739	56	11.6183	11	19.6429	2
Solanum lycopersicum	LO_MSQTL_3_Chr_01	Tomato_BGV007989_2	645	0.76241	254	39.3798	74	29.1339	378	0.446808	107	28.3069	20	18.6916	2.85047
Solanum lycopersicum	LO_MSQTL_3_Chr_01	Tomato_Brandywine_2	38	0.0449172	11	28.9474	5	45.4545	175	0.206856	25	14.2857	7	28	1.88
Solanum lycopersicum	LO_MSQTL_3_Chr_01	Tomato_EA00371_2	125	0.147754	11	8.8	4	36.3636	212	0.250591	28	13.2075	7	25	1.82143
Solanum lycopersicum	LO_MSQTL_3_Chr_01	Tomato_EA00990_2	112	0.132388	11	9.82143	4	36.3636	190	0.224586	28	14.7368	7	25	1.60714
Solanum lycopersicum	LO_MSQTL_3_Chr_01	Tomato_FLA1.3_2	139	0.164302	12	8.63309	3	25	370	0.437352	39	10.5405	9	23.0769	2.87179
Solanum lycopersicum	LO_MSQTL_3_Chr_01	Tomato_Floradade_2	97	0.114657	10	10.3093	3	30	190	0.224586	28	14.7368	7	25	1.60714
Solanum lycopersicum	LO_MSQTL_3_Chr_01	Tomato_LYC1410_2	34	0.0401891	3	8.82353	0	0	161	0.190307	25	15.528	7	28	2
Solanum lycopersicum	LO_MSQTL_3_Chr_01	Tomato_M821.3_2	55	0.0650117	4	7.27273	2	50	253	0.299054	28	11.0672	11	39.2857	2
Solanum lycopersicum	LO_MSQTL_3_Chr_01	Tomato_PAS014479_2	3678	4.34751	497	13.5128	174	35.0101	1149	1.35815	152	13.2289	41	26.9737	3.29605
Solanum lycopersicum	LO_MSQTL_3_Chr_01	Tomato_PI169588_2	241	0.28487	51	21.1618	21	41.1765	240	0.283688	37	15.4167	10	27.027	2.27027
Solanum lycopersicum	LO_MSQTL_3_Chr_01	Tomato_PI303721_2	47	0.0555555	6	12.766	2	33.3333	181	0.213948	25	13.8122	7	28	2.04
Solanum lycopersicum	LO_MSQTL_303_Chr_09	Tomato_BGV006775_2	19011	4.74185	2921	15.3648	737	25.2311	5123	1.27781	710	13.8591	139	19.5775	3.64648
Solanum lycopersicum	LO_MSQTL_303_Chr_09	Tomato_BGV006865_2	11422	2.84895	1460	12.7823	431	29.5205	3630	0.905419	434	11.9559	98	22.5806	3.51613
Solanum lycopersicum	LO_MSQTL_303_Chr_09	Tomato_BGV007931_2	9273	2.31293	1493	16.1005	380	25.4521	3083	0.768983	451	14.6286	95	21.0643	3.7184
Solanum lycopersicum	LO_MSQTL_303_Chr_09	Tomato_BGV007989_2	13027	3.24928	2187	16.7882	594	27.1605	3848	0.959794	572	14.8649	118	20.6294	3.92133
Solanum lycopersicum	LO_MSQTL_303_Chr_09	Tomato_Brandywine_2	4370	1.09	235	5.37757	65	27.6596	1765	0.440238	160	9.06516	31	19.375	3.0625
Solanum lycopersicum	LO_MSQTL_303_Chr_09	Tomato_EA00371_2	4174	1.04111	206	4.93531	52	25.2427	1825	0.455204	162	8.87671	34	20.9877	2.74691
Solanum lycopersicum	LO_MSQTL_303_Chr_09	Tomato_EA00990_2	5219	1.30176	329	6.30389	104	31.6109	2054	0.512323	201	9.78578	44	21.8905	2.96517
Solanum lycopersicum	LO_MSQTL_303_Chr_09	Tomato_FLA1.3_2	3588	0.894943	102	2.84281	21	20.5882	3018	0.75277	265	8.78065	67	25.283	3.83774
Solanum lycopersicum	LO_MSQTL_303_Chr_09	Tomato_Floradade_2	2718	0.677942	216	7.94702	56	25.9259	1404	0.350195	153	10.8974	28	18.3007	3
Solanum lycopersicum	LO_MSQTL_303_Chr_09	Tomato_LYC1410_2	4278	1.06705	192	4.48808	51	26.5625	1807	0.450714	147	8.13503	28	19.0476	2.78912
Solanum lycopersicum	LO_MSQTL_303_Chr_09	Tomato_M821.3_2	3776	0.941836	602	15.9428	111	18.4385	1907	0.475657	247	12.9523	65	26.3158	2.93522
Solanum lycopersicum	LO_MSQTL_303_Chr_09	Tomato_PAS014479_2	24042	5.99672	3289	13.6802	884	26.8775	6455	1.61005	816	12.6414	184	22.549	3.63113
Solanum lycopersicum	LO_MSQTL_303_Chr_09	Tomato_PI169588_2	5038	1.25661	299	5.93489	95	31.7726	2062	0.514318	202	9.79631	41	20.297	3.10396
Solanum lycopersicum	LO_MSQTL_303_Chr_09	Tomato_PI303721_2	4495	1.12117	285	6.34038	77	27.0175	1874	0.467426	176	9.39168	36	20.4545	3.21023
Solanum lycopersicum	LO_MSQTL_303_Chr_11	Tomato_BGV006775_2	3516	4.12409	630	17.9181	177	28.0952	1055	1.23746	224	21.2322	46	20.5357	3.87946
Solanum lycopersicum	LO_MSQTL_303_Chr_11	Tomato_BGV006865_2	3734	4.3798	648	17.354	175	27.0062	1071	1.25623	206	19.2344	44	21.3592	3.43204
Solanum lycopersicum	LO_MSQTL_303_Chr_11	Tomato_BGV007931_2	1020	1.19641	231	22.6471	51	22.0779	458	0.537211	113	24.6725	22	19.469	2.9823
Solanum lycopersicum	LO_MSQTL_303_Chr_11	Tomato_BGV007989_2	289	0.338983	17	5.88235	9	52.9412	263	0.308486	59	22.4335	14	23.7288	2.37288
Solanum lycopersicum	LO_MSQTL_303_Chr_11	Tomato_Brandywine_2	279	0.327253	12	4.30108	6	50	262	0.307313	57	21.7557	14	24.5614	2.47368
Solanum lycopersicum	LO_MSQTL_303_Chr_11	Tomato_EA00371_2	307	0.360096	15	4.88599	8	53.3333	313	0.367133	61	19.4888	14	22.9508	2.60656
Solanum lycopersicum	LO_MSQTL_303_Chr_11	Tomato_EA00990_2	314	0.368306	16	5.09554	6	37.5	283	0.331945	60	21.2014	14	23.3333	2.55
Solanum lycopersicum	LO_MSQTL_303_Chr_11	Tomato_FLA1.3_2	1616	1.89549	89	5.50743	32	35.9551	969	1.13659	106	10.9391	29	27.3585	3
Solanum lycopersicum	LO_MSQTL_303_Chr_11	Tomato_Floradade_2	1532	1.79696	85	5.5483	33	38.8235	588	0.689695	84	14.2857	25	29.7619	2.63095
Solanum lycopersicum	LO_MSQTL_303_Chr_11	Tomato_LYC1410_2	357	0.418743	34	9.52381	7	20.5882	291	0.341329	70	24.055	14	20	2.6
Solanum lycopersicum	LO_MSQTL_303_Chr_11	Tomato_M821.3_2	391	0.458624	22	5.6266	8	36.3636	446	0.523136	68	15.2466	15	22.0588	3.33824
Solanum lycopersicum	LO_MSQTL_303_Chr_11	Tomato_PAS014479_2	4791	5.61961	984	20.5385	277	28.1504	1359	1.59404	278	20.4562	66	23.741	4.06115
Solanum lycopersicum	LO_MSQTL_303_Chr_11	Tomato_PI169588_2	302	0.354231	16	5.29801	6	37.5	278	0.32608	59	21.223	14	23.7288	2.47458
Solanum lycopersicum	LO_MSQTL_303_Chr_11	Tomato_PI303721_2	784	0.919593	82	10.4592	21	25.6098	450	0.527828	78	17.3333	20	25.641	2.32051
Solanum lycopersicum	LO_MSQTL_330_Chr_02	Tomato_BGV006775_2	2154	4.25602	683	31.7084	221	32.3572	545	1.07685	150	27.5229	40	26.6667	4.26
Solanum lycopersicum	LO_MSQTL_330_Chr_02	Tomato_BGV006865_2	2596	5.12935	602	23.1895	223	37.0432	671	1.32581	143	21.3115	37	25.8741	3.87413
Solanum lycopersicum	LO_MSQTL_330_Chr_02	Tomato_BGV007931_2	931	1.83953	255	27.3899	102	40	257	0.507798	53	20.6226	15	28.3019	3.54717
Solanum lycopersicum	LO_MSQTL_330_Chr_02	Tomato_BGV007989_2	34	0.0671795	3	8.82353	1	33.3333	53	0.104721	10	18.8679	5	50	3.7
Solanum lycopersicum	LO_MSQTL_330_Chr_02	Tomato_Brandywine_2	89	0.175852	15	16.8539	4	26.6667	83	0.163997	10	12.0482	5	50	2.7
Solanum lycopersicum	LO_MSQTL_330_Chr_02	Tomato_EA00371_2	536	1.05906	71	13.2463	35	49.2958	181	0.357632	40	22.0994	27	67.5	5.35
Solanum lycopersicum	LO_MSQTL_330_Chr_02	Tomato_EA00990_2	24	0.0474208	3	12.5	1	33.3333	50	0.0987933	7	14	3	42.8571	5.71429
Solanum lycopersicum	LO_MSQTL_330_Chr_02	Tomato_FLA1.3_2	76	0.150166	13	17.1053	1	7.69231	169	0.333921	52	30.7692	5	9.61538	2.15385
Solanum lycopersicum	LO_MSQTL_330_Chr_02	Tomato_Floradade_2	32	0.0632277	6	18.75	6	100	46	0.0908899	6	13.0435	3	50	7.16667
Solanum lycopersicum	LO_MSQTL_330_Chr_02	Tomato_LYC1410_2	33	0.0652036	2	6.06061	2	100	47	0.0928657	6	12.766	5	83.3333	5.83333
Solanum lycopersicum	LO_MSQTL_330_Chr_02	Tomato_M821.3_2	15	0.029638	1	6.66667	0	0	81	0.160045	20	24.6914	3	15	5
Solanum lycopersicum	LO_MSQTL_330_Chr_02	Tomato_PAS014479_2	3019	5.96514	845	27.9894	279	33.0178	766	1.51351	199	25.9791	59	29.6482	3.75879
Solanum lycopersicum	LO_MSQTL_330_Chr_02	Tomato_PI169588_2	31	0.0612519	3	9.67742	1	33.3333	57	0.112624	8	14.0351	3	37.5	3.125
Solanum lycopersicum	LO_MSQTL_330_Chr_02	Tomato_PI303721_2	68	0.134359	16	23.5294	7	43.75	69	0.136335	14	20.2899	7	50	2.85714
Solanum lycopersicum	LO_MSQTL_349_Chr_07	Tomato_BGV006775_2	6956	4.97638	1392	20.0115	417	29.9569	2125	1.52024	356	16.7529	98	27.5281	3.66011
Solanum lycopersicum	LO_MSQTL_349_Chr_07	Tomato_BGV006865_2	520	0.372012	44	8.46154	20	45.4545	511	0.365574	87	17.0254	29	33.3333	2.05747
Solanum lycopersicum	LO_MSQTL_349_Chr_07	Tomato_BGV007931_2	1486	1.0631	240	16.1507	99	41.25	796	0.569465	111	13.9447	43	38.7387	2.38739
Solanum lycopersicum	LO_MSQTL_349_Chr_07	Tomato_BGV007989_2	3630	2.59693	765	21.0744	230	30.0654	1218	0.871367	224	18.3908	62	27.6786	3.21875
Solanum lycopersicum	LO_MSQTL_349_Chr_07	Tomato_Brandywine_2	683	0.488624	108	15.8126	60	55.5556	603	0.431391	90	14.9254	33	36.6667	2.37778
Solanum lycopersicum	LO_MSQTL_349_Chr_07	Tomato_EA00371_2	751	0.537272	64	8.52197	18	28.125	571	0.408498	81	14.1856	23	28.3951	2.04938
Solanum lycopersicum	LO_MSQTL_349_Chr_07	Tomato_EA00990_2	811	0.580196	80	9.86436	24	30	580	0.414937	88	15.1724	29	32.9545	2.13636
Solanum lycopersicum	LO_MSQTL_349_Chr_07	Tomato_FLA1.3_2	740	0.529402	80	10.8108	27	33.75	1089	0.77908	145	13.315	48	33.1034	2.73793
Solanum lycopersicum	LO_MSQTL_349_Chr_07	Tomato_Floradade_2	504	0.360566	35	6.94444	16	45.7143	525	0.375589	84	16	28	33.3333	2.08333
Solanum lycopersicum	LO_MSQTL_349_Chr_07	Tomato_LYC1410_2	539	0.385605	36	6.67904	16	44.4444	517	0.369866	84	16.2476	28	33.3333	2.05952
Solanum lycopersicum	LO_MSQTL_349_Chr_07	Tomato_M821.3_2	567	0.405637	40	7.05467	12	30	661	0.472885	81	12.2542	24	29.6296	2.4321
Solanum lycopersicum	LO_MSQTL_349_Chr_07	Tomato_PAS014479_2	9098	6.50879	1536	16.8828	506	32.9427	2531	1.8107	366	14.4607	95	25.9563	3.71311
Solanum lycopersicum	LO_MSQTL_349_Chr_07	Tomato_PI169588_2	770	0.550864	78	10.1299	23	29.4872	575	0.41136	86	14.9565	28	32.5581	1.76744
Solanum lycopersicum	LO_MSQTL_349_Chr_07	Tomato_PI303721_2	501	0.35842	56	11.1776	20	35.7143	548	0.392044	83	15.146	25	30.1205	2.06024
Solanum lycopersicum	LO_MSQTL_351_Chr_11	Tomato_BGV006775_2	1314	4.20022	18	1.36986	4	22.2222	432	1.38089	11	2.5463	2	18.1818	3.90909
Solanum lycopersicum	LO_MSQTL_351_Chr_11	Tomato_BGV006865_2	1295	4.13948	15	1.1583	3	20	427	1.36491	12	2.8103	2	16.6667	2.16667
Solanum lycopersicum	LO_MSQTL_351_Chr_11	Tomato_BGV007931_2	474	1.51515	10	2.1097	2	20	216	0.690447	8	3.7037	2	25	1.5
Solanum lycopersicum	LO_MSQTL_351_Chr_11	Tomato_BGV007989_2	1143	3.65361	27	2.3622	9	33.3333	411	1.31377	9	2.18978	1	11.1111	2
Solanum lycopersicum	LO_MSQTL_351_Chr_11	Tomato_Brandywine_2	154	0.492263	16	10.3896	3	18.75	176	0.562586	9	5.11364	2	22.2222	1.33333
Solanum lycopersicum	LO_MSQTL_351_Chr_11	Tomato_EA00371_2	0	0	0		0		136	0.434726	7	5.14706	2	28.5714	1.42857
Solanum lycopersicum	LO_MSQTL_351_Chr_11	Tomato_EA00990_2	0	0	0		0		165	0.527424	7	4.24242	2	28.5714	1.42857
Solanum lycopersicum	LO_MSQTL_351_Chr_11	Tomato_FLA1.3_2	172	0.5498	16	9.30233	3	18.75	253	0.808718	10	3.95257	2	20	1.4
Solanum lycopersicum	LO_MSQTL_351_Chr_11	Tomato_Floradade_2	148	0.473084	16	10.8108	3	18.75	189	0.604141	9	4.7619	2	22.2222	1.33333
Solanum lycopersicum	LO_MSQTL_351_Chr_11	Tomato_LYC1410_2	227	0.725608	16	7.04846	3	18.75	184	0.588158	9	4.8913	2	22.2222	1.33333
Solanum lycopersicum	LO_MSQTL_351_Chr_11	Tomato_M821.3_2	0	0	0		0		182	0.581765	7	3.84615	2	28.5714	1.42857
Solanum lycopersicum	LO_MSQTL_351_Chr_11	Tomato_PAS014479_2	1714	5.47882	59	3.44224	18	30.5085	495	1.58227	14	2.82828	2	14.2857	1.71429
Solanum lycopersicum	LO_MSQTL_351_Chr_11	Tomato_PI169588_2	0	0	0		0		133	0.425136	7	5.26316	2	28.5714	1.42857
Solanum lycopersicum	LO_MSQTL_351_Chr_11	Tomato_PI303721_2	199	0.636106	9	4.52261	1	11.1111	176	0.562586	9	5.11364	2	22.2222	1.33333
Solanum lycopersicum	LO_MSQTL_354_Chr_02	Tomato_BGV006775_2	2987	3.78856	799	26.7492	252	31.5394	828	1.05019	196	23.6715	56	28.5714	4.10714
Solanum lycopersicum	LO_MSQTL_354_Chr_02	Tomato_BGV006865_2	3717	4.71446	721	19.3974	253	35.0902	996	1.26328	188	18.8755	52	27.6596	3.73936
Solanum lycopersicum	LO_MSQTL_354_Chr_02	Tomato_BGV007931_2	1160	1.47129	278	23.9655	113	40.6475	384	0.487046	71	18.4896	22	30.9859	2.95775
Solanum lycopersicum	LO_MSQTL_354_Chr_02	Tomato_BGV007989_2	83	0.105273	7	8.43373	3	42.8571	121	0.15347	24	19.8347	10	41.6667	2.125
Solanum lycopersicum	LO_MSQTL_354_Chr_02	Tomato_Brandywine_2	171	0.216888	19	11.1111	6	31.5789	166	0.210546	25	15.0602	10	40	1.84
Solanum lycopersicum	LO_MSQTL_354_Chr_02	Tomato_EA00371_2	1411	1.78964	356	25.2303	103	28.9326	449	0.569489	125	27.8396	49	39.2	4.016
Solanum lycopersicum	LO_MSQTL_354_Chr_02	Tomato_EA00990_2	39	0.0494656	7	17.9487	3	42.8571	119	0.150934	21	17.6471	8	38.0952	2.61905
Solanum lycopersicum	LO_MSQTL_354_Chr_02	Tomato_FLA1.3_2	240	0.304404	108	45	17	15.7407	341	0.432507	127	37.2434	21	16.5354	3.27559
Solanum lycopersicum	LO_MSQTL_354_Chr_02	Tomato_Floradade_2	183	0.232108	99	54.0984	20	20.202	136	0.172496	37	27.2059	12	32.4324	3.02703
Solanum lycopersicum	LO_MSQTL_354_Chr_02	Tomato_LYC1410_2	187	0.237181	92	49.1979	16	17.3913	144	0.182642	37	25.6944	14	37.8378	2.81081
Solanum lycopersicum	LO_MSQTL_354_Chr_02	Tomato_M821.3_2	21	0.0266353	5	23.8095	2	40	152	0.192789	34	22.3684	7	20.5882	3.38235
Solanum lycopersicum	LO_MSQTL_354_Chr_02	Tomato_PAS014479_2	4691	5.94983	1148	24.4724	338	29.4425	1209	1.53343	270	22.3325	79	29.2593	3.73333
Solanum lycopersicum	LO_MSQTL_354_Chr_02	Tomato_PI169588_2	75	0.0951262	6	8	3	50	127	0.16108	22	17.3228	8	36.3636	1.77273
Solanum lycopersicum	LO_MSQTL_354_Chr_02	Tomato_PI303721_2	151	0.191521	22	14.5695	10	45.4545	153	0.194058	28	18.3007	12	42.8571	2
Solanum lycopersicum	LO_MSQTL_368_Chr_09	Tomato_BGV006775_2	2476	2.08986	251	10.1373	85	33.8645	418	0.352811	60	14.3541	18	30	2.5
Solanum lycopersicum	LO_MSQTL_368_Chr_09	Tomato_BGV006865_2	208	0.175562	41	19.7115	16	39.0244	124	0.104662	22	17.7419	6	27.2727	1.5
Solanum lycopersicum	LO_MSQTL_368_Chr_09	Tomato_BGV007931_2	1046	0.882872	136	13.0019	47	34.5588	228	0.192442	38	16.6667	12	31.5789	2.47368
Solanum lycopersicum	LO_MSQTL_368_Chr_09	Tomato_BGV007989_2	834	0.703934	249	29.8561	100	40.1606	253	0.213544	53	20.9486	26	49.0566	3.98113
Solanum lycopersicum	LO_MSQTL_368_Chr_09	Tomato_Brandywine_2	86	0.0725879	14	16.2791	8	57.1429	91	0.0768082	13	14.2857	3	23.0769	1.61538
Solanum lycopersicum	LO_MSQTL_368_Chr_09	Tomato_EA00371_2	222	0.187378	16	7.20721	9	56.25	115	0.0970653	13	11.3043	3	23.0769	1.69231
Solanum lycopersicum	LO_MSQTL_368_Chr_09	Tomato_EA00990_2	313	0.264186	35	11.1821	13	37.1429	147	0.124075	21	14.2857	5	23.8095	1.2381
Solanum lycopersicum	LO_MSQTL_368_Chr_09	Tomato_FLA1.3_2	357	0.301324	38	10.6443	13	34.2105	701	0.591676	49	6.99001	12	24.4898	2.85714
Solanum lycopersicum	LO_MSQTL_368_Chr_09	Tomato_Floradade_2	129	0.108882	17	13.1783	8	47.0588	106	0.0894688	14	13.2075	3	21.4286	1.5
Solanum lycopersicum	LO_MSQTL_368_Chr_09	Tomato_LYC1410_2	166	0.140112	17	10.241	8	47.0588	112	0.0945331	13	11.6071	3	23.0769	1.76923
Solanum lycopersicum	LO_MSQTL_368_Chr_09	Tomato_M821.3_2	415	0.350279	85	20.4819	54	63.5294	284	0.239709	35	12.3239	18	51.4286	2.28571
Solanum lycopersicum	LO_MSQTL_368_Chr_09	Tomato_PAS014479_2	2609	2.20212	422	16.1748	154	36.4929	510	0.430463	92	18.0392	25	27.1739	2.70652
Solanum lycopersicum	LO_MSQTL_368_Chr_09	Tomato_PI169588_2	261	0.220296	16	6.13027	8	50	129	0.108882	13	10.0775	3	23.0769	1.76923
Solanum lycopersicum	LO_MSQTL_368_Chr_09	Tomato_PI303721_2	284	0.239709	27	9.50704	9	33.3333	134	0.113102	17	12.6866	3	17.6471	1.58824
Solanum lycopersicum	LO_MSQTL_411_Chr_01	Tomato_BGV006775_2	574	3.88907	277	48.2578	89	32.13	217	1.47026	74	34.1014	17	22.973	3.37838
Solanum lycopersicum	LO_MSQTL_411_Chr_01	Tomato_BGV006865_2	20	0.135508	10	50	5	50	35	0.237139	13	37.1429	3	23.0769	1.53846
Solanum lycopersicum	LO_MSQTL_411_Chr_01	Tomato_BGV007931_2	129	0.874025	52	40.3101	34	65.3846	72	0.487828	24	33.3333	5	20.8333	1.95833
Solanum lycopersicum	LO_MSQTL_411_Chr_01	Tomato_BGV007989_2	439	2.9744	222	50.5695	57	25.6757	183	1.2399	88	48.0874	14	15.9091	2.875
Solanum lycopersicum	LO_MSQTL_411_Chr_01	Tomato_Brandywine_2	7	0.0474277	3	42.8571	1	33.3333	30	0.203262	12	40	3	25	2.08333
Solanum lycopersicum	LO_MSQTL_411_Chr_01	Tomato_EA00371_2	19	0.128732	6	31.5789	3	50	34	0.230363	13	38.2353	3	23.0769	2
Solanum lycopersicum	LO_MSQTL_411_Chr_01	Tomato_EA00990_2	21	0.142283	7	33.3333	4	57.1429	33	0.223588	13	39.3939	3	23.0769	1.53846
Solanum lycopersicum	LO_MSQTL_411_Chr_01	Tomato_FLA1.3_2	19	0.128732	7	36.8421	3	42.8571	34	0.230363	14	41.1765	4	28.5714	1.64286
Solanum lycopersicum	LO_MSQTL_411_Chr_01	Tomato_Floradade_2	16	0.108406	6	37.5	3	50	32	0.216812	13	40.625	3	23.0769	1.53846
Solanum lycopersicum	LO_MSQTL_411_Chr_01	Tomato_LYC1410_2	8	0.0542031	2	25	0	0	29	0.196486	12	41.3793	3	25	2.25
Solanum lycopersicum	LO_MSQTL_411_Chr_01	Tomato_M821.3_2	9	0.0609785	4	44.4444	2	50	34	0.230363	14	41.1765	4	28.5714	2.35714
Solanum lycopersicum	LO_MSQTL_411_Chr_01	Tomato_PAS014479_2	544	3.68581	220	40.4412	78	35.4545	204	1.38218	70	34.3137	20	28.5714	3
Solanum lycopersicum	LO_MSQTL_411_Chr_01	Tomato_PI169588_2	15	0.101631	4	26.6667	1	25	32	0.216812	12	37.5	3	25	2.58333
Solanum lycopersicum	LO_MSQTL_411_Chr_01	Tomato_PI303721_2	7	0.0474277	2	28.5714	0	0	31	0.210037	13	41.9355	4	30.7692	2.30769
Solanum lycopersicum	LO_MSQTL_418_Chr_09	Tomato_BGV006775_2	7605	3.22079	1133	14.8981	246	21.7123	1561	0.661098	287	18.3857	75	26.1324	3.28223
Solanum lycopersicum	LO_MSQTL_418_Chr_09	Tomato_BGV006865_2	927	0.392593	348	37.5405	70	20.1149	507	0.214719	127	25.0493	20	15.748	2.92913
Solanum lycopersicum	LO_MSQTL_418_Chr_09	Tomato_BGV007931_2	1984	0.840243	452	22.7823	115	25.4425	720	0.304927	161	22.3611	28	17.3913	3.16149
Solanum lycopersicum	LO_MSQTL_418_Chr_09	Tomato_BGV007989_2	1481	0.627218	483	32.6131	115	23.8095	658	0.278669	145	22.0365	28	19.3103	2.86897
Solanum lycopersicum	LO_MSQTL_418_Chr_09	Tomato_Brandywine_2	493	0.20879	72	14.6045	7	9.72222	322	0.13637	55	17.0807	9	16.3636	1.98182
Solanum lycopersicum	LO_MSQTL_418_Chr_09	Tomato_EA00371_2	385	0.163051	88	22.8571	16	18.1818	351	0.148652	57	16.2393	9	15.7895	2.01754
Solanum lycopersicum	LO_MSQTL_418_Chr_09	Tomato_EA00990_2	466	0.197355	96	20.6009	15	15.625	346	0.146534	61	17.6301	11	18.0328	1.7377
Solanum lycopersicum	LO_MSQTL_418_Chr_09	Tomato_FLA1.3_2	959	0.406146	262	27.3201	139	53.0534	2172	0.919863	491	22.6059	282	57.4338	1.94908
Solanum lycopersicum	LO_MSQTL_418_Chr_09	Tomato_Floradade_2	333	0.141029	87	26.1261	12	13.7931	353	0.149499	60	16.9972	9	15	2.15
Solanum lycopersicum	LO_MSQTL_418_Chr_09	Tomato_LYC1410_2	384	0.162628	104	27.0833	13	12.5	358	0.151616	62	17.3184	9	14.5161	2.03226
Solanum lycopersicum	LO_MSQTL_418_Chr_09	Tomato_M821.3_2	392	0.166016	91	23.2143	23	25.2747	699	0.296033	98	14.02	24	24.4898	2.09184
Solanum lycopersicum	LO_MSQTL_418_Chr_09	Tomato_PAS014479_2	7359	3.11661	1103	14.9884	268	24.2974	1705	0.722084	279	16.3636	53	18.9964	3.54839
Solanum lycopersicum	LO_MSQTL_418_Chr_09	Tomato_PI169588_2	584	0.24733	132	22.6027	10	7.57576	362	0.15331	63	17.4033	11	17.4603	1.57143
Solanum lycopersicum	LO_MSQTL_418_Chr_09	Tomato_PI303721_2	379	0.16051	99	26.1214	10	10.101	306	0.129594	63	20.5882	10	15.873	1.7619
Solanum lycopersicum	LO_MSQTL_420_Chr_04	Tomato_BGV006775_2	10423	5.11863	2715	26.0482	777	28.6188	2982	1.46443	697	23.3736	151	21.6643	3.67145
Solanum lycopersicum	LO_MSQTL_420_Chr_04	Tomato_BGV006865_2	10107	4.96344	2619	25.9127	705	26.9187	2790	1.37014	669	23.9785	159	23.7668	3.62631
Solanum lycopersicum	LO_MSQTL_420_Chr_04	Tomato_BGV007931_2	10675	5.24238	2592	24.281	708	27.3148	2906	1.42711	623	21.4384	130	20.8668	3.61477
Solanum lycopersicum	LO_MSQTL_420_Chr_04	Tomato_BGV007989_2	9785	4.80531	2470	25.2427	668	27.0445	2643	1.29795	608	23.0042	137	22.5329	3.68092
Solanum lycopersicum	LO_MSQTL_420_Chr_04	Tomato_Brandywine_2	9537	4.68352	2439	25.5741	649	26.6093	2624	1.28862	601	22.904	132	21.9634	3.6223
Solanum lycopersicum	LO_MSQTL_420_Chr_04	Tomato_EA00371_2	9695	4.76111	2587	26.6839	697	26.9424	2715	1.33331	651	23.9779	140	21.5054	3.49155
Solanum lycopersicum	LO_MSQTL_420_Chr_04	Tomato_EA00990_2	9660	4.74392	2508	25.9627	686	27.3525	2659	1.30581	622	23.3923	140	22.508	3.62701
Solanum lycopersicum	LO_MSQTL_420_Chr_04	Tomato_FLA1.3_2	8343	4.09716	2272	27.2324	600	26.4085	2995	1.47081	689	23.005	130	18.8679	3.73149
Solanum lycopersicum	LO_MSQTL_420_Chr_04	Tomato_Floradade_2	9704	4.76553	2614	26.9373	717	27.4292	2670	1.31121	644	24.1199	141	21.8944	3.50621
Solanum lycopersicum	LO_MSQTL_420_Chr_04	Tomato_LYC1410_2	9422	4.62704	2460	26.1091	655	26.626	2621	1.28715	610	23.2736	133	21.8033	3.5459
Solanum lycopersicum	LO_MSQTL_420_Chr_04	Tomato_M821.3_2	9625	4.72674	2598	26.9922	700	26.9438	2742	1.34657	667	24.3253	151	22.6387	3.68366
Solanum lycopersicum	LO_MSQTL_420_Chr_04	Tomato_PAS014479_2	6702	3.29128	1591	23.7392	433	27.2156	2071	1.01705	466	22.5012	109	23.3906	3.80901
Solanum lycopersicum	LO_MSQTL_420_Chr_04	Tomato_PI169588_2	10018	4.91973	2561	25.564	706	27.5674	2701	1.32643	621	22.9915	135	21.7391	3.55717
Solanum lycopersicum	LO_MSQTL_420_Chr_04	Tomato_PI303721_2	9597	4.71299	2478	25.8206	666	26.8765	2642	1.29746	615	23.2778	131	21.3008	3.6
Solanum lycopersicum	LO_MSQTL_424_Chr_04	Tomato_BGV006775_2	4270	4.30932	1054	24.6838	391	37.0968	1301	1.31298	272	20.907	77	28.3088	3.98529
Solanum lycopersicum	LO_MSQTL_424_Chr_04	Tomato_BGV006865_2	3211	3.24057	1024	31.8904	341	33.3008	975	0.983979	264	27.0769	58	21.9697	3.81061
Solanum lycopersicum	LO_MSQTL_424_Chr_04	Tomato_BGV007931_2	1292	1.3039	421	32.5851	141	33.4917	541	0.545982	134	24.7689	29	21.6418	3.45522
Solanum lycopersicum	LO_MSQTL_424_Chr_04	Tomato_BGV007989_2	260	0.262394	36	13.8462	17	47.2222	273	0.275514	49	17.9487	13	26.5306	1.71429
Solanum lycopersicum	LO_MSQTL_424_Chr_04	Tomato_Brandywine_2	30	0.0302763	6	20	3	50	211	0.212943	49	23.2227	14	28.5714	1.83673
Solanum lycopersicum	LO_MSQTL_424_Chr_04	Tomato_EA00371_2	28	0.0282579	7	25	2	28.5714	215	0.21698	48	22.3256	14	29.1667	1.6875
Solanum lycopersicum	LO_MSQTL_424_Chr_04	Tomato_EA00990_2	5989	6.04415	1407	23.4931	474	33.6887	1664	1.67932	371	22.2957	109	29.3801	3.67116
Solanum lycopersicum	LO_MSQTL_424_Chr_04	Tomato_FLA1.3_2	115	0.116059	7	6.08696	2	28.5714	472	0.476347	76	16.1017	23	30.2632	2.89474
Solanum lycopersicum	LO_MSQTL_424_Chr_04	Tomato_Floradade_2	12	0.0121105	5	41.6667	2	40	206	0.207897	52	25.2427	15	28.8462	1.80769
Solanum lycopersicum	LO_MSQTL_424_Chr_04	Tomato_LYC1410_2	15	0.0151381	5	33.3333	2	40	203	0.204869	46	22.6601	13	28.2609	1.63043
Solanum lycopersicum	LO_MSQTL_424_Chr_04	Tomato_M821.3_2	51	0.0514697	19	37.2549	3	15.7895	264	0.266431	56	21.2121	19	33.9286	1.64286
Solanum lycopersicum	LO_MSQTL_424_Chr_04	Tomato_PAS014479_2	5075	5.12174	1284	25.3005	448	34.891	1426	1.43913	332	23.2819	92	27.7108	3.86145
Solanum lycopersicum	LO_MSQTL_424_Chr_04	Tomato_PI169588_2	264	0.266431	44	16.6667	19	43.1818	277	0.279551	52	18.7726	15	28.8462	1.71154
Solanum lycopersicum	LO_MSQTL_424_Chr_04	Tomato_PI303721_2	34	0.0343131	5	14.7059	2	40	210	0.211934	51	24.2857	15	29.4118	1.80392
Solanum lycopersicum	LO_MSQTL_70_Chr_11	Tomato_BGV006775_2	8641	4.13938	1571	18.1808	430	27.3711	2611	1.25077	514	19.6859	118	22.9572	3.43385
Solanum lycopersicum	LO_MSQTL_70_Chr_11	Tomato_BGV006865_2	9168	4.39184	1589	17.332	420	26.4317	2767	1.3255	500	18.0701	107	21.4	3.906
Solanum lycopersicum	LO_MSQTL_70_Chr_11	Tomato_BGV007931_2	3143	1.50562	508	16.1629	127	25	1278	0.612213	233	18.2316	50	21.4592	3.40343
Solanum lycopersicum	LO_MSQTL_70_Chr_11	Tomato_BGV007989_2	2853	1.3667	690	24.1851	221	32.029	1130	0.541315	238	21.0619	49	20.5882	3.29412
Solanum lycopersicum	LO_MSQTL_70_Chr_11	Tomato_Brandywine_2	495	0.237125	40	8.08081	15	37.5	616	0.295088	129	20.9416	31	24.031	2.31008
Solanum lycopersicum	LO_MSQTL_70_Chr_11	Tomato_EA00371_2	760	0.36407	48	6.31579	20	41.6667	707	0.338681	138	19.5191	36	26.087	2.67391
Solanum lycopersicum	LO_MSQTL_70_Chr_11	Tomato_EA00990_2	705	0.337723	78	11.0638	47	60.2564	716	0.342992	183	25.5587	82	44.8087	2.51913
Solanum lycopersicum	LO_MSQTL_70_Chr_11	Tomato_FLA1.3_2	2272	1.08838	134	5.89789	52	38.806	1870	0.895804	254	13.5829	93	36.6142	3.41339
Solanum lycopersicum	LO_MSQTL_70_Chr_11	Tomato_Floradade_2	2135	1.02275	112	5.2459	43	38.3929	1042	0.499159	157	15.0672	42	26.7516	2.29936
Solanum lycopersicum	LO_MSQTL_70_Chr_11	Tomato_LYC1410_2	812	0.38898	49	6.03448	16	32.6531	664	0.318082	131	19.7289	32	24.4275	2.20611
Solanum lycopersicum	LO_MSQTL_70_Chr_11	Tomato_M821.3_2	822	0.393771	107	13.017	35	32.7103	966	0.462752	199	20.6004	65	32.6633	3.35678
Solanum lycopersicum	LO_MSQTL_70_Chr_11	Tomato_PAS014479_2	12466	5.97171	2375	19.0518	646	27.2	3424	1.64023	627	18.3119	139	22.1691	4.11324
Solanum lycopersicum	LO_MSQTL_70_Chr_11	Tomato_PI169588_2	593	0.28407	39	6.57673	16	41.0256	660	0.316166	130	19.697	34	26.1538	2.26154
Solanum lycopersicum	LO_MSQTL_70_Chr_11	Tomato_PI303721_2	1807	0.865625	221	12.2302	69	31.2217	952	0.456046	174	18.2773	57	32.7586	2.35632
Solanum lycopersicum	LO_MSQTL_94_Chr_04	Tomato_BGV006775_2	277	2.68502	68	24.5487	19	27.9412	92	0.891775	25	27.1739	7	28	3.72
Solanum lycopersicum	LO_MSQTL_94_Chr_04	Tomato_BGV006865_2	542	5.25372	204	37.6384	55	26.9608	151	1.46367	57	37.7483	9	15.7895	2.70175
Solanum lycopersicum	LO_MSQTL_94_Chr_04	Tomato_BGV007931_2	104	1.00809	41	39.4231	13	31.7073	41	0.397422	13	31.7073	3	23.0769	1.53846
Solanum lycopersicum	LO_MSQTL_94_Chr_04	Tomato_BGV007989_2	4	0.0387728	1	25	0	0	19	0.184171	6	31.5789	1	16.6667	1.66667
Solanum lycopersicum	LO_MSQTL_94_Chr_04	Tomato_Brandywine_2	3	0.0290796	1	33.3333	1	100	21	0.203557	6	28.5714	1	16.6667	1.66667
Solanum lycopersicum	LO_MSQTL_94_Chr_04	Tomato_EA00371_2	2	0.0193864	1	50	0	0	19	0.184171	6	31.5789	1	16.6667	1.66667
Solanum lycopersicum	LO_MSQTL_94_Chr_04	Tomato_EA00990_2	650	6.30059	273	42	75	27.4725	154	1.49275	52	33.7662	11	21.1538	3.01923
Solanum lycopersicum	LO_MSQTL_94_Chr_04	Tomato_FLA1.3_2	7	0.0678525	1	14.2857	0	0	38	0.368342	17	44.7368	3	17.6471	2.17647
Solanum lycopersicum	LO_MSQTL_94_Chr_04	Tomato_Floradade_2	0	0	0		0		22	0.213251	9	40.9091	2	22.2222	2.11111
Solanum lycopersicum	LO_MSQTL_94_Chr_04	Tomato_LYC1410_2	0	0	0		0		20	0.193864	6	30	1	16.6667	1.66667
Solanum lycopersicum	LO_MSQTL_94_Chr_04	Tomato_M821.3_2	0	0	0		0		20	0.193864	6	30	1	16.6667	1.66667
Solanum lycopersicum	LO_MSQTL_94_Chr_04	Tomato_PAS014479_2	608	5.89347	296	48.6842	71	23.9865	169	1.63815	71	42.0118	13	18.3099	3.8169
Solanum lycopersicum	LO_MSQTL_94_Chr_04	Tomato_PI169588_2	6	0.0581593	3	50	0	0	19	0.184171	6	31.5789	1	16.6667	1.66667
Solanum lycopersicum	LO_MSQTL_94_Chr_04	Tomato_PI303721_2	0	0	0		0		20	0.193864	6	30	1	16.6667	1.66667
Zea mays	ND_MSQTL_1_Chr_03	Zm_A188_2	1170	0.94136	154	13.1624	4	2.5974	289	0.232524	68	23.5294	0	0	3.25
Zea mays	ND_MSQTL_1_Chr_03	Zm_B97_2	2305	1.85456	185	8.02603	38	20.5405	368	0.296086	53	14.4022	4	7.54717	3.71698
Zea mays	ND_MSQTL_1_Chr_03	Zm_CML103_2	1331	1.0709	172	12.9226	19	11.0465	231	0.185858	43	18.6147	1	2.32558	3.25581
Zea mays	ND_MSQTL_1_Chr_03	Zm_CML228_2	2413	1.94145	178	7.37671	8	4.49438	402	0.323442	64	15.9204	1	1.5625	3.4375
Zea mays	ND_MSQTL_1_Chr_03	Zm_CML247_2	1990	1.60112	115	5.77889	17	14.7826	298	0.239765	35	11.745	0	0	5.42857
Zea mays	ND_MSQTL_1_Chr_03	Zm_CML277_2	2249	1.8095	125	5.55803	7	5.6	345	0.27758	56	16.2319	0	0	3.375
Zea mays	ND_MSQTL_1_Chr_03	Zm_CML322_2	2164	1.74111	212	9.79667	12	5.66038	342	0.275167	59	17.2515	2	3.38983	3.52542
Zea mays	ND_MSQTL_1_Chr_03	Zm_CML333_2	2060	1.65744	150	7.28155	5	3.33333	330	0.265512	60	18.1818	0	0	3.18333
Zea mays	ND_MSQTL_1_Chr_03	Zm_CML52_2	751	0.60424	23	3.06258	2	8.69565	88	0.0708031	19	21.5909	0	0	3.68421
Zea mays	ND_MSQTL_1_Chr_03	Zm_CML69_2	2428	1.95352	79	3.25371	5	6.32911	364	0.292867	39	10.7143	1	2.5641	4.51282
Zea mays	ND_MSQTL_1_Chr_03	Zm_EP1_2	2761	2.22145	168	6.08475	39	23.2143	384	0.308959	35	9.11458	2	5.71429	3.34286
Zea mays	ND_MSQTL_1_Chr_03	Zm_F7_2	2277	1.83203	118	5.18226	14	11.8644	405	0.325855	59	14.5679	2	3.38983	3.67797
Zea mays	ND_MSQTL_1_Chr_03	Zm_HP301_2	2525	2.03157	101	4	14	13.8614	422	0.339533	41	9.71564	2	4.87805	4.02439
Zea mays	ND_MSQTL_1_Chr_03	Zm_Ia453_2	2660	2.14019	124	4.66165	9	7.25806	398	0.320223	51	12.8141	1	1.96078	4.4902
Zea mays	ND_MSQTL_1_Chr_03	Zm_Il14H_2	3108	2.50064	186	5.98456	37	19.8925	476	0.382981	57	11.9748	5	8.77193	4.91228
Zea mays	ND_MSQTL_1_Chr_03	Zm_K0326Y_2	1323	1.06446	148	11.1867	22	14.8649	252	0.202754	52	20.6349	0	0	3.13462
Zea mays	ND_MSQTL_1_Chr_03	Zm_Ki11_2	2154	1.73307	171	7.93872	5	2.92398	339	0.272753	40	11.7994	0	0	3.325
Zea mays	ND_MSQTL_1_Chr_03	Zm_Ki3_2	2372	1.90847	243	10.2445	9	3.7037	392	0.315396	73	18.6224	1	1.36986	2.49315
Zea mays	ND_MSQTL_1_Chr_03	Zm_Ky21_2	1923	1.54721	204	10.6084	5	2.45098	321	0.25827	48	14.9533	1	2.08333	3.04167
Zea mays	ND_MSQTL_1_Chr_03	Zm_LH244_2	0	0	0		0		7	0.00563207	0	0	0
Zea mays	ND_MSQTL_1_Chr_03	Zm_M162W_2	2721	2.18926	209	7.681	32	15.311	430	0.34597	64	14.8837	5	7.8125	4.39062
Zea mays	ND_MSQTL_1_Chr_03	Zm_M37W_2	1318	1.06044	148	11.2291	22	14.8649	252	0.202754	52	20.6349	0	0	3.15385
Zea mays	ND_MSQTL_1_Chr_03	Zm_Mo18W_2	2314	1.8618	198	8.55661	6	3.0303	402	0.323442	87	21.6418	0	0	3.81609
Zea mays	ND_MSQTL_1_Chr_03	Zm_Ms71_2	2564	2.06295	318	12.4025	29	9.1195	430	0.34597	76	17.6744	5	6.57895	4.01316
Zea mays	ND_MSQTL_1_Chr_03	Zm_NC350_2	2272	1.82801	227	9.9912	17	7.48899	353	0.284017	77	21.813	2	2.5974	4.11688
Zea mays	ND_MSQTL_1_Chr_03	Zm_NC358_2	1622	1.30503	159	9.80271	13	8.1761	301	0.242179	55	18.2724	2	3.63636	3.56364
Zea mays	ND_MSQTL_1_Chr_03	Zm_Oh43_2	2279	1.83364	111	4.87056	20	18.018	333	0.267925	54	16.2162	2	3.7037	3.48148
Zea mays	ND_MSQTL_1_Chr_03	Zm_Oh7B_2	3055	2.45799	183	5.99018	38	20.765	494	0.397463	55	11.1336	7	12.7273	5.05455
Zea mays	ND_MSQTL_1_Chr_03	Zm_P39_2	2159	1.73709	107	4.956	24	22.4299	354	0.284822	52	14.6893	1	1.92308	3.84615
Zea mays	ND_MSQTL_1_Chr_03	Zm_Tx303_2	2043	1.64376	188	9.20215	3	1.59574	349	0.280799	76	21.7765	0	0	3.28947
Zea mays	ND_MSQTL_1_Chr_03	Zm_Tzi8_2	1209	0.972738	137	11.3317	5	3.64964	224	0.180226	41	18.3036	0	0	3.02439
Zea mays	ND_MSQTL_1_Chr_06	Zm_A188_2	1310	2.15748	83	6.33588	17	20.4819	158	0.260215	7	4.43038	3	42.8571	3
Zea mays	ND_MSQTL_1_Chr_06	Zm_B97_2	0	0	0		0		2	0.00329386	0	0	0		0
Zea mays	ND_MSQTL_1_Chr_06	Zm_B97_2	54	0.0889341	24	44.4444	21	87.5	0	0	0		0		0
Zea mays	ND_MSQTL_1_Chr_06	Zm_B97_2	914	1.50529	84	9.19037	19	22.619	102	0.167987	6	5.88235	2	33.3333	3.16667
Zea mays	ND_MSQTL_1_Chr_06	Zm_CML103_2	1366	2.2497	88	6.44217	16	18.1818	142	0.233864	11	7.74648	6	54.5455	6.63636
Zea mays	ND_MSQTL_1_Chr_06	Zm_CML228_2	996	1.64034	56	5.62249	16	28.5714	108	0.177868	5	4.62963	4	80	9
Zea mays	ND_MSQTL_1_Chr_06	Zm_CML228_2	255	0.419967	141	55.2941	52	36.8794	26	0.0428201	9	34.6154	2	22.2222	2.77778
Zea mays	ND_MSQTL_1_Chr_06	Zm_CML247_2	0	0	0		0		0	0	0		0		0
Zea mays	ND_MSQTL_1_Chr_06	Zm_CML247_2	61	0.100463	23	37.7049	19	82.6087	0	0	0		0		0
Zea mays	ND_MSQTL_1_Chr_06	Zm_CML247_2	1015	1.67163	87	8.57143	22	25.2874	117	0.192691	7	5.98291	3	42.8571	3.28571
Zea mays	ND_MSQTL_1_Chr_06	Zm_CML277_2	391	0.643949	18	4.60358	1	5.55556	65	0.10705	2	3.07692	2	100	1
Zea mays	ND_MSQTL_1_Chr_06	Zm_CML322_2	0	0	0		0		21	0.0345855	0	0	0
Zea mays	ND_MSQTL_1_Chr_06	Zm_CML322_2	0	0	0		0		0	0	0		0		0
Zea mays	ND_MSQTL_1_Chr_06	Zm_CML322_2	830	1.36695	89	10.7229	18	20.2247	101	0.16634	8	7.92079	2	25	3.375
Zea mays	ND_MSQTL_1_Chr_06	Zm_CML333_2	0	0	0		0		24	0.0395263	0	0	0
Zea mays	ND_MSQTL_1_Chr_06	Zm_CML333_2	916	1.50859	118	12.8821	23	19.4915	111	0.182809	12	10.8108	3	25	2.58333
Zea mays	ND_MSQTL_1_Chr_06	Zm_CML52_2	840	1.38342	69	8.21429	17	24.6377	118	0.194338	8	6.77966	3	37.5	2.875
Zea mays	ND_MSQTL_1_Chr_06	Zm_CML69_2	881	1.45094	84	9.53462	18	21.4286	105	0.172927	7	6.66667	3	42.8571	3
Zea mays	ND_MSQTL_1_Chr_06	Zm_EP1_2	681	1.12156	42	6.1674	12	28.5714	71	0.116932	3	4.22535	0	0	5.33333
Zea mays	ND_MSQTL_1_Chr_06	Zm_F7_2	0	0	0		0		0	0	0		0		0
Zea mays	ND_MSQTL_1_Chr_06	Zm_F7_2	1322	2.17724	89	6.73222	16	17.9775	126	0.207513	10	7.93651	6	60	1.7
Zea mays	ND_MSQTL_1_Chr_06	Zm_HP301_2	0	0	0		0		42	0.069171	0	0	0
Zea mays	ND_MSQTL_1_Chr_06	Zm_HP301_2	1523	2.50827	77	5.05581	21	27.2727	191	0.314563	8	4.18848	4	50	4.625
Zea mays	ND_MSQTL_1_Chr_06	Zm_Ia453_2	0	0	0		0		19	0.0312916	0	0	0
Zea mays	ND_MSQTL_1_Chr_06	Zm_Ia453_2	1299	2.13936	81	6.23557	16	19.7531	138	0.227276	6	4.34783	2	33.3333	3.16667
Zea mays	ND_MSQTL_1_Chr_06	Zm_Il14H_2	0	0	0		0		10	0.0164693	0	0	0
Zea mays	ND_MSQTL_1_Chr_06	Zm_Il14H_2	1330	2.19041	69	5.18797	20	28.9855	151	0.248686	10	6.62252	6	60	7.2
Zea mays	ND_MSQTL_1_Chr_06	Zm_K0326Y_2	219	0.360677	43	19.6347	29	67.4419	11	0.0181162	4	36.3636	3	75	6.5
Zea mays	ND_MSQTL_1_Chr_06	Zm_K0326Y_2	572	0.942043	341	59.6154	152	44.5748	18	0.0296447	8	44.4444	6	75	1
Zea mays	ND_MSQTL_1_Chr_06	Zm_K0326Y_2	1463	2.40946	94	6.42515	16	17.0213	163	0.268449	13	7.97546	6	46.1538	5.76923
Zea mays	ND_MSQTL_1_Chr_06	Zm_Ki11_2	1000	1.64693	87	8.7	19	21.8391	95	0.156458	7	7.36842	3	42.8571	2.14286
Zea mays	ND_MSQTL_1_Chr_06	Zm_Ki3_2	945	1.55635	56	5.92593	16	28.5714	109	0.179515	5	4.58716	4	80	9
Zea mays	ND_MSQTL_1_Chr_06	Zm_Ki3_2	243	0.400204	132	54.321	47	35.6061	28	0.046114	10	35.7143	2	20	2.5
Zea mays	ND_MSQTL_1_Chr_06	Zm_Ky21_2	902	1.48553	83	9.20177	20	24.0964	114	0.18775	12	10.5263	6	50	6.33333
Zea mays	ND_MSQTL_1_Chr_06	Zm_LH244_2	0	0	0		0		1	0.00164693	0	0	0		0
Zea mays	ND_MSQTL_1_Chr_06	Zm_LH244_2	0	0	0		0		0	0	0		0		0
Zea mays	ND_MSQTL_1_Chr_06	Zm_LH244_2	0	0	0		0		8	0.0131754	0	0	0
Zea mays	ND_MSQTL_1_Chr_06	Zm_M162W_2	628	1.03427	49	7.80255	33	67.3469	29	0.0477609	2	6.89655	2	100	1.5
Zea mays	ND_MSQTL_1_Chr_06	Zm_M162W_2	1531	2.52145	88	5.74788	16	18.1818	173	0.284919	11	6.35838	6	54.5455	6.81818
Zea mays	ND_MSQTL_1_Chr_06	Zm_M162W_2	0	0	0		0		4	0.00658771	0	0	0
Zea mays	ND_MSQTL_1_Chr_06	Zm_M37W_2	205	0.33762	54	26.3415	30	55.5556	12	0.0197631	4	33.3333	3	75	6.5
Zea mays	ND_MSQTL_1_Chr_06	Zm_M37W_2	936	1.54152	91	9.72222	19	20.8791	110	0.181162	10	9.09091	3	30	1.9
Zea mays	ND_MSQTL_1_Chr_06	Zm_Mo18W_2	1198	1.97302	116	9.6828	24	20.6897	132	0.217395	9	6.81818	4	44.4444	1.88889
Zea mays	ND_MSQTL_1_Chr_06	Zm_Ms71_2	641	1.05568	300	46.8019	137	45.6667	42	0.069171	11	26.1905	4	36.3636	1.18182
Zea mays	ND_MSQTL_1_Chr_06	Zm_Ms71_2	855	1.40812	79	9.23977	18	22.7848	108	0.177868	9	8.33333	3	33.3333	4.22222
Zea mays	ND_MSQTL_1_Chr_06	Zm_NC350_2	923	1.52011	66	7.1506	18	27.2727	129	0.212454	7	5.42636	4	57.1429	10.4286
Zea mays	ND_MSQTL_1_Chr_06	Zm_NC358_2	967	1.59258	98	10.1344	21	21.4286	117	0.192691	10	8.54701	2	20	2.5
Zea mays	ND_MSQTL_1_Chr_06	Zm_Oh43_2	993	1.6354	299	30.1108	137	45.8194	53	0.0872872	11	20.7547	4	36.3636	1.18182
Zea mays	ND_MSQTL_1_Chr_06	Zm_Oh43_2	1582	2.60544	75	4.74083	19	25.3333	197	0.324445	8	4.06091	4	50	4.375
Zea mays	ND_MSQTL_1_Chr_06	Zm_Oh43_2	0	0	0		0		0	0	0		0		0
Zea mays	ND_MSQTL_1_Chr_06	Zm_Oh7B_2	880	1.4493	96	10.9091	24	25	100	0.164693	12	12	6	50	9.25
Zea mays	ND_MSQTL_1_Chr_06	Zm_Oh7B_2	0	0	0		0		11	0.0181162	0	0	0
Zea mays	ND_MSQTL_1_Chr_06	Zm_P39_2	0	0	0		0		33	0.0543486	0	0	0
Zea mays	ND_MSQTL_1_Chr_06	Zm_P39_2	0	0	0		0		0	0	0		0		0
Zea mays	ND_MSQTL_1_Chr_06	Zm_P39_2	1315	2.16571	59	4.48669	16	27.1186	143	0.235511	5	3.4965	2	40	3.6
Zea mays	ND_MSQTL_1_Chr_06	Zm_Tx303_2	902	1.48553	35	3.88027	7	20	120	0.197631	4	3.33333	2	50	4.5
Zea mays	ND_MSQTL_1_Chr_06	Zm_Tzi8_2	845	1.39165	83	9.82249	18	21.6867	100	0.164693	6	6	2	33.3333	3.16667
Zea mays	ND_MSQTL_1_Chr_08	Zm_A188_2	0	0	0		0		122	0.713142	0	0	0
Zea mays	ND_MSQTL_1_Chr_08	Zm_A188_2	0	0	0		0		0	0	0		0		0
Zea mays	ND_MSQTL_1_Chr_08	Zm_A188_2	0	0	0		0		0	0	0		0		0
Zea mays	ND_MSQTL_1_Chr_08	Zm_A188_2	0	0	0		0		17	0.0993722	0	0	0
Zea mays	ND_MSQTL_1_Chr_08	Zm_A188_2	0	0	0		0		8	0.0467634	0	0	0
Zea mays	ND_MSQTL_1_Chr_08	Zm_A188_2	0	0	0		0		2	0.0116908	0	0	0
Zea mays	ND_MSQTL_1_Chr_08	Zm_A188_2	0	0	0		0		3	0.0175363	0	0	0		0
Zea mays	ND_MSQTL_1_Chr_08	Zm_B97_2	0	0	0		0		79	0.461788	0	0	0
Zea mays	ND_MSQTL_1_Chr_08	Zm_B97_2	0	0	0		0		1	0.00584542	0	0	0		0
Zea mays	ND_MSQTL_1_Chr_08	Zm_CML103_2	0	0	0		0		90	0.526088	0	0	0
Zea mays	ND_MSQTL_1_Chr_08	Zm_CML103_2	0	0	0		0		7	0.040918	0	0	0
Zea mays	ND_MSQTL_1_Chr_08	Zm_CML103_2	0	0	0		0		1	0.00584542	0	0	0		0
Zea mays	ND_MSQTL_1_Chr_08	Zm_CML103_2	0	0	0		0		0	0	0		0		0
Zea mays	ND_MSQTL_1_Chr_08	Zm_CML228_2	0	0	0		0		73	0.426716	0	0	0
Zea mays	ND_MSQTL_1_Chr_08	Zm_CML228_2	0	0	0		0		10	0.0584542	0	0	0
Zea mays	ND_MSQTL_1_Chr_08	Zm_CML228_2	0	0	0		0		1	0.00584542	0	0	0		0
Zea mays	ND_MSQTL_1_Chr_08	Zm_CML228_2	0	0	0		0		7	0.040918	0	0	0
Zea mays	ND_MSQTL_1_Chr_08	Zm_CML247_2	0	0	0		0		59	0.34488	0	0	0
Zea mays	ND_MSQTL_1_Chr_08	Zm_CML247_2	0	0	0		0		8	0.0467634	0	0	0
Zea mays	ND_MSQTL_1_Chr_08	Zm_CML247_2	0	0	0		0		0	0	0		0		0
Zea mays	ND_MSQTL_1_Chr_08	Zm_CML277_2	0	0	0		0		98	0.572852	0	0	0
Zea mays	ND_MSQTL_1_Chr_08	Zm_CML277_2	0	0	0		0		0	0	0		0		0
Zea mays	ND_MSQTL_1_Chr_08	Zm_CML277_2	0	0	0		0		0	0	0		0		0
Zea mays	ND_MSQTL_1_Chr_08	Zm_CML322_2	0	0	0		0		59	0.34488	0	0	0
Zea mays	ND_MSQTL_1_Chr_08	Zm_CML322_2	0	0	0		0		7	0.040918	0	0	0
Zea mays	ND_MSQTL_1_Chr_08	Zm_CML322_2	0	0	0		0		4	0.0233817	0	0	0
Zea mays	ND_MSQTL_1_Chr_08	Zm_CML333_2	0	0	0		0		81	0.473479	0	0	0
Zea mays	ND_MSQTL_1_Chr_08	Zm_CML333_2	0	0	0		0		1	0.00584542	0	0	0		0
Zea mays	ND_MSQTL_1_Chr_08	Zm_CML333_2	0	0	0		0		1	0.00584542	0	0	0		0
Zea mays	ND_MSQTL_1_Chr_08	Zm_CML333_2	0	0	0		0		7	0.040918	0	0	0
Zea mays	ND_MSQTL_1_Chr_08	Zm_CML52_2	0	0	0		0		59	0.34488	0	0	0
Zea mays	ND_MSQTL_1_Chr_08	Zm_CML52_2	0	0	0		0		8	0.0467634	0	0	0
Zea mays	ND_MSQTL_1_Chr_08	Zm_CML52_2	0	0	0		0		3	0.0175363	0	0	0
Zea mays	ND_MSQTL_1_Chr_08	Zm_CML52_2	0	0	0		0		0	0	0		0		0
Zea mays	ND_MSQTL_1_Chr_08	Zm_CML69_2	0	0	0		0		92	0.537779	0	0	0
Zea mays	ND_MSQTL_1_Chr_08	Zm_CML69_2	0	0	0		0		7	0.040918	0	0	0
Zea mays	ND_MSQTL_1_Chr_08	Zm_CML69_2	0	0	0		0		4	0.0233817	0	0	0
Zea mays	ND_MSQTL_1_Chr_08	Zm_CML69_2	0	0	0		0		1	0.00584542	0	0	0		0
Zea mays	ND_MSQTL_1_Chr_08	Zm_CML69_2	0	0	0		0		7	0.040918	0	0	0
Zea mays	ND_MSQTL_1_Chr_08	Zm_EP1_2	0	0	0		0		109	0.637151	0	0	0
Zea mays	ND_MSQTL_1_Chr_08	Zm_EP1_2	0	0	0		0		7	0.040918	0	0	0
Zea mays	ND_MSQTL_1_Chr_08	Zm_EP1_2	0	0	0		0		0	0	0		0		0
Zea mays	ND_MSQTL_1_Chr_08	Zm_EP1_2	0	0	0		0		6	0.0350725	0	0	0
Zea mays	ND_MSQTL_1_Chr_08	Zm_EP1_2	0	0	0		0		2	0.0116908	0	0	0
Zea mays	ND_MSQTL_1_Chr_08	Zm_EP1_2	0	0	0		0		0	0	0		0		0
Zea mays	ND_MSQTL_1_Chr_08	Zm_F7_2	0	0	0		0		97	0.567006	0	0	0
Zea mays	ND_MSQTL_1_Chr_08	Zm_F7_2	0	0	0		0		7	0.040918	0	0	0
Zea mays	ND_MSQTL_1_Chr_08	Zm_F7_2	1	0.00584542	1	100	0	0	0	0	0		0		0
Zea mays	ND_MSQTL_1_Chr_08	Zm_HP301_2	0	0	0		0		90	0.526088	0	0	0
Zea mays	ND_MSQTL_1_Chr_08	Zm_HP301_2	0	0	0		0		8	0.0467634	0	0	0
Zea mays	ND_MSQTL_1_Chr_08	Zm_HP301_2	0	0	0		0		2	0.0116908	0	0	0
Zea mays	ND_MSQTL_1_Chr_08	Zm_HP301_2	0	0	0		0		1	0.00584542	0	0	0		0
Zea mays	ND_MSQTL_1_Chr_08	Zm_HP301_2	0	0	0		0		1	0.00584542	0	0	0		0
Zea mays	ND_MSQTL_1_Chr_08	Zm_Ia453_2	0	0	0		0		1	0.00584542	0	0	0		0
Zea mays	ND_MSQTL_1_Chr_08	Zm_Il14H_2	0	0	0		0		94	0.54947	0	0	0
Zea mays	ND_MSQTL_1_Chr_08	Zm_Il14H_2	0	0	0		0		1	0.00584542	0	0	0		0
Zea mays	ND_MSQTL_1_Chr_08	Zm_Il14H_2	0	0	0		0		0	0	0		0		0
Zea mays	ND_MSQTL_1_Chr_08	Zm_K0326Y_2	0	0	0		0		59	0.34488	0	0	0
Zea mays	ND_MSQTL_1_Chr_08	Zm_K0326Y_2	0	0	0		0		0	0	0		0		0
Zea mays	ND_MSQTL_1_Chr_08	Zm_Ki11_2	0	0	0		0		66	0.385798	0	0	0
Zea mays	ND_MSQTL_1_Chr_08	Zm_Ki11_2	0	0	0		0		1	0.00584542	0	0	0		0
Zea mays	ND_MSQTL_1_Chr_08	Zm_Ki11_2	0	0	0		0		0	0	0		0		0
Zea mays	ND_MSQTL_1_Chr_08	Zm_Ki3_2	0	0	0		0		92	0.537779	0	0	0
Zea mays	ND_MSQTL_1_Chr_08	Zm_Ki3_2	0	0	0		0		1	0.00584542	0	0	0		0
Zea mays	ND_MSQTL_1_Chr_08	Zm_Ki3_2	0	0	0		0		1	0.00584542	0	0	0		0
Zea mays	ND_MSQTL_1_Chr_08	Zm_Ky21_2	0	0	0		0		87	0.508552	0	0	0
Zea mays	ND_MSQTL_1_Chr_08	Zm_Ky21_2	0	0	0		0		3	0.0175363	0	0	0
Zea mays	ND_MSQTL_1_Chr_08	Zm_Ky21_2	0	0	0		0		0	0	0		0		0
Zea mays	ND_MSQTL_1_Chr_08	Zm_LH244_2	0	0	0		0		160	0.935268	0	0	0
Zea mays	ND_MSQTL_1_Chr_08	Zm_LH244_2	0	0	0		0		0	0	0		0		0
Zea mays	ND_MSQTL_1_Chr_08	Zm_LH244_2	0	0	0		0		0	0	0		0		0
Zea mays	ND_MSQTL_1_Chr_08	Zm_LH244_2	0	0	0		0		1	0.00584542	0	0	0		0
Zea mays	ND_MSQTL_1_Chr_08	Zm_LH244_2	0	0	0		0		7	0.040918	0	0	0
Zea mays	ND_MSQTL_1_Chr_08	Zm_LH244_2	0	0	0		0		1	0.00584542	0	0	0		0
Zea mays	ND_MSQTL_1_Chr_08	Zm_LH244_2	4	0.0233817	4	100	1	25	3	0.0175363	3	100	2	66.6667	1.66667
Zea mays	ND_MSQTL_1_Chr_08	Zm_M162W_2	0	0	0		0		60	0.350725	0	0	0
Zea mays	ND_MSQTL_1_Chr_08	Zm_M162W_2	0	0	0		0		7	0.040918	0	0	0
Zea mays	ND_MSQTL_1_Chr_08	Zm_M162W_2	0	0	0		0		3	0.0175363	0	0	0
Zea mays	ND_MSQTL_1_Chr_08	Zm_M162W_2	0	0	0		0		0	0	0		0		0
Zea mays	ND_MSQTL_1_Chr_08	Zm_M37W_2	0	0	0		0		58	0.339035	0	0	0
Zea mays	ND_MSQTL_1_Chr_08	Zm_Mo18W_2	0	0	0		0		71	0.415025	0	0	0
Zea mays	ND_MSQTL_1_Chr_08	Zm_Mo18W_2	0	0	0		0		3	0.0175363	0	0	0		0
Zea mays	ND_MSQTL_1_Chr_08	Zm_Mo18W_2	0	0	0		0		1	0.00584542	0	0	0		0
Zea mays	ND_MSQTL_1_Chr_08	Zm_Ms71_2	0	0	0		0		79	0.461788	0	0	0
Zea mays	ND_MSQTL_1_Chr_08	Zm_Ms71_2	0	0	0		0		1	0.00584542	0	0	0		0
Zea mays	ND_MSQTL_1_Chr_08	Zm_Ms71_2	0	0	0		0		5	0.0292271	0	0	0
Zea mays	ND_MSQTL_1_Chr_08	Zm_Ms71_2	0	0	0		0		1	0.00584542	0	0	0		0
Zea mays	ND_MSQTL_1_Chr_08	Zm_Ms71_2	0	0	0		0		1	0.00584542	0	0	0		0
Zea mays	ND_MSQTL_1_Chr_08	Zm_Ms71_2	0	0	0		0		0	0	0		0		0
Zea mays	ND_MSQTL_1_Chr_08	Zm_NC350_2	0	0	0		0		89	0.520243	0	0	0
Zea mays	ND_MSQTL_1_Chr_08	Zm_NC350_2	0	0	0		0		4	0.0233817	0	0	0		0
Zea mays	ND_MSQTL_1_Chr_08	Zm_NC358_2	0	0	0		0		73	0.426716	0	0	0
Zea mays	ND_MSQTL_1_Chr_08	Zm_NC358_2	0	0	0		0		10	0.0584542	0	0	0
Zea mays	ND_MSQTL_1_Chr_08	Zm_NC358_2	0	0	0		0		0	0	0		0		0
Zea mays	ND_MSQTL_1_Chr_08	Zm_NC358_2	0	0	0		0		7	0.040918	0	0	0
Zea mays	ND_MSQTL_1_Chr_08	Zm_NC358_2	0	0	0		0		1	0.00584542	0	0	0		0
Zea mays	ND_MSQTL_1_Chr_08	Zm_Oh43_2	0	0	0		0		56	0.327344	0	0	0
Zea mays	ND_MSQTL_1_Chr_08	Zm_Oh43_2	0	0	0		0		1	0.00584542	0	0	0		0
Zea mays	ND_MSQTL_1_Chr_08	Zm_Oh43_2	0	0	0		0		0	0	0		0		0
Zea mays	ND_MSQTL_1_Chr_08	Zm_Oh7B_2	0	0	0		0		57	0.333189	0	0	0
Zea mays	ND_MSQTL_1_Chr_08	Zm_Oh7B_2	0	0	0		0		1	0.00584542	0	0	0		0
Zea mays	ND_MSQTL_1_Chr_08	Zm_P39_2	0	0	0		0		95	0.555315	0	0	0
Zea mays	ND_MSQTL_1_Chr_08	Zm_P39_2	0	0	0		0		9	0.0526088	0	0	0
Zea mays	ND_MSQTL_1_Chr_08	Zm_P39_2	0	0	0		0		1	0.00584542	0	0	0		0
Zea mays	ND_MSQTL_1_Chr_08	Zm_P39_2	0	0	0		0		0	0	0		0		0
Zea mays	ND_MSQTL_1_Chr_08	Zm_Tx303_2	0	0	0		0		84	0.491016	0	0	0
Zea mays	ND_MSQTL_1_Chr_08	Zm_Tx303_2	0	0	0		0		1	0.00584542	0	0	0		0
Zea mays	ND_MSQTL_1_Chr_08	Zm_Tzi8_2	0	0	0		0		60	0.350725	0	0	0
Zea mays	ND_MSQTL_1_Chr_08	Zm_Tzi8_2	0	0	0		0		7	0.040918	0	0	0
Zea mays	ND_MSQTL_1_Chr_08	Zm_Tzi8_2	0	0	0		0		1	0.00584542	0	0	0		0
Zea mays	ND_MSQTL_1_Chr_08	Zm_Tzi8_2	0	0	0		0		1	0.00584542	0	0	0		0
Zea mays	ND_MSQTL_1_Chr_08	Zm_Tzi8_2	0	0	0		0		1	0.00584542	0	0	0		0
Zea mays	ND_MSQTL_100_Chr_08	Zm_A188_2	7669	1.86119	538	7.01526	130	24.1636	2254	0.547023	197	8.74002	67	34.0102	3.69543
Zea mays	ND_MSQTL_100_Chr_08	Zm_A188_2	0	0	0		0		121	0.0293655	0	0	0
Zea mays	ND_MSQTL_100_Chr_08	Zm_B97_2	8284	2.01044	239	2.88508	139	58.159	1882	0.456742	43	2.2848	30	69.7674	4.74419
Zea mays	ND_MSQTL_100_Chr_08	Zm_B97_2	333	0.0808157	12	3.6036	3	25	40	0.00970759	1	2.5	0	0	2
Zea mays	ND_MSQTL_100_Chr_08	Zm_B97_2	756	0.183473	56	7.40741	54	96.4286	43	0.0104357	0	0	0
Zea mays	ND_MSQTL_100_Chr_08	Zm_B97_2	0	0	0		0		98	0.0237836	0	0	0
Zea mays	ND_MSQTL_100_Chr_08	Zm_B97_2	294	0.0713508	22	7.48299	0	0	21	0.00509648	1	4.7619	0	0	2
Zea mays	ND_MSQTL_100_Chr_08	Zm_CML103_2	8292	2.01238	293	3.53353	165	56.314	2004	0.48635	65	3.24351	43	66.1538	2.96923
Zea mays	ND_MSQTL_100_Chr_08	Zm_CML103_2	0	0	0		0		58	0.014076	0	0	0
Zea mays	ND_MSQTL_100_Chr_08	Zm_CML103_2	0	0	0		0		93	0.0225701	0	0	0
Zea mays	ND_MSQTL_100_Chr_08	Zm_CML103_2	0	0	0		0		69	0.0167456	0	0	0
Zea mays	ND_MSQTL_100_Chr_08	Zm_CML103_2	0	0	0		0		43	0.0104357	0	0	0
Zea mays	ND_MSQTL_100_Chr_08	Zm_CML228_2	8827	2.14222	340	3.85182	227	66.7647	2012	0.488292	73	3.62823	51	69.863	3.41096
Zea mays	ND_MSQTL_100_Chr_08	Zm_CML228_2	0	0	0		0		64	0.0155321	0	0	0
Zea mays	ND_MSQTL_100_Chr_08	Zm_CML228_2	0	0	0		0		75	0.0182017	0	0	0
Zea mays	ND_MSQTL_100_Chr_08	Zm_CML228_2	0	0	0		0		49	0.0118918	0	0	0
Zea mays	ND_MSQTL_100_Chr_08	Zm_CML247_2	9841	2.38831	490	4.97917	226	46.1224	2113	0.512803	110	5.20587	43	39.0909	3.82727
Zea mays	ND_MSQTL_100_Chr_08	Zm_CML247_2	0	0	0		0		65	0.0157748	0	0	0
Zea mays	ND_MSQTL_100_Chr_08	Zm_CML247_2	0	0	0		0		67	0.0162602	0	0	0
Zea mays	ND_MSQTL_100_Chr_08	Zm_CML247_2	0	0	0		0		37	0.00897952	0	0	0
Zea mays	ND_MSQTL_100_Chr_08	Zm_CML247_2	0	0	0		0		69	0.0167456	0	0	0
Zea mays	ND_MSQTL_100_Chr_08	Zm_CML277_2	8724	2.11722	604	6.92343	309	51.1589	1972	0.478584	111	5.6288	42	37.8378	3.11712
Zea mays	ND_MSQTL_100_Chr_08	Zm_CML277_2	0	0	0		0		63	0.0152895	0	0	0
Zea mays	ND_MSQTL_100_Chr_08	Zm_CML277_2	1632	0.39607	67	4.10539	65	97.0149	114	0.0276666	0	0	0
Zea mays	ND_MSQTL_100_Chr_08	Zm_CML277_2	0	0	0		0		32	0.00776607	0	0	0
Zea mays	ND_MSQTL_100_Chr_08	Zm_CML277_2	0	0	0		0		21	0.00509648	0	0	0
Zea mays	ND_MSQTL_100_Chr_08	Zm_CML322_2	7441	1.80585	501	6.73297	271	54.0918	1993	0.483681	82	4.1144	47	57.3171	3.03659
Zea mays	ND_MSQTL_100_Chr_08	Zm_CML322_2	0	0	0		0		49	0.0118918	0	0	0
Zea mays	ND_MSQTL_100_Chr_08	Zm_CML322_2	0	0	0		0		51	0.0123772	0	0	0
Zea mays	ND_MSQTL_100_Chr_08	Zm_CML322_2	0	0	0		0		33	0.00800876	0	0	0
Zea mays	ND_MSQTL_100_Chr_08	Zm_CML333_2	8385	2.03495	211	2.5164	139	65.8768	2102	0.510134	49	2.33111	34	69.3878	3.10204
Zea mays	ND_MSQTL_100_Chr_08	Zm_CML333_2	0	0	0		0		90	0.0218421	0	0	0
Zea mays	ND_MSQTL_100_Chr_08	Zm_CML333_2	379	0.0919794	57	15.0396	57	100	27	0.00655262	1	3.7037	1	100	2
Zea mays	ND_MSQTL_100_Chr_08	Zm_CML333_2	0	0	0		0		142	0.0344619	0	0	0
Zea mays	ND_MSQTL_100_Chr_08	Zm_CML333_2	868	0.210655	57	6.56682	55	96.4912	57	0.0138333	0	0	0
Zea mays	ND_MSQTL_100_Chr_08	Zm_CML333_2	0	0	0		0		81	0.0196579	0	0	0
Zea mays	ND_MSQTL_100_Chr_08	Zm_CML333_2	0	0	0		0		29	0.007038	0	0	0
Zea mays	ND_MSQTL_100_Chr_08	Zm_CML52_2	8756	2.12499	489	5.58474	255	52.1472	1981	0.480768	115	5.80515	55	47.8261	3.46087
Zea mays	ND_MSQTL_100_Chr_08	Zm_CML52_2	0	0	0		0		31	0.00752338	0	0	0
Zea mays	ND_MSQTL_100_Chr_08	Zm_CML52_2	1505	0.365248	56	3.72093	54	96.4286	126	0.0305789	0	0	0
Zea mays	ND_MSQTL_100_Chr_08	Zm_CML52_2	0	0	0		0		107	0.0259678	0	0	0
Zea mays	ND_MSQTL_100_Chr_08	Zm_CML69_2	6651	1.61413	381	5.72846	144	37.7953	1750	0.424707	94	5.37143	36	38.2979	4.3617
Zea mays	ND_MSQTL_100_Chr_08	Zm_CML69_2	0	0	0		0		77	0.0186871	0	0	0
Zea mays	ND_MSQTL_100_Chr_08	Zm_CML69_2	0	0	0		0		63	0.0152895	0	0	0
Zea mays	ND_MSQTL_100_Chr_08	Zm_CML69_2	0	0	0		0		34	0.00825145	0	0	0
Zea mays	ND_MSQTL_100_Chr_08	Zm_CML69_2	0	0	0		0		45	0.010921	0	0	0
Zea mays	ND_MSQTL_100_Chr_08	Zm_EP1_2	8069	1.95826	603	7.47304	358	59.3698	2113	0.512803	81	3.83341	47	58.0247	2.77778
Zea mays	ND_MSQTL_100_Chr_08	Zm_EP1_2	865	0.209927	56	6.47399	54	96.4286	69	0.0167456	0	0	0
Zea mays	ND_MSQTL_100_Chr_08	Zm_EP1_2	0	0	0		0		71	0.017231	0	0	0
Zea mays	ND_MSQTL_100_Chr_08	Zm_EP1_2	311	0.0754765	14	4.50161	12	85.7143	58	0.014076	2	3.44828	2	100	2
Zea mays	ND_MSQTL_100_Chr_08	Zm_F7_2	7218	1.75173	496	6.87171	220	44.3548	1786	0.433444	117	6.55095	40	34.188	3.2735
Zea mays	ND_MSQTL_100_Chr_08	Zm_F7_2	517	0.125471	1	0.193424	0	0	44	0.0106783	0	0	0
Zea mays	ND_MSQTL_100_Chr_08	Zm_F7_2	0	0	0		0		63	0.0152895	0	0	0
Zea mays	ND_MSQTL_100_Chr_08	Zm_F7_2	1650	0.400438	31	1.87879	7	22.5806	104	0.0252397	13	12.5	0	0	2
Zea mays	ND_MSQTL_100_Chr_08	Zm_F7_2	1003	0.243418	1	0.0997009	1	100	102	0.0247543	0	0	0
Zea mays	ND_MSQTL_100_Chr_08	Zm_HP301_2	6476	1.57166	312	4.81779	152	48.7179	1806	0.438298	62	3.433	37	59.6774	3.03226
Zea mays	ND_MSQTL_100_Chr_08	Zm_HP301_2	0	0	0		0		95	0.0230555	0	0	0
Zea mays	ND_MSQTL_100_Chr_08	Zm_HP301_2	0	0	0		0		84	0.0203859	0	0	0
Zea mays	ND_MSQTL_100_Chr_08	Zm_HP301_2	1015	0.24633	97	9.55665	69	71.134	63	0.0152895	2	3.1746	2	100	1
Zea mays	ND_MSQTL_100_Chr_08	Zm_HP301_2	992	0.240748	124	12.5	124	100	64	0.0155321	1	1.5625	1	100	2
Zea mays	ND_MSQTL_100_Chr_08	Zm_HP301_2	0	0	0		0		117	0.0283947	0	0	0
Zea mays	ND_MSQTL_100_Chr_08	Zm_Ia453_2	9178	2.22741	752	8.19351	266	35.3723	2260	0.548479	181	8.00885	62	34.2541	3.50276
Zea mays	ND_MSQTL_100_Chr_08	Zm_Ia453_2	613	0.148769	47	7.66721	0	0	68	0.0165029	4	5.88235	0	0	1
Zea mays	ND_MSQTL_100_Chr_08	Zm_Ia453_2	386	0.0936782	20	5.18135	11	55	64	0.0155321	1	1.5625	0	0	2
Zea mays	ND_MSQTL_100_Chr_08	Zm_Ia453_2	0	0	0		0		23	0.00558186	0	0	0
Zea mays	ND_MSQTL_100_Chr_08	Zm_Ia453_2	0	0	0		0		45	0.010921	0	0	0
Zea mays	ND_MSQTL_100_Chr_08	Zm_Il14H_2	7689	1.86604	303	3.94069	128	42.2442	2073	0.503096	57	2.74964	26	45.614	3.78947
Zea mays	ND_MSQTL_100_Chr_08	Zm_Il14H_2	0	0	0		0		51	0.0123772	0	0	0
Zea mays	ND_MSQTL_100_Chr_08	Zm_Il14H_2	0	0	0		0		68	0.0165029	0	0	0
Zea mays	ND_MSQTL_100_Chr_08	Zm_Il14H_2	606	0.14707	100	16.5017	100	100	90	0.0218421	5	5.55556	5	100	1.6
Zea mays	ND_MSQTL_100_Chr_08	Zm_Il14H_2	0	0	0		0		45	0.010921	0	0	0
Zea mays	ND_MSQTL_100_Chr_08	Zm_K0326Y_2	7074	1.71679	286	4.04297	141	49.3007	1841	0.446792	69	3.74796	35	50.7246	3.36232
Zea mays	ND_MSQTL_100_Chr_08	Zm_K0326Y_2	956	0.232011	56	5.85774	54	96.4286	95	0.0230555	0	0	0
Zea mays	ND_MSQTL_100_Chr_08	Zm_K0326Y_2	0	0	0		0		74	0.017959	0	0	0
Zea mays	ND_MSQTL_100_Chr_08	Zm_K0326Y_2	0	0	0		0		54	0.0131052	0	0	0
Zea mays	ND_MSQTL_100_Chr_08	Zm_K0326Y_2	0	0	0		0		62	0.0150468	0	0	0
Zea mays	ND_MSQTL_100_Chr_08	Zm_K0326Y_2	0	0	0		0		39	0.0094649	0	0	0
Zea mays	ND_MSQTL_100_Chr_08	Zm_Ki11_2	7807	1.89468	447	5.72563	231	51.6779	1940	0.470818	72	3.71134	33	45.8333	3.70833
Zea mays	ND_MSQTL_100_Chr_08	Zm_Ki11_2	0	0	0		0		29	0.007038	0	0	0
Zea mays	ND_MSQTL_100_Chr_08	Zm_Ki11_2	0	0	0		0		69	0.0167456	0	0	0
Zea mays	ND_MSQTL_100_Chr_08	Zm_Ki11_2	0	0	0		0		78	0.0189298	0	0	0
Zea mays	ND_MSQTL_100_Chr_08	Zm_Ki11_2	0	0	0		0		73	0.0177163	0	0	0
Zea mays	ND_MSQTL_100_Chr_08	Zm_Ki3_2	7069	1.71557	148	2.09365	102	68.9189	1808	0.438783	31	1.7146	22	70.9677	2.93548
Zea mays	ND_MSQTL_100_Chr_08	Zm_Ki3_2	531	0.128868	11	2.07156	11	100	43	0.0104357	0	0	0
Zea mays	ND_MSQTL_100_Chr_08	Zm_Ki3_2	917	0.222546	1	0.109051	0	0	116	0.028152	0	0	0
Zea mays	ND_MSQTL_100_Chr_08	Zm_Ki3_2	0	0	0		0		36	0.00873683	0	0	0
Zea mays	ND_MSQTL_100_Chr_08	Zm_Ki3_2	0	0	0		0		42	0.010193	0	0	0
Zea mays	ND_MSQTL_100_Chr_08	Zm_Ki3_2	0	0	0		0		47	0.0114064	0	0	0
Zea mays	ND_MSQTL_100_Chr_08	Zm_Ky21_2	7389	1.79323	498	6.73975	307	61.6466	1693	0.410874	54	3.1896	36	66.6667	3.14815
Zea mays	ND_MSQTL_100_Chr_08	Zm_Ky21_2	0	0	0		0		33	0.00800876	0	0	0
Zea mays	ND_MSQTL_100_Chr_08	Zm_Ky21_2	0	0	0		0		35	0.00849414	0	0	0
Zea mays	ND_MSQTL_100_Chr_08	Zm_Ky21_2	0	0	0		0		63	0.0152895	0	0	0
Zea mays	ND_MSQTL_100_Chr_08	Zm_Ky21_2	0	0	0		0		48	0.0116491	0	0	0
Zea mays	ND_MSQTL_100_Chr_08	Zm_Ky21_2	0	0	0		0		50	0.0121345	0	0	0
Zea mays	ND_MSQTL_100_Chr_08	Zm_LH244_2	6824	1.65611	338	4.95311	176	52.071	1730	0.419853	99	5.72254	61	61.6162	4.49495
Zea mays	ND_MSQTL_100_Chr_08	Zm_LH244_2	0	0	0		0		58	0.014076	0	0	0
Zea mays	ND_MSQTL_100_Chr_08	Zm_LH244_2	864	0.209684	56	6.48148	54	96.4286	41	0.00995028	0	0	0
Zea mays	ND_MSQTL_100_Chr_08	Zm_LH244_2	0	0	0		0		33	0.00800876	0	0	0
Zea mays	ND_MSQTL_100_Chr_08	Zm_LH244_2	0	0	0		0		26	0.00630993	0	0	0
Zea mays	ND_MSQTL_100_Chr_08	Zm_M162W_2	6472	1.57069	377	5.82509	190	50.3979	1660	0.402865	95	5.72289	56	58.9474	4.42105
Zea mays	ND_MSQTL_100_Chr_08	Zm_M162W_2	0	0	0		0		46	0.0111637	0	0	0
Zea mays	ND_MSQTL_100_Chr_08	Zm_M162W_2	0	0	0		0		64	0.0155321	0	0	0
Zea mays	ND_MSQTL_100_Chr_08	Zm_M162W_2	269	0.0652835	65	24.1636	35	53.8462	22	0.00533917	2	9.09091	1	50	4.5
Zea mays	ND_MSQTL_100_Chr_08	Zm_M162W_2	645	0.156535	56	8.68217	54	96.4286	54	0.0131052	0	0	0
Zea mays	ND_MSQTL_100_Chr_08	Zm_M37W_2	7061	1.71363	250	3.54057	128	51.2	1810	0.439268	46	2.54144	25	54.3478	3.78261
Zea mays	ND_MSQTL_100_Chr_08	Zm_M37W_2	0	0	0		0		51	0.0123772	0	0	0
Zea mays	ND_MSQTL_100_Chr_08	Zm_M37W_2	987	0.239535	56	5.67376	54	96.4286	78	0.0189298	0	0	0
Zea mays	ND_MSQTL_100_Chr_08	Zm_M37W_2	0	0	0		0		47	0.0114064	0	0	0
Zea mays	ND_MSQTL_100_Chr_08	Zm_M37W_2	0	0	0		0		85	0.0206286	0	0	0
Zea mays	ND_MSQTL_100_Chr_08	Zm_M37W_2	0	0	0		0		74	0.017959	0	0	0
Zea mays	ND_MSQTL_100_Chr_08	Zm_Mo18W_2	8384	2.03471	608	7.25191	290	47.6974	2094	0.508192	132	6.30372	65	49.2424	3.59091
Zea mays	ND_MSQTL_100_Chr_08	Zm_Mo18W_2	934	0.226672	56	5.99572	54	96.4286	87	0.021114	0	0	0
Zea mays	ND_MSQTL_100_Chr_08	Zm_Mo18W_2	0	0	0		0		34	0.00825145	0	0	0
Zea mays	ND_MSQTL_100_Chr_08	Zm_Mo18W_2	0	0	0		0		12	0.00291228	0	0	0
Zea mays	ND_MSQTL_100_Chr_08	Zm_Mo18W_2	0	0	0		0		52	0.0126199	0	0	0
Zea mays	ND_MSQTL_100_Chr_08	Zm_Mo18W_2	0	0	0		0		89	0.0215994	0	0	0
Zea mays	ND_MSQTL_100_Chr_08	Zm_Ms71_2	7007	1.70053	341	4.86656	212	62.1701	1577	0.382722	36	2.28282	21	58.3333	3.83333
Zea mays	ND_MSQTL_100_Chr_08	Zm_Ms71_2	0	0	0		0		9	0.00218421	0	0	0
Zea mays	ND_MSQTL_100_Chr_08	Zm_Ms71_2	0	0	0		0		29	0.007038	0	0	0
Zea mays	ND_MSQTL_100_Chr_08	Zm_Ms71_2	0	0	0		0		24	0.00582455	0	0	0
Zea mays	ND_MSQTL_100_Chr_08	Zm_Ms71_2	0	0	0		0		39	0.0094649	0	0	0
Zea mays	ND_MSQTL_100_Chr_08	Zm_Ms71_2	1050	0.254824	56	5.33333	54	96.4286	118	0.0286374	0	0	0
Zea mays	ND_MSQTL_100_Chr_08	Zm_NC350_2	7212	1.75028	595	8.25014	268	45.042	1888	0.458198	135	7.15042	54	40	3.37778
Zea mays	ND_MSQTL_100_Chr_08	Zm_NC350_2	417	0.101202	7	1.67866	0	0	65	0.0157748	3	4.61538	0	0	7.33333
Zea mays	ND_MSQTL_100_Chr_08	Zm_NC350_2	0	0	0		0		17	0.00412572	0	0	0
Zea mays	ND_MSQTL_100_Chr_08	Zm_NC350_2	0	0	0		0		36	0.00873683	0	0	0
Zea mays	ND_MSQTL_100_Chr_08	Zm_NC350_2	669	0.162359	12	1.79372	12	100	49	0.0118918	0	0	0
Zea mays	ND_MSQTL_100_Chr_08	Zm_NC350_2	0	0	0		0		59	0.0143187	0	0	0
Zea mays	ND_MSQTL_100_Chr_08	Zm_NC350_2	1475	0.357967	64	4.33898	0	0	137	0.0332485	3	2.18978	0	0	1.66667
Zea mays	ND_MSQTL_100_Chr_08	Zm_NC358_2	7750	1.88085	555	7.16129	170	30.6306	1912	0.464023	77	4.0272	21	27.2727	4.12987
Zea mays	ND_MSQTL_100_Chr_08	Zm_NC358_2	234	0.0567894	75	32.0513	75	100	25	0.00606724	2	8	2	100	10.5
Zea mays	ND_MSQTL_100_Chr_08	Zm_NC358_2	0	0	0		0		54	0.0131052	0	0	0
Zea mays	ND_MSQTL_100_Chr_08	Zm_NC358_2	0	0	0		0		121	0.0293655	0	0	0
Zea mays	ND_MSQTL_100_Chr_08	Zm_NC358_2	0	0	0		0		17	0.00412572	0	0	0
Zea mays	ND_MSQTL_100_Chr_08	Zm_NC358_2	0	0	0		0		11	0.00266959	0	0	0
Zea mays	ND_MSQTL_100_Chr_08	Zm_Oh43_2	7003	1.69956	467	6.66857	284	60.8137	1816	0.440724	68	3.74449	42	61.7647	2.55882
Zea mays	ND_MSQTL_100_Chr_08	Zm_Oh43_2	0	0	0		0		66	0.0160175	0	0	0
Zea mays	ND_MSQTL_100_Chr_08	Zm_Oh43_2	0	0	0		0		103	0.024997	0	0	0
Zea mays	ND_MSQTL_100_Chr_08	Zm_Oh43_2	137	0.0332485	12	8.75912	3	25	65	0.0157748	1	1.53846	0	0	2
Zea mays	ND_MSQTL_100_Chr_08	Zm_Oh43_2	0	0	0		0		103	0.024997	0	0	0
Zea mays	ND_MSQTL_100_Chr_08	Zm_Oh43_2	0	0	0		0		34	0.00825145	0	0	0
Zea mays	ND_MSQTL_100_Chr_08	Zm_Oh7B_2	6941	1.68451	334	4.81199	148	44.3114	1654	0.401409	117	7.07376	65	55.5556	3.99145
Zea mays	ND_MSQTL_100_Chr_08	Zm_Oh7B_2	0	0	0		0		56	0.0135906	0	0	0
Zea mays	ND_MSQTL_100_Chr_08	Zm_Oh7B_2	0	0	0		0		87	0.021114	0	0	0
Zea mays	ND_MSQTL_100_Chr_08	Zm_Oh7B_2	427	0.103629	36	8.43091	6	16.6667	60	0.0145614	14	23.3333	0	0	1.92857
Zea mays	ND_MSQTL_100_Chr_08	Zm_Oh7B_2	0	0	0		0		51	0.0123772	0	0	0
Zea mays	ND_MSQTL_100_Chr_08	Zm_Oh7B_2	0	0	0		0		31	0.00752338	0	0	0
Zea mays	ND_MSQTL_100_Chr_08	Zm_Oh7B_2	0	0	0		0		33	0.00800876	0	0	0
Zea mays	ND_MSQTL_100_Chr_08	Zm_P39_2	7880	1.91239	280	3.5533	128	45.7143	2063	0.500669	54	2.61755	27	50	3.7963
Zea mays	ND_MSQTL_100_Chr_08	Zm_P39_2	722	0.175222	99	13.7119	99	100	117	0.0283947	5	4.2735	5	100	1.6
Zea mays	ND_MSQTL_100_Chr_08	Zm_P39_2	0	0	0		0		126	0.0305789	0	0	0
Zea mays	ND_MSQTL_100_Chr_08	Zm_P39_2	0	0	0		0		40	0.00970759	0	0	0
Zea mays	ND_MSQTL_100_Chr_08	Zm_P39_2	0	0	0		0		36	0.00873683	0	0	0
Zea mays	ND_MSQTL_100_Chr_08	Zm_P39_2	827	0.200704	55	6.65054	53	96.3636	80	0.0194152	0	0	0
Zea mays	ND_MSQTL_100_Chr_08	Zm_Tx303_2	8429	2.04563	514	6.098	282	54.8638	1817	0.440967	87	4.78811	44	50.5747	3.47126
Zea mays	ND_MSQTL_100_Chr_08	Zm_Tx303_2	0	0	0		0		60	0.0145614	0	0	0
Zea mays	ND_MSQTL_100_Chr_08	Zm_Tx303_2	0	0	0		0		62	0.0150468	0	0	0
Zea mays	ND_MSQTL_100_Chr_08	Zm_Tx303_2	0	0	0		0		72	0.0174737	0	0	0
Zea mays	ND_MSQTL_100_Chr_08	Zm_Tx303_2	0	0	0		0		29	0.007038	0	0	0
Zea mays	ND_MSQTL_100_Chr_08	Zm_Tzi8_2	6723	1.6316	414	6.15797	188	45.4106	1801	0.437084	67	3.72016	35	52.2388	3.47761
Zea mays	ND_MSQTL_100_Chr_08	Zm_Tzi8_2	869	0.210897	143	16.4557	41	28.6713	50	0.0121345	7	14	3	42.8571	2.28571
Zea mays	ND_MSQTL_100_Chr_08	Zm_Tzi8_2	0	0	0		0		33	0.00800876	0	0	0
Zea mays	ND_MSQTL_100_Chr_08	Zm_Tzi8_2	0	0	0		0		55	0.0133479	0	0	0
Zea mays	ND_MSQTL_100_Chr_08	Zm_Tzi8_2	0	0	0		0		87	0.021114	0	0	0
Zea mays	ND_MSQTL_101_Chr_09	Zm_A188_2	0	0	0		0		28	0.0200379	0	0	0
Zea mays	ND_MSQTL_101_Chr_09	Zm_A188_2	2579	1.84563	150	5.81621	121	80.6667	742	0.531004	43	5.79515	20	46.5116	3.67442
Zea mays	ND_MSQTL_101_Chr_09	Zm_B97_2	2097	1.50069	120	5.72246	72	60	606	0.433677	26	4.29043	10	38.4615	4.69231
Zea mays	ND_MSQTL_101_Chr_09	Zm_B97_2	0	0	0		0		31	0.0221848	0	0	0
Zea mays	ND_MSQTL_101_Chr_09	Zm_CML103_2	2590	1.8535	181	6.98842	96	53.0387	623	0.445843	50	8.02568	19	38	2.92
Zea mays	ND_MSQTL_101_Chr_09	Zm_CML103_2	0	0	0		0		51	0.0364976	0	0	0
Zea mays	ND_MSQTL_101_Chr_09	Zm_CML228_2	1025	0.73353	67	6.53659	32	47.7612	236	0.168891	24	10.1695	9	37.5	3.54167
Zea mays	ND_MSQTL_101_Chr_09	Zm_CML228_2	0	0	0		0		21	0.0150284	0	0	0
Zea mays	ND_MSQTL_101_Chr_09	Zm_CML247_2	2431	1.73972	109	4.48375	29	26.6055	654	0.468028	39	5.9633	11	28.2051	5.35897
Zea mays	ND_MSQTL_101_Chr_09	Zm_CML277_2	2408	1.72326	139	5.77243	29	20.8633	635	0.454431	59	9.29134	9	15.2542	4.61017
Zea mays	ND_MSQTL_101_Chr_09	Zm_CML277_2	0	0	0		0		13	0.0093033	0	0	0
Zea mays	ND_MSQTL_101_Chr_09	Zm_CML277_2	0	0	0		0		40	0.0286256	0	0	0
Zea mays	ND_MSQTL_101_Chr_09	Zm_CML322_2	2565	1.83561	125	4.87329	37	29.6	614	0.439402	50	8.14332	11	22	2.74
Zea mays	ND_MSQTL_101_Chr_09	Zm_CML322_2	0	0	0		0		52	0.0372132	0	0	0
Zea mays	ND_MSQTL_101_Chr_09	Zm_CML333_2	1781	1.27455	78	4.37956	14	17.9487	489	0.349947	23	4.70348	2	8.69565	3
Zea mays	ND_MSQTL_101_Chr_09	Zm_CML333_2	0	0	0		0		39	0.0279099	0	0	0
Zea mays	ND_MSQTL_101_Chr_09	Zm_CML52_2	0	0	0		0		67	0.0479478	0	0	0
Zea mays	ND_MSQTL_101_Chr_09	Zm_CML52_2	2440	1.74616	77	3.15574	3	3.8961	606	0.433677	17	2.80528	1	5.88235	4.41176
Zea mays	ND_MSQTL_101_Chr_09	Zm_CML69_2	1978	1.41553	161	8.13953	35	21.7391	573	0.410061	50	8.726	9	18	3.58
Zea mays	ND_MSQTL_101_Chr_09	Zm_CML69_2	274	0.196085	31	11.3139	20	64.5161	20	0.0143128	2	10	0	0	1.5
Zea mays	ND_MSQTL_101_Chr_09	Zm_CML69_2	0	0	0		0		27	0.0193222	0	0	0
Zea mays	ND_MSQTL_101_Chr_09	Zm_EP1_2	2180	1.56009	104	4.77064	7	6.73077	544	0.389307	21	3.86029	2	9.52381	3.28571
Zea mays	ND_MSQTL_101_Chr_09	Zm_EP1_2	0	0	0		0		21	0.0150284	0	0	0
Zea mays	ND_MSQTL_101_Chr_09	Zm_F7_2	427	0.305578	38	8.8993	38	100	33	0.0236161	1	3.0303	1	100	1
Zea mays	ND_MSQTL_101_Chr_09	Zm_F7_2	2977	2.13046	140	4.70272	28	20	717	0.513113	35	4.88145	7	20	5.85714
Zea mays	ND_MSQTL_101_Chr_09	Zm_HP301_2	2415	1.72827	147	6.08696	79	53.7415	645	0.461587	32	4.96124	8	25	5.28125
Zea mays	ND_MSQTL_101_Chr_09	Zm_HP301_2	86	0.0615449	21	24.4186	9	42.8571	22	0.0157441	20	90.9091	10	50	3.55
Zea mays	ND_MSQTL_101_Chr_09	Zm_Ia453_2	450	0.322037	48	10.6667	41	85.4167	46	0.0329194	3	6.52174	1	33.3333	1.66667
Zea mays	ND_MSQTL_101_Chr_09	Zm_Ia453_2	2397	1.71539	225	9.38673	34	15.1111	667	0.477331	72	10.7946	9	12.5	3.59722
Zea mays	ND_MSQTL_101_Chr_09	Zm_Il14H_2	236	0.168891	46	19.4915	38	82.6087	10	0.00715639	2	20	1	50	1.5
Zea mays	ND_MSQTL_101_Chr_09	Zm_Il14H_2	2527	1.80842	97	3.83854	37	38.1443	712	0.509535	40	5.61798	12	30	4.025
Zea mays	ND_MSQTL_101_Chr_09	Zm_K0326Y_2	2692	1.9265	86	3.19465	27	31.3953	622	0.445127	22	3.53698	7	31.8182	3.22727
Zea mays	ND_MSQTL_101_Chr_09	Zm_K0326Y_2	0	0	0		0		46	0.0329194	0	0	0
Zea mays	ND_MSQTL_101_Chr_09	Zm_Ki11_2	412	0.294843	21	5.09709	4	19.0476	38	0.0271943	9	23.6842	0	0	5.11111
Zea mays	ND_MSQTL_101_Chr_09	Zm_Ki11_2	2520	1.80341	96	3.80952	56	58.3333	656	0.469459	45	6.85976	18	40	5.11111
Zea mays	ND_MSQTL_101_Chr_09	Zm_Ki11_2	0	0	0		0		40	0.0286256	0	0	0
Zea mays	ND_MSQTL_101_Chr_09	Zm_Ki3_2	480	0.343507	35	7.29167	35	100	46	0.0329194	2	4.34783	2	100	1
Zea mays	ND_MSQTL_101_Chr_09	Zm_Ki3_2	2500	1.7891	58	2.32	7	12.069	575	0.411492	12	2.08696	2	16.6667	3.5
Zea mays	ND_MSQTL_101_Chr_09	Zm_Ki3_2	246	0.176047	11	4.47154	0	0	29	0.0207535	9	31.0345	0	0	1.66667
Zea mays	ND_MSQTL_101_Chr_09	Zm_Ky21_2	2671	1.91147	170	6.36466	37	21.7647	700	0.500947	75	10.7143	11	14.6667	3.54667
Zea mays	ND_MSQTL_101_Chr_09	Zm_Ky21_2	0	0	0		0		54	0.0386445	0	0	0
Zea mays	ND_MSQTL_101_Chr_09	Zm_Ky21_2	0	0	0		0		37	0.0264786	0	0	0
Zea mays	ND_MSQTL_101_Chr_09	Zm_LH244_2	9	0.00644075	6	66.6667	0	0	10	0.00715639	2	20	0	0	1
Zea mays	ND_MSQTL_101_Chr_09	Zm_M162W_2	282	0.20181	1	0.35461	0	0	32	0.0229004	1	3.125	0	0	1
Zea mays	ND_MSQTL_101_Chr_09	Zm_M162W_2	0	0	0		0		15	0.0107346	0	0	0
Zea mays	ND_MSQTL_101_Chr_09	Zm_M162W_2	0	0	0		0		39	0.0279099	0	0	0
Zea mays	ND_MSQTL_101_Chr_09	Zm_M162W_2	1878	1.34397	111	5.91054	26	23.4234	540	0.386445	42	7.77778	9	21.4286	3.19048
Zea mays	ND_MSQTL_101_Chr_09	Zm_M37W_2	2357	1.68676	74	3.13958	16	21.6216	599	0.428668	15	2.50417	1	6.66667	4.2
Zea mays	ND_MSQTL_101_Chr_09	Zm_M37W_2	0	0	0		0		73	0.0522416	0	0	0
Zea mays	ND_MSQTL_101_Chr_09	Zm_M37W_2	212	0.151715	7	3.30189	6	85.7143	16	0.0114502	2	12.5	0	0	4
Zea mays	ND_MSQTL_101_Chr_09	Zm_Mo18W_2	248	0.177478	1	0.403226	0	0	31	0.0221848	0	0	0
Zea mays	ND_MSQTL_101_Chr_09	Zm_Mo18W_2	466	0.333488	1	0.214592	0	0	22	0.0157441	0	0	0
Zea mays	ND_MSQTL_101_Chr_09	Zm_Mo18W_2	2612	1.86925	144	5.51302	56	38.8889	562	0.402189	59	10.4982	17	28.8136	6.77966
Zea mays	ND_MSQTL_101_Chr_09	Zm_Mo18W_2	0	0	0		0		30	0.0214692	0	0	0
Zea mays	ND_MSQTL_101_Chr_09	Zm_Ms71_2	3097	2.21633	169	5.45689	34	20.1183	736	0.52671	41	5.57065	8	19.5122	2.92683
Zea mays	ND_MSQTL_101_Chr_09	Zm_Ms71_2	0	0	0		0		13	0.0093033	0	0	0
Zea mays	ND_MSQTL_101_Chr_09	Zm_NC350_2	497	0.355672	97	19.5171	55	56.701	53	0.0379289	10	18.8679	5	50	1.4
Zea mays	ND_MSQTL_101_Chr_09	Zm_NC350_2	2076	1.48567	113	5.44316	17	15.0442	590	0.422227	42	7.11864	7	16.6667	4.83333
Zea mays	ND_MSQTL_101_Chr_09	Zm_NC350_2	0	0	0		0		45	0.0322037	0	0	0
Zea mays	ND_MSQTL_101_Chr_09	Zm_NC358_2	2301	1.64668	105	4.56323	17	16.1905	625	0.447274	37	5.92	9	24.3243	3.2973
Zea mays	ND_MSQTL_101_Chr_09	Zm_NC358_2	0	0	0		0		28	0.0200379	0	0	0
Zea mays	ND_MSQTL_101_Chr_09	Zm_Oh43_2	2005	1.43486	29	1.44638	5	17.2414	448	0.320606	19	4.24107	4	21.0526	4.31579
Zea mays	ND_MSQTL_101_Chr_09	Zm_Oh43_2	0	0	0		0		33	0.0236161	0	0	0
Zea mays	ND_MSQTL_101_Chr_09	Zm_Oh43_2	0	0	0		0		12	0.00858767	0	0	0
Zea mays	ND_MSQTL_101_Chr_09	Zm_Oh7B_2	0	0	0		0		23	0.0164597	0	0	0
Zea mays	ND_MSQTL_101_Chr_09	Zm_Oh7B_2	0	0	0		0		39	0.0279099	0	0	0
Zea mays	ND_MSQTL_101_Chr_09	Zm_Oh7B_2	2163	1.54793	37	1.71059	18	48.6486	557	0.398611	9	1.6158	4	44.4444	3.33333
Zea mays	ND_MSQTL_101_Chr_09	Zm_P39_2	202	0.144559	1	0.49505	0	0	22	0.0157441	0	0	0
Zea mays	ND_MSQTL_101_Chr_09	Zm_P39_2	321	0.22972	38	11.838	37	97.3684	14	0.0100189	2	14.2857	2	100	4.5
Zea mays	ND_MSQTL_101_Chr_09	Zm_P39_2	2191	1.56796	148	6.75491	17	11.4865	596	0.426521	41	6.87919	5	12.1951	3.56098
Zea mays	ND_MSQTL_101_Chr_09	Zm_P39_2	91	0.0651231	11	12.0879	11	100	13	0.0093033	1	7.69231	1	100	1
Zea mays	ND_MSQTL_101_Chr_09	Zm_Tx303_2	521	0.372848	35	6.71785	35	100	43	0.0307725	1	2.32558	1	100	1
Zea mays	ND_MSQTL_101_Chr_09	Zm_Tx303_2	3071	2.19773	173	5.63334	80	46.2428	786	0.562492	47	5.97964	17	36.1702	4.55319
Zea mays	ND_MSQTL_101_Chr_09	Zm_Tzi8_2	0	0	0		0		8	0.00572511	0	0	0
Zea mays	ND_MSQTL_101_Chr_09	Zm_Tzi8_2	0	0	0		0		46	0.0329194	0	0	0
Zea mays	ND_MSQTL_101_Chr_09	Zm_Tzi8_2	1981	1.41768	142	7.1681	27	19.0141	567	0.405767	63	11.1111	8	12.6984	3.95238
Zea mays	ND_MSQTL_102_Chr_01	Zm_A188_2	37731	1.7338	9046	23.975	3152	34.8441	9908	0.455288	2672	26.9681	933	34.9177	3.75861
Zea mays	ND_MSQTL_102_Chr_01	Zm_B97_2	36302	1.66813	9263	25.5165	3007	32.4625	8272	0.380111	2623	31.7094	837	31.91	3.92261
Zea mays	ND_MSQTL_102_Chr_01	Zm_B97_2	0	0	0		0		276	0.0126826	0	0	0
Zea mays	ND_MSQTL_102_Chr_01	Zm_B97_2	2690	0.12361	64	2.37918	21	32.8125	191	0.00877674	4	2.09424	2	50	2.25
Zea mays	ND_MSQTL_102_Chr_01	Zm_CML103_2	37291	1.71358	8146	21.8444	3036	37.2698	8609	0.395597	2544	29.5505	874	34.3553	3.9548
Zea mays	ND_MSQTL_102_Chr_01	Zm_CML103_2	2130	0.0978768	5	0.234742	5	100	210	0.00964982	0	0	0
Zea mays	ND_MSQTL_102_Chr_01	Zm_CML228_2	38323	1.761	9594	25.0346	3249	33.8649	8923	0.410026	2827	31.6822	861	30.4563	3.98939
Zea mays	ND_MSQTL_102_Chr_01	Zm_CML228_2	2216	0.101829	34	1.5343	12	35.2941	228	0.0104769	4	1.75439	1	25	1.5
Zea mays	ND_MSQTL_102_Chr_01	Zm_CML228_2	1656	0.0760957	18	1.08696	14	77.7778	175	0.00804152	0	0	0
Zea mays	ND_MSQTL_102_Chr_01	Zm_CML247_2	42384	1.94761	10108	23.8486	3392	33.5576	9523	0.437596	2973	31.2192	925	31.1134	3.94686
Zea mays	ND_MSQTL_102_Chr_01	Zm_CML247_2	1619	0.0743955	56	3.45893	32	57.1429	160	0.00735225	4	2.5	1	25	1.5
Zea mays	ND_MSQTL_102_Chr_01	Zm_CML277_2	39234	1.80286	8954	22.822	3143	35.1016	9056	0.416137	2815	31.0844	923	32.7886	4.05968
Zea mays	ND_MSQTL_102_Chr_01	Zm_CML277_2	1273	0.0584963	2	0.157109	0	0	117	0.00537633	0	0	0
Zea mays	ND_MSQTL_102_Chr_01	Zm_CML322_2	37548	1.72539	9370	24.9547	3140	33.5112	8798	0.404282	2796	31.7799	921	32.9399	4.03004
Zea mays	ND_MSQTL_102_Chr_01	Zm_CML322_2	2414	0.110927	5	0.207125	5	100	283	0.0130043	0	0	0
Zea mays	ND_MSQTL_102_Chr_01	Zm_CML333_2	35149	1.61515	8188	23.2951	2925	35.723	8055	0.37014	2505	31.0987	842	33.6128	3.98283
Zea mays	ND_MSQTL_102_Chr_01	Zm_CML333_2	0	0	0		0		106	0.00487086	0	0	0
Zea mays	ND_MSQTL_102_Chr_01	Zm_CML333_2	1310	0.0601965	34	2.59542	18	52.9412	173	0.00794962	3	1.7341	2	66.6667	3.33333
Zea mays	ND_MSQTL_102_Chr_01	Zm_CML333_2	1898	0.087216	16	0.842993	6	37.5	196	0.0090065	3	1.53061	3	100	1.33333
Zea mays	ND_MSQTL_102_Chr_01	Zm_CML52_2	41558	1.90965	9574	23.0377	3254	33.9879	9143	0.420135	2693	29.4542	810	30.078	4.03565
Zea mays	ND_MSQTL_102_Chr_01	Zm_CML52_2	2646	0.121588	123	4.64853	34	27.6423	259	0.0119014	14	5.40541	2	14.2857	3.14286
Zea mays	ND_MSQTL_102_Chr_01	Zm_CML52_2	3312	0.152191	58	1.75121	43	74.1379	264	0.0121312	3	1.13636	2	66.6667	1
Zea mays	ND_MSQTL_102_Chr_01	Zm_CML69_2	42820	1.96764	10304	24.0635	3621	35.1417	9197	0.422616	3041	33.0651	1043	34.2979	4.06215
Zea mays	ND_MSQTL_102_Chr_01	Zm_CML69_2	1845	0.0847806	44	2.38482	43	97.7273	216	0.00992553	0	0	0
Zea mays	ND_MSQTL_102_Chr_01	Zm_CML69_2	1591	0.0731089	28	1.7599	17	60.7143	146	0.00670892	2	1.36986	0	0	3.5
Zea mays	ND_MSQTL_102_Chr_01	Zm_EP1_2	39503	1.81522	9838	24.9044	3417	34.7327	9069	0.416734	2924	32.2417	963	32.9343	4.00718
Zea mays	ND_MSQTL_102_Chr_01	Zm_EP1_2	3313	0.152237	62	1.87142	28	45.1613	276	0.0126826	4	1.44928	0	0	1
Zea mays	ND_MSQTL_102_Chr_01	Zm_F7_2	33396	1.5346	8019	24.0119	2901	36.1766	7967	0.366096	2343	29.4088	798	34.0589	3.74691
Zea mays	ND_MSQTL_102_Chr_01	Zm_F7_2	2314	0.106332	22	0.950735	18	81.8182	230	0.0105689	2	0.869565	2	100	12
Zea mays	ND_MSQTL_102_Chr_01	Zm_F7_2	0	0	0		0		155	0.00712249	0	0	0
Zea mays	ND_MSQTL_102_Chr_01	Zm_HP301_2	35857	1.64768	8347	23.2786	3130	37.4985	8441	0.387877	2462	29.1672	820	33.3063	3.98985
Zea mays	ND_MSQTL_102_Chr_01	Zm_HP301_2	0	0	0		0		170	0.00781176	0	0	0
Zea mays	ND_MSQTL_102_Chr_01	Zm_HP301_2	2684	0.123334	43	1.60209	29	67.4419	206	0.00946602	1	0.485437	0	0	1
Zea mays	ND_MSQTL_102_Chr_01	Zm_Ia453_2	36105	1.65908	8523	23.6061	3071	36.0319	8210	0.377262	2463	30	831	33.7393	3.91149
Zea mays	ND_MSQTL_102_Chr_01	Zm_Ia453_2	3356	0.154213	5	0.148987	5	100	272	0.0124988	0	0	0
Zea mays	ND_MSQTL_102_Chr_01	Zm_Il14H_2	38490	1.76867	10216	26.542	3489	34.1523	9223	0.423811	2913	31.5841	909	31.2049	3.93272
Zea mays	ND_MSQTL_102_Chr_01	Zm_Il14H_2	1959	0.0900191	4	0.204186	0	0	222	0.0102012	0	0	0
Zea mays	ND_MSQTL_102_Chr_01	Zm_Il14H_2	4312	0.198143	48	1.11317	40	83.3333	344	0.0158073	1	0.290698	1	100	1
Zea mays	ND_MSQTL_102_Chr_01	Zm_K0326Y_2	33217	1.52637	8009	24.1111	2630	32.8381	7705	0.354057	2402	31.1746	720	29.975	4.0612
Zea mays	ND_MSQTL_102_Chr_01	Zm_K0326Y_2	0	0	0		0		161	0.0073982	0	0	0
Zea mays	ND_MSQTL_102_Chr_01	Zm_Ki11_2	44224	2.03216	10788	24.394	3786	35.0945	9760	0.448487	3142	32.1926	976	31.063	3.90929
Zea mays	ND_MSQTL_102_Chr_01	Zm_Ki11_2	2130	0.0978768	55	2.58216	33	60	182	0.00836318	8	4.3956	0	0	1.5
Zea mays	ND_MSQTL_102_Chr_01	Zm_Ki3_2	42033	1.93148	9749	23.1937	3359	34.4548	9225	0.423903	2863	31.0352	895	31.2609	3.90919
Zea mays	ND_MSQTL_102_Chr_01	Zm_Ki3_2	1707	0.0784393	29	1.69889	28	96.5517	176	0.00808747	0	0	0
Zea mays	ND_MSQTL_102_Chr_01	Zm_Ki3_2	3119	0.143323	12	0.384739	12	100	226	0.010385	0	0	0
Zea mays	ND_MSQTL_102_Chr_01	Zm_Ky21_2	42647	1.95969	9379	21.9922	3050	32.5195	9037	0.415264	2567	28.4054	859	33.4632	4.17569
Zea mays	ND_MSQTL_102_Chr_01	Zm_Ky21_2	1492	0.0685597	2	0.134048	2	100	165	0.007582	0	0	0
Zea mays	ND_MSQTL_102_Chr_01	Zm_Ky21_2	2775	0.127516	11	0.396396	5	45.4545	282	0.0129583	1	0.35461	0	0	6
Zea mays	ND_MSQTL_102_Chr_01	Zm_Ky21_2	0	0	0		0		284	0.0130502	0	0	0
Zea mays	ND_MSQTL_102_Chr_01	Zm_LH244_2	17383	0.798775	3639	20.9342	1401	38.4996	3611	0.165931	994	27.527	330	33.1992	4.27867
Zea mays	ND_MSQTL_102_Chr_01	Zm_LH244_2	916	0.0420916	5	0.545852	0	0	77	0.00353827	0	0	0
Zea mays	ND_MSQTL_102_Chr_01	Zm_M162W_2	33844	1.55518	7736	22.8578	2507	32.4069	7455	0.342569	2265	30.3823	678	29.9338	3.83267
Zea mays	ND_MSQTL_102_Chr_01	Zm_M162W_2	0	0	0		0		155	0.00712249	0	0	0
Zea mays	ND_MSQTL_102_Chr_01	Zm_M162W_2	2040	0.0937411	12	0.588235	9	75	209	0.00960387	3	1.43541	2	66.6667	3
Zea mays	ND_MSQTL_102_Chr_01	Zm_M37W_2	38950	1.78981	9651	24.7779	3205	33.209	8854	0.406855	2781	31.4095	829	29.8094	4.0187
Zea mays	ND_MSQTL_102_Chr_01	Zm_M37W_2	1656	0.0760957	3	0.181159	0	0	198	0.0090984	1	0.505051	0	0	32
Zea mays	ND_MSQTL_102_Chr_01	Zm_M37W_2	0	0	0		0		230	0.0105689	0	0	0
Zea mays	ND_MSQTL_102_Chr_01	Zm_M37W_2	2935	0.134868	40	1.36286	40	100	276	0.0126826	2	0.724638	2	100	5
Zea mays	ND_MSQTL_102_Chr_01	Zm_Mo18W_2	41619	1.91246	8950	21.5046	3080	34.4134	9316	0.428084	2655	28.4994	798	30.0565	4.03804
Zea mays	ND_MSQTL_102_Chr_01	Zm_Mo18W_2	1315	0.0604263	6	0.456274	2	33.3333	168	0.00771986	0	0	0
Zea mays	ND_MSQTL_102_Chr_01	Zm_Mo18W_2	1552	0.0713168	36	2.31959	8	22.2222	207	0.00951197	1	0.483092	0	0	1
Zea mays	ND_MSQTL_102_Chr_01	Zm_Mo18W_2	2730	0.125448	5	0.18315	5	100	262	0.0120393	0	0	0
Zea mays	ND_MSQTL_102_Chr_01	Zm_Ms71_2	37784	1.73623	8921	23.6105	3154	35.3548	8022	0.368623	2605	32.4732	788	30.2495	3.98695
Zea mays	ND_MSQTL_102_Chr_01	Zm_Ms71_2	1391	0.0639186	13	0.934579	1	7.69231	167	0.00767391	2	1.1976	0	0	1
Zea mays	ND_MSQTL_102_Chr_01	Zm_Ms71_2	2531	0.116303	5	0.19755	0	0	264	0.0121312	2	0.757576	1	50	1
Zea mays	ND_MSQTL_102_Chr_01	Zm_Ms71_2	1769	0.0812883	48	2.7134	24	50	125	0.00574394	1	0.8	0	0	6
Zea mays	ND_MSQTL_102_Chr_01	Zm_NC350_2	41122	1.88962	9709	23.6102	3240	33.3711	9384	0.431209	2845	30.3176	843	29.6309	4.05975
Zea mays	ND_MSQTL_102_Chr_01	Zm_NC350_2	1128	0.0518333	4	0.35461	2	50	122	0.00560609	0	0	0
Zea mays	ND_MSQTL_102_Chr_01	Zm_NC350_2	1789	0.0822073	5	0.279486	5	100	192	0.00882269	0	0	0
Zea mays	ND_MSQTL_102_Chr_01	Zm_NC358_2	37738	1.73412	8870	23.5042	3078	34.7012	8660	0.39794	2666	30.7852	868	32.5581	3.96362
Zea mays	ND_MSQTL_102_Chr_01	Zm_Oh43_2	30397	1.39679	6877	22.6239	2381	34.6227	6880	0.316147	2172	31.5698	610	28.0847	3.89319
Zea mays	ND_MSQTL_102_Chr_01	Zm_Oh7B_2	35223	1.61855	7756	22.0197	2781	35.8561	7884	0.362282	2314	29.3506	765	33.0596	3.914
Zea mays	ND_MSQTL_102_Chr_01	Zm_P39_2	38668	1.77685	10303	26.6448	3634	35.2713	9195	0.422524	3013	32.7678	1022	33.9197	3.99768
Zea mays	ND_MSQTL_102_Chr_01	Zm_P39_2	2776	0.127561	40	1.44092	0	0	305	0.0140152	7	2.29508	0	0	2.28571
Zea mays	ND_MSQTL_102_Chr_01	Zm_P39_2	1850	0.0850103	5	0.27027	5	100	183	0.00840913	0	0	0
Zea mays	ND_MSQTL_102_Chr_01	Zm_Tx303_2	38288	1.75939	8990	23.4799	3216	35.7731	8435	0.387601	2592	30.7291	840	32.4074	3.98611
Zea mays	ND_MSQTL_102_Chr_01	Zm_Tzi8_2	39577	1.81862	9549	24.1276	3184	33.3438	8934	0.410531	2846	31.8558	863	30.3233	4.0773
Zea mays	ND_MSQTL_102_Chr_01	Zm_Tzi8_2	1871	0.0859753	43	2.29824	28	65.1163	207	0.00951197	2	0.966184	1	50	1
Zea mays	ND_MSQTL_102_Chr_01	Zm_Tzi8_2	2503	0.115017	11	0.439473	5	45.4545	204	0.00937411	1	0.490196	0	0	6
Zea mays	ND_MSQTL_102_Chr_05	Zm_A188_2	3070	1.745	408	13.2899	109	26.7157	881	0.500763	114	12.9398	26	22.807	2.15789
Zea mays	ND_MSQTL_102_Chr_05	Zm_B97_2	3635	2.06614	569	15.6534	362	63.6204	728	0.413797	116	15.9341	70	60.3448	3.31897
Zea mays	ND_MSQTL_102_Chr_05	Zm_CML103_2	3510	1.99509	672	19.1453	277	41.2202	852	0.484279	105	12.3239	44	41.9048	4.59048
Zea mays	ND_MSQTL_102_Chr_05	Zm_CML228_2	4214	2.39525	846	20.0759	306	36.1702	880	0.500194	154	17.5	69	44.8052	4.1039
Zea mays	ND_MSQTL_102_Chr_05	Zm_CML247_2	4661	2.64932	693	14.8681	222	32.0346	809	0.459838	100	12.3609	41	41	3.13
Zea mays	ND_MSQTL_102_Chr_05	Zm_CML277_2	4581	2.60385	530	11.5695	205	38.6792	900	0.511562	90	10	43	47.7778	3.23333
Zea mays	ND_MSQTL_102_Chr_05	Zm_CML322_2	4302	2.44527	791	18.3868	340	42.9836	976	0.554761	158	16.1885	73	46.2025	2.84177
Zea mays	ND_MSQTL_102_Chr_05	Zm_CML333_2	4628	2.63057	533	11.5169	127	23.8274	820	0.46609	100	12.1951	23	23	3.98
Zea mays	ND_MSQTL_102_Chr_05	Zm_CML52_2	5101	2.89942	565	11.0763	204	36.1062	1009	0.573518	140	13.8751	54	38.5714	3.39286
Zea mays	ND_MSQTL_102_Chr_05	Zm_CML69_2	4478	2.54531	886	19.7856	342	38.6005	926	0.526341	147	15.8747	73	49.6599	3.40136
Zea mays	ND_MSQTL_102_Chr_05	Zm_EP1_2	5129	2.91534	772	15.0517	288	37.3057	940	0.534298	103	10.9574	48	46.6019	3.74757
Zea mays	ND_MSQTL_102_Chr_05	Zm_F7_2	2525	1.43522	577	22.8515	262	45.4073	641	0.364346	117	18.2527	46	39.3162	4.23932
Zea mays	ND_MSQTL_102_Chr_05	Zm_HP301_2	4178	2.37479	564	13.4993	216	38.2979	831	0.472342	101	12.154	38	37.6238	3.79208
Zea mays	ND_MSQTL_102_Chr_05	Zm_Ia453_2	2243	1.27493	390	17.3874	86	22.0513	500	0.284201	52	10.4	22	42.3077	4.76923
Zea mays	ND_MSQTL_102_Chr_05	Zm_Il14H_2	3153	1.79217	477	15.1284	129	27.044	641	0.364346	75	11.7005	34	45.3333	4.88
Zea mays	ND_MSQTL_102_Chr_05	Zm_K0326Y_2	4504	2.56008	640	14.2096	270	42.1875	959	0.545098	128	13.3472	55	42.9688	3.51562
Zea mays	ND_MSQTL_102_Chr_05	Zm_Ki11_2	4005	2.27645	863	21.5481	286	33.1402	889	0.50531	118	13.2733	51	43.2203	3.34746
Zea mays	ND_MSQTL_102_Chr_05	Zm_Ki3_2	4246	2.41344	641	15.0966	282	43.9938	864	0.4911	120	13.8889	64	53.3333	4.71667
Zea mays	ND_MSQTL_102_Chr_05	Zm_Ky21_2	3421	1.9445	586	17.1295	173	29.5222	737	0.418913	111	15.0611	36	32.4324	4.2973
Zea mays	ND_MSQTL_102_Chr_05	Zm_LH244_2	0	0	0		0		9	0.00511562	3	33.3333	1	33.3333	24.3333
Zea mays	ND_MSQTL_102_Chr_05	Zm_M162W_2	4599	2.61408	764	16.6123	353	46.2042	829	0.471206	110	13.269	53	48.1818	4.49091
Zea mays	ND_MSQTL_102_Chr_05	Zm_M37W_2	2611	1.4841	401	15.3581	156	38.9027	645	0.36662	124	19.2248	48	38.7097	3.29839
Zea mays	ND_MSQTL_102_Chr_05	Zm_Mo18W_2	4081	2.31965	601	14.7268	267	44.426	851	0.48371	93	10.9283	39	41.9355	4.3871
Zea mays	ND_MSQTL_102_Chr_05	Zm_Ms71_2	3455	1.96383	636	18.4081	334	52.5157	656	0.372872	104	15.8537	64	61.5385	4.46154
Zea mays	ND_MSQTL_102_Chr_05	Zm_NC350_2	4845	2.75391	471	9.72136	176	37.3673	920	0.52293	91	9.8913	37	40.6593	3.01099
Zea mays	ND_MSQTL_102_Chr_05	Zm_NC358_2	4983	2.83235	774	15.5328	269	34.7545	897	0.509857	98	10.9253	39	39.7959	4.68367
Zea mays	ND_MSQTL_102_Chr_05	Zm_Oh43_2	3518	1.99964	617	17.5384	255	41.329	722	0.410387	127	17.59	43	33.8583	3.49606
Zea mays	ND_MSQTL_102_Chr_05	Zm_Oh7B_2	3977	2.26054	457	11.4911	216	47.2648	807	0.458701	73	9.04585	34	46.5753	4.46575
Zea mays	ND_MSQTL_102_Chr_05	Zm_P39_2	2729	1.55117	401	14.694	93	23.192	652	0.370598	58	8.89571	28	48.2759	4.98276
Zea mays	ND_MSQTL_102_Chr_05	Zm_Tx303_2	3058	1.73817	538	17.5932	243	45.1673	731	0.415502	97	13.2695	37	38.1443	4.41237
Zea mays	ND_MSQTL_102_Chr_05	Zm_Tzi8_2	5298	3.0114	1040	19.63	444	42.6923	939	0.53373	145	15.442	66	45.5172	3.78621
Zea mays	ND_MSQTL_103_Chr_03	Zm_A188_2	8836	1.89716	633	7.16388	120	18.9573	1632	0.350403	94	5.7598	10	10.6383	4
Zea mays	ND_MSQTL_103_Chr_03	Zm_A188_2	0	0	0		0		97	0.0208266	0	0	0
Zea mays	ND_MSQTL_103_Chr_03	Zm_B97_2	7920	1.70048	499	6.30051	79	15.8317	1283	0.27547	80	6.23539	8	10	3.6875
Zea mays	ND_MSQTL_103_Chr_03	Zm_B97_2	0	0	0		0		97	0.0208266	0	0	0
Zea mays	ND_MSQTL_103_Chr_03	Zm_B97_2	309	0.0663446	9	2.91262	0	0	37	0.00794418	0	0	0
Zea mays	ND_MSQTL_103_Chr_03	Zm_B97_2	967	0.207622	31	3.20579	0	0	76	0.0163178	2	2.63158	0	0	1
Zea mays	ND_MSQTL_103_Chr_03	Zm_CML103_2	11157	2.39549	862	7.72609	166	19.2575	1693	0.3635	143	8.44654	16	11.1888	3.95105
Zea mays	ND_MSQTL_103_Chr_03	Zm_CML103_2	1605	0.344606	96	5.98131	28	29.1667	123	0.026409	19	15.4472	2	10.5263	2
Zea mays	ND_MSQTL_103_Chr_03	Zm_CML103_2	1169	0.250993	69	5.90248	0	0	97	0.0208266	5	5.15464	0	0	1.8
Zea mays	ND_MSQTL_103_Chr_03	Zm_CML103_2	0	0	0		0		35	0.00751476	1	2.85714	0	0	1
Zea mays	ND_MSQTL_103_Chr_03	Zm_CML103_2	1225	0.263017	20	1.63265	0	0	111	0.0238325	0	0	0
Zea mays	ND_MSQTL_103_Chr_03	Zm_CML228_2	11414	2.45067	901	7.89381	248	27.525	1598	0.343103	87	5.44431	19	21.8391	4.29885
Zea mays	ND_MSQTL_103_Chr_03	Zm_CML228_2	434	0.0931831	3	0.691244	1	33.3333	46	0.00987655	0	0	0
Zea mays	ND_MSQTL_103_Chr_03	Zm_CML228_2	377	0.0809447	15	3.97878	0	0	32	0.00687064	0	0	0
Zea mays	ND_MSQTL_103_Chr_03	Zm_CML228_2	727	0.156092	129	17.7442	36	27.907	111	0.0238325	29	26.1261	4	13.7931	2.82759
Zea mays	ND_MSQTL_103_Chr_03	Zm_CML228_2	380	0.0815889	2	0.526316	0	0	42	0.00901772	0	0	0
Zea mays	ND_MSQTL_103_Chr_03	Zm_CML247_2	10886	2.33731	1096	10.068	295	26.9161	1584	0.340097	147	9.2803	28	19.0476	4.2381
Zea mays	ND_MSQTL_103_Chr_03	Zm_CML247_2	0	0	0		0		52	0.0111648	0	0	0
Zea mays	ND_MSQTL_103_Chr_03	Zm_CML247_2	966	0.207407	171	17.7019	63	36.8421	106	0.022759	20	18.8679	3	15	1.7
Zea mays	ND_MSQTL_103_Chr_03	Zm_CML277_2	9968	2.1402	961	9.64085	241	25.078	1551	0.333011	139	8.96196	24	17.2662	4.17986
Zea mays	ND_MSQTL_103_Chr_03	Zm_CML277_2	1330	0.285561	5	0.37594	0	0	86	0.0184648	0	0	0
Zea mays	ND_MSQTL_103_Chr_03	Zm_CML277_2	0	0	0		0		46	0.00987655	0	0	0
Zea mays	ND_MSQTL_103_Chr_03	Zm_CML277_2	1398	0.300161	81	5.79399	0	0	105	0.0225443	8	7.61905	0	0	1.375
Zea mays	ND_MSQTL_103_Chr_03	Zm_CML322_2	8111	1.74149	921	11.355	200	21.7155	1353	0.290499	117	8.64745	14	11.9658	3.79487
Zea mays	ND_MSQTL_103_Chr_03	Zm_CML322_2	713	0.153086	239	33.5203	110	46.0251	58	0.012453	31	53.4483	6	19.3548	2.80645
Zea mays	ND_MSQTL_103_Chr_03	Zm_CML322_2	0	0	0		0		55	0.0118089	0	0	0
Zea mays	ND_MSQTL_103_Chr_03	Zm_CML322_2	668	0.143425	1	0.149701	0	0	58	0.012453	0	0	0
Zea mays	ND_MSQTL_103_Chr_03	Zm_CML322_2	0	0	0		0		75	0.0161031	0	0	0
Zea mays	ND_MSQTL_103_Chr_03	Zm_CML333_2	7812	1.6773	441	5.64516	100	22.6757	1383	0.296941	69	4.98915	10	14.4928	3.21739
Zea mays	ND_MSQTL_103_Chr_03	Zm_CML333_2	1165	0.250134	225	19.3133	92	40.8889	106	0.022759	20	18.8679	3	15	1.95
Zea mays	ND_MSQTL_103_Chr_03	Zm_CML333_2	1092	0.234461	33	3.02198	26	78.7879	79	0.0169619	4	5.06329	2	50	1
Zea mays	ND_MSQTL_103_Chr_03	Zm_CML333_2	591	0.126892	15	2.53807	0	0	59	0.0126677	0	0	0
Zea mays	ND_MSQTL_103_Chr_03	Zm_CML333_2	308	0.0661299	140	45.4545	47	33.5714	21	0.00450886	11	52.381	3	27.2727	1.63636
Zea mays	ND_MSQTL_103_Chr_03	Zm_CML52_2	8430	1.80998	546	6.47687	113	20.696	1492	0.320344	96	6.43432	16	16.6667	3.39583
Zea mays	ND_MSQTL_103_Chr_03	Zm_CML52_2	562	0.120666	43	7.65125	0	0	68	0.0146001	5	7.35294	0	0	1.4
Zea mays	ND_MSQTL_103_Chr_03	Zm_CML52_2	383	0.082233	33	8.61619	5	15.1515	30	0.00644123	5	16.6667	0	0	2.8
Zea mays	ND_MSQTL_103_Chr_03	Zm_CML52_2	774	0.166184	1	0.129199	0	0	65	0.013956	0	0	0
Zea mays	ND_MSQTL_103_Chr_03	Zm_CML52_2	0	0	0		0		33	0.00708535	0	0	0
Zea mays	ND_MSQTL_103_Chr_03	Zm_CML69_2	8712	1.87053	637	7.31175	153	24.0188	1494	0.320773	102	6.82731	22	21.5686	3.5
Zea mays	ND_MSQTL_103_Chr_03	Zm_CML69_2	862	0.185078	89	10.3248	28	31.4607	73	0.0156737	19	26.0274	2	10.5263	2
Zea mays	ND_MSQTL_103_Chr_03	Zm_CML69_2	191	0.0410091	33	17.2775	0	0	27	0.0057971	3	11.1111	0	0	1.66667
Zea mays	ND_MSQTL_103_Chr_03	Zm_CML69_2	0	0	0		0		125	0.0268384	0	0	0
Zea mays	ND_MSQTL_103_Chr_03	Zm_CML69_2	0	0	0		0		52	0.0111648	0	0	0
Zea mays	ND_MSQTL_103_Chr_03	Zm_EP1_2	783	0.168116	19	2.42656	9	47.3684	69	0.0148148	1	1.44928	0	0	1
Zea mays	ND_MSQTL_103_Chr_03	Zm_EP1_2	7796	1.67386	412	5.28476	98	23.7864	1354	0.290714	72	5.31758	14	19.4444	3.69444
Zea mays	ND_MSQTL_103_Chr_03	Zm_EP1_2	1007	0.216211	1	0.0993049	0	0	75	0.0161031	0	0	0
Zea mays	ND_MSQTL_103_Chr_03	Zm_EP1_2	782	0.167901	70	8.95141	0	0	65	0.013956	12	18.4615	0	0	1.75
Zea mays	ND_MSQTL_103_Chr_03	Zm_EP1_2	464	0.0996243	26	5.60345	0	0	62	0.0133119	5	8.06452	0	0	1
Zea mays	ND_MSQTL_103_Chr_03	Zm_F7_2	8863	1.90295	443	4.99831	28	6.32054	1489	0.3197	81	5.43989	4	4.93827	3.8642
Zea mays	ND_MSQTL_103_Chr_03	Zm_F7_2	539	0.115727	102	18.9239	34	33.3333	90	0.0193237	22	24.4444	4	18.1818	2.72727
Zea mays	ND_MSQTL_103_Chr_03	Zm_F7_2	506	0.108642	76	15.0198	51	67.1053	41	0.00880301	3	7.31707	3	100	1
Zea mays	ND_MSQTL_103_Chr_03	Zm_F7_2	1057	0.226946	46	4.35194	0	0	124	0.0266237	0	0	0
Zea mays	ND_MSQTL_103_Chr_03	Zm_HP301_2	6985	1.49973	550	7.87402	202	36.7273	1158	0.248631	68	5.87219	14	20.5882	3.70588
Zea mays	ND_MSQTL_103_Chr_03	Zm_HP301_2	0	0	0		0		59	0.0126677	0	0	0
Zea mays	ND_MSQTL_103_Chr_03	Zm_HP301_2	0	0	0		0		50	0.0107354	0	0	0
Zea mays	ND_MSQTL_103_Chr_03	Zm_HP301_2	759	0.162963	163	21.4756	54	33.1288	80	0.0171766	15	18.75	5	33.3333	1.46667
Zea mays	ND_MSQTL_103_Chr_03	Zm_HP301_2	0	0	0		0		59	0.0126677	0	0	0
Zea mays	ND_MSQTL_103_Chr_03	Zm_Ia453_2	349	0.0749329	90	25.788	28	31.1111	64	0.0137413	19	29.6875	2	10.5263	2
Zea mays	ND_MSQTL_103_Chr_03	Zm_Ia453_2	7205	1.54697	469	6.50937	89	18.9765	1251	0.268599	89	7.11431	9	10.1124	3.85393
Zea mays	ND_MSQTL_103_Chr_03	Zm_Ia453_2	747	0.160387	40	5.35475	0	0	53	0.0113795	5	9.43396	0	0	1.4
Zea mays	ND_MSQTL_103_Chr_03	Zm_Ia453_2	0	0	0		0		39	0.00837359	0	0	0
Zea mays	ND_MSQTL_103_Chr_03	Zm_Il14H_2	811	0.174128	2	0.246609	0	0	77	0.0165325	0	0	0
Zea mays	ND_MSQTL_103_Chr_03	Zm_Il14H_2	8368	1.79667	523	6.25	89	17.0172	1465	0.314547	101	6.8942	7	6.93069	3.80198
Zea mays	ND_MSQTL_103_Chr_03	Zm_Il14H_2	317	0.0680623	179	56.4669	49	27.3743	51	0.0109501	12	23.5294	4	33.3333	1.58333
Zea mays	ND_MSQTL_103_Chr_03	Zm_Il14H_2	775	0.166398	35	4.51613	0	0	86	0.0184648	1	1.16279	0	0	2
Zea mays	ND_MSQTL_103_Chr_03	Zm_Il14H_2	643	0.138057	33	5.13219	26	78.7879	47	0.0100913	4	8.51064	2	50	1
Zea mays	ND_MSQTL_103_Chr_03	Zm_K0326Y_2	8094	1.73784	486	6.00445	71	14.6091	1487	0.31927	107	7.1957	12	11.215	4.03738
Zea mays	ND_MSQTL_103_Chr_03	Zm_K0326Y_2	671	0.144069	184	27.4218	76	41.3043	83	0.0178207	20	24.0964	7	35	2.65
Zea mays	ND_MSQTL_103_Chr_03	Zm_K0326Y_2	239	0.0513151	33	13.8075	0	0	32	0.00687064	3	9.375	0	0	1.66667
Zea mays	ND_MSQTL_103_Chr_03	Zm_K0326Y_2	467	0.100268	10	2.14133	0	0	40	0.0085883	0	0	0
Zea mays	ND_MSQTL_103_Chr_03	Zm_K0326Y_2	713	0.153086	34	4.76858	26	76.4706	53	0.0113795	4	7.54717	2	50	1
Zea mays	ND_MSQTL_103_Chr_03	Zm_Ki11_2	7168	1.53902	352	4.91071	58	16.4773	1279	0.274611	54	4.22205	7	12.963	3.14815
Zea mays	ND_MSQTL_103_Chr_03	Zm_Ki11_2	623	0.133763	33	5.29695	0	0	59	0.0126677	3	5.08475	0	0	1.66667
Zea mays	ND_MSQTL_103_Chr_03	Zm_Ki11_2	0	0	0		0		36	0.00772947	0	0	0
Zea mays	ND_MSQTL_103_Chr_03	Zm_Ki11_2	502	0.107783	15	2.98805	0	0	28	0.00601181	0	0	0
Zea mays	ND_MSQTL_103_Chr_03	Zm_Ki11_2	0	0	0		0		36	0.00772947	0	0	0
Zea mays	ND_MSQTL_103_Chr_03	Zm_Ki3_2	10467	2.24734	828	7.91058	163	19.686	1568	0.336661	116	7.39796	18	15.5172	3.75862
Zea mays	ND_MSQTL_103_Chr_03	Zm_Ki3_2	1396	0.299732	16	1.14613	0	0	93	0.0199678	2	2.15054	0	0	1
Zea mays	ND_MSQTL_103_Chr_03	Zm_Ki3_2	0	0	0		0		58	0.012453	0	0	0
Zea mays	ND_MSQTL_103_Chr_03	Zm_Ki3_2	640	0.137413	92	14.375	28	30.4348	90	0.0193237	20	22.2222	2	10	1.95
Zea mays	ND_MSQTL_103_Chr_03	Zm_Ki3_2	468	0.100483	11	2.35043	0	0	82	0.017606	0	0	0
Zea mays	ND_MSQTL_103_Chr_03	Zm_Ky21_2	5848	1.25561	581	9.93502	61	10.4991	1151	0.247128	117	10.1651	9	7.69231	3.75214
Zea mays	ND_MSQTL_103_Chr_03	Zm_Ky21_2	1271	0.272893	90	7.08104	33	36.6667	83	0.0178207	3	3.61446	0	0	1.33333
Zea mays	ND_MSQTL_103_Chr_03	Zm_Ky21_2	273	0.0586152	8	2.9304	0	0	41	0.00880301	1	2.43902	0	0	1
Zea mays	ND_MSQTL_103_Chr_03	Zm_Ky21_2	718	0.15416	50	6.96379	26	52	59	0.0126677	10	16.9492	2	20	3.1
Zea mays	ND_MSQTL_103_Chr_03	Zm_LH244_2	0	0	0		0		21	0.00450886	2	9.52381	0	0	2
Zea mays	ND_MSQTL_103_Chr_03	Zm_LH244_2	0	0	0		0		1	0.000214708	0	0	0		0
Zea mays	ND_MSQTL_103_Chr_03	Zm_LH244_2	0	0	0		0		5	0.00107354	0	0	0
Zea mays	ND_MSQTL_103_Chr_03	Zm_LH244_2	0	0	0		0		1	0.000214708	0	0	0		0
Zea mays	ND_MSQTL_103_Chr_03	Zm_LH244_2	0	0	0		0		3	0.000644123	0	0	0		0
Zea mays	ND_MSQTL_103_Chr_03	Zm_M162W_2	10206	2.19131	655	6.41779	129	19.6947	1700	0.365003	130	7.64706	16	12.3077	4.06923
Zea mays	ND_MSQTL_103_Chr_03	Zm_M162W_2	1036	0.222437	78	7.52896	51	65.3846	92	0.0197531	2	2.17391	2	100	1
Zea mays	ND_MSQTL_103_Chr_03	Zm_M162W_2	926	0.198819	56	6.04752	0	0	76	0.0163178	5	6.57895	0	0	2
Zea mays	ND_MSQTL_103_Chr_03	Zm_M162W_2	561	0.120451	53	9.44742	26	49.0566	34	0.00730006	4	11.7647	2	50	1
Zea mays	ND_MSQTL_103_Chr_03	Zm_M37W_2	8195	1.75953	510	6.22331	70	13.7255	1484	0.318626	108	7.27763	12	11.1111	4.00926
Zea mays	ND_MSQTL_103_Chr_03	Zm_M37W_2	1288	0.276543	110	8.54037	33	30	99	0.021256	8	8.08081	1	12.5	2.375
Zea mays	ND_MSQTL_103_Chr_03	Zm_M37W_2	1000	0.214708	67	6.7	26	38.806	88	0.0188943	13	14.7727	2	15.3846	1.76923
Zea mays	ND_MSQTL_103_Chr_03	Zm_M37W_2	673	0.144498	131	19.4651	48	36.6412	61	0.0130972	9	14.7541	3	33.3333	1.77778
Zea mays	ND_MSQTL_103_Chr_03	Zm_M37W_2	0	0	0		0		15	0.00322061	0	0	0
Zea mays	ND_MSQTL_103_Chr_03	Zm_Mo18W_2	8952	1.92206	773	8.63494	245	31.6947	1456	0.312614	99	6.79945	25	25.2525	3.38384
Zea mays	ND_MSQTL_103_Chr_03	Zm_Mo18W_2	0	0	0		0		55	0.0118089	0	0	0
Zea mays	ND_MSQTL_103_Chr_03	Zm_Mo18W_2	541	0.116157	2	0.369686	0	0	96	0.0206119	0	0	0
Zea mays	ND_MSQTL_103_Chr_03	Zm_Mo18W_2	343	0.0736447	112	32.6531	34	30.3571	47	0.0100913	27	57.4468	4	14.8148	2.96296
Zea mays	ND_MSQTL_103_Chr_03	Zm_Ms71_2	9399	2.01804	349	3.71316	101	28.9398	1523	0.327	59	3.87393	14	23.7288	3.55932
Zea mays	ND_MSQTL_103_Chr_03	Zm_Ms71_2	418	0.0897478	18	4.30622	0	0	41	0.00880301	3	7.31707	0	0	1.33333
Zea mays	ND_MSQTL_103_Chr_03	Zm_Ms71_2	363	0.0779388	101	27.8237	34	33.6634	58	0.012453	27	46.5517	4	14.8148	2.96296
Zea mays	ND_MSQTL_103_Chr_03	Zm_Ms71_2	746	0.160172	33	4.42359	26	78.7879	68	0.0146001	4	5.88235	2	50	1
Zea mays	ND_MSQTL_103_Chr_03	Zm_Ms71_2	926	0.198819	24	2.59179	0	0	55	0.0118089	2	3.63636	0	0	1
Zea mays	ND_MSQTL_103_Chr_03	Zm_NC350_2	9895	2.12453	880	8.89338	191	21.7045	1551	0.333011	107	6.89877	21	19.6262	3.95327
Zea mays	ND_MSQTL_103_Chr_03	Zm_NC350_2	0	0	0		0		67	0.0143854	0	0	0
Zea mays	ND_MSQTL_103_Chr_03	Zm_NC350_2	1090	0.234031	7	0.642202	5	71.4286	73	0.0156737	0	0	0
Zea mays	ND_MSQTL_103_Chr_03	Zm_NC350_2	664	0.142566	33	4.96988	0	0	56	0.0120236	3	5.35714	0	0	1.66667
Zea mays	ND_MSQTL_103_Chr_03	Zm_NC350_2	522	0.112077	28	5.36398	0	0	55	0.0118089	6	10.9091	0	0	1
Zea mays	ND_MSQTL_103_Chr_03	Zm_NC358_2	8374	1.79796	919	10.9744	207	22.5245	1371	0.294364	92	6.71043	13	14.1304	3.17391
Zea mays	ND_MSQTL_103_Chr_03	Zm_NC358_2	663	0.142351	61	9.2006	47	77.0492	36	0.00772947	1	2.77778	0	0	1
Zea mays	ND_MSQTL_103_Chr_03	Zm_NC358_2	867	0.186151	34	3.92157	26	76.4706	60	0.0128825	4	6.66667	2	50	1
Zea mays	ND_MSQTL_103_Chr_03	Zm_NC358_2	0	0	0		0		58	0.012453	0	0	0
Zea mays	ND_MSQTL_103_Chr_03	Zm_NC358_2	277	0.059474	33	11.9134	0	0	44	0.00944713	3	6.81818	0	0	1.66667
Zea mays	ND_MSQTL_103_Chr_03	Zm_Oh43_2	592	0.127107	2	0.337838	0	0	13	0.0027912	1	7.69231	0	0	17
Zea mays	ND_MSQTL_103_Chr_03	Zm_Oh43_2	8473	1.81922	465	5.48802	60	12.9032	1585	0.340311	106	6.6877	11	10.3774	4.39623
Zea mays	ND_MSQTL_103_Chr_03	Zm_Oh43_2	455	0.0976919	157	34.5055	56	35.6688	58	0.012453	11	18.9655	3	27.2727	1.63636
Zea mays	ND_MSQTL_103_Chr_03	Zm_Oh43_2	0	0	0		0		38	0.00815889	0	0	0
Zea mays	ND_MSQTL_103_Chr_03	Zm_Oh43_2	0	0	0		0		30	0.00644123	0	0	0
Zea mays	ND_MSQTL_103_Chr_03	Zm_Oh7B_2	7683	1.6496	508	6.612	83	16.3386	1255	0.269458	85	6.77291	10	11.7647	3.65882
Zea mays	ND_MSQTL_103_Chr_03	Zm_Oh7B_2	0	0	0		0		19	0.00407944	0	0	0
Zea mays	ND_MSQTL_103_Chr_03	Zm_Oh7B_2	1377	0.295652	171	12.4183	80	46.7836	74	0.0158884	5	6.75676	2	40	1.2
Zea mays	ND_MSQTL_103_Chr_03	Zm_Oh7B_2	0	0	0		0		54	0.0115942	0	0	0
Zea mays	ND_MSQTL_103_Chr_03	Zm_Oh7B_2	439	0.0942566	33	7.51708	0	0	38	0.00815889	4	10.5263	0	0	1.5
Zea mays	ND_MSQTL_103_Chr_03	Zm_Oh7B_2	1271	0.272893	33	2.59638	26	78.7879	87	0.0186796	4	4.5977	2	50	1
Zea mays	ND_MSQTL_103_Chr_03	Zm_P39_2	8584	1.84305	373	4.34529	100	26.8097	1329	0.285346	68	5.11663	11	16.1765	4.07353
Zea mays	ND_MSQTL_103_Chr_03	Zm_P39_2	0	0	0		0		15	0.00322061	0	0	0
Zea mays	ND_MSQTL_103_Chr_03	Zm_P39_2	0	0	0		0		116	0.0249061	0	0	0
Zea mays	ND_MSQTL_103_Chr_03	Zm_P39_2	0	0	0		0		84	0.0180354	0	0	0
Zea mays	ND_MSQTL_103_Chr_03	Zm_P39_2	0	0	0		0		32	0.00687064	0	0	0
Zea mays	ND_MSQTL_103_Chr_03	Zm_Tx303_2	9966	2.13978	571	5.72948	80	14.0105	1627	0.349329	138	8.48187	13	9.42029	4.15217
Zea mays	ND_MSQTL_103_Chr_03	Zm_Tx303_2	0	0	0		0		102	0.0219002	0	0	0
Zea mays	ND_MSQTL_103_Chr_03	Zm_Tx303_2	0	0	0		0		66	0.0141707	0	0	0
Zea mays	ND_MSQTL_103_Chr_03	Zm_Tx303_2	1052	0.225872	22	2.09125	0	0	74	0.0158884	5	6.75676	0	0	1
Zea mays	ND_MSQTL_103_Chr_03	Zm_Tzi8_2	9797	2.10349	1104	11.2688	225	20.3804	1511	0.324423	147	9.72866	17	11.5646	4.02041
Zea mays	ND_MSQTL_103_Chr_03	Zm_Tzi8_2	1179	0.25314	177	15.0127	50	28.2486	108	0.0231884	6	5.55556	0	0	1.5
Zea mays	ND_MSQTL_103_Chr_03	Zm_Tzi8_2	557	0.119592	150	26.93	73	48.6667	42	0.00901772	5	11.9048	2	40	1.8
Zea mays	ND_MSQTL_103_Chr_03	Zm_Tzi8_2	462	0.0991949	15	3.24675	0	0	49	0.0105207	0	0	0
Zea mays	ND_MSQTL_103_Chr_08	Zm_A188_2	6940	2.59756	442	6.36888	236	53.3937	1608	0.601855	97	6.03234	50	51.5464	4.07216
Zea mays	ND_MSQTL_103_Chr_08	Zm_B97_2	6430	2.40667	513	7.97823	268	52.2417	1639	0.613458	182	11.1043	82	45.0549	3.79121
Zea mays	ND_MSQTL_103_Chr_08	Zm_CML103_2	7931	2.96848	478	6.02698	222	46.4435	1742	0.65201	160	9.18485	53	33.125	3.90625
Zea mays	ND_MSQTL_103_Chr_08	Zm_CML228_2	6255	2.34117	556	8.88889	235	42.2662	1465	0.548332	178	12.1502	56	31.4607	3.5
Zea mays	ND_MSQTL_103_Chr_08	Zm_CML247_2	6899	2.58221	482	6.98652	272	56.4315	1628	0.609341	144	8.84521	72	50	3.75694
Zea mays	ND_MSQTL_103_Chr_08	Zm_CML277_2	7131	2.66905	563	7.89511	232	41.2078	1511	0.565549	155	10.2581	56	36.129	4.1871
Zea mays	ND_MSQTL_103_Chr_08	Zm_CML322_2	7187	2.69001	642	8.9328	333	51.8692	1534	0.574158	171	11.1473	82	47.9532	4
Zea mays	ND_MSQTL_103_Chr_08	Zm_CML333_2	6276	2.34903	467	7.44105	214	45.8244	1382	0.517266	116	8.39363	51	43.9655	4.75
Zea mays	ND_MSQTL_103_Chr_08	Zm_CML52_2	6225	2.32994	449	7.21285	237	52.784	1574	0.58913	159	10.1017	86	54.0881	3.66038
Zea mays	ND_MSQTL_103_Chr_08	Zm_CML69_2	7250	2.71359	434	5.98621	196	45.1613	1587	0.593995	153	9.64083	36	23.5294	4.22876
Zea mays	ND_MSQTL_103_Chr_08	Zm_EP1_2	5152	1.92833	424	8.22981	275	64.8585	1390	0.520261	116	8.34532	63	54.3103	3.76724
Zea mays	ND_MSQTL_103_Chr_08	Zm_F7_2	6514	2.43811	525	8.05956	281	53.5238	1641	0.614207	187	11.3955	68	36.3636	3.85561
Zea mays	ND_MSQTL_103_Chr_08	Zm_HP301_2	4011	1.50127	365	9.09998	231	63.2877	1185	0.443532	141	11.8987	82	58.156	3.98582
Zea mays	ND_MSQTL_103_Chr_08	Zm_Ia453_2	6079	2.2753	511	8.40599	293	57.3386	1476	0.552449	208	14.0921	107	51.4423	4.375
Zea mays	ND_MSQTL_103_Chr_08	Zm_Il14H_2	6641	2.48565	479	7.21277	294	61.3779	1570	0.587632	122	7.7707	62	50.8197	3.96721
Zea mays	ND_MSQTL_103_Chr_08	Zm_K0326Y_2	6580	2.46282	584	8.87538	300	51.3699	1606	0.601107	154	9.58904	77	50	3.80519
Zea mays	ND_MSQTL_103_Chr_08	Zm_Ki11_2	6046	2.26295	350	5.78895	203	58	1483	0.555069	125	8.42886	62	49.6	4.48
Zea mays	ND_MSQTL_103_Chr_08	Zm_Ki3_2	6703	2.50885	639	9.53304	284	44.4444	1615	0.604475	185	11.4551	80	43.2432	4.24324
Zea mays	ND_MSQTL_103_Chr_08	Zm_Ky21_2	6577	2.46169	475	7.22214	280	58.9474	1608	0.601855	190	11.8159	86	45.2632	3.49474
Zea mays	ND_MSQTL_103_Chr_08	Zm_LH244_2	1500	0.561432	86	5.73333	66	76.7442	483	0.180781	45	9.31677	23	51.1111	4.6
Zea mays	ND_MSQTL_103_Chr_08	Zm_M162W_2	6779	2.5373	479	7.06594	205	42.7975	1537	0.575281	99	6.44112	39	39.3939	3.58586
Zea mays	ND_MSQTL_103_Chr_08	Zm_M37W_2	6686	2.50249	579	8.65989	280	48.3592	1647	0.616453	203	12.3254	75	36.9458	3.82266
Zea mays	ND_MSQTL_103_Chr_08	Zm_Mo18W_2	5978	2.23749	561	9.38441	255	45.4545	1468	0.549455	177	12.0572	67	37.8531	3.55367
Zea mays	ND_MSQTL_103_Chr_08	Zm_Ms71_2	5573	2.08591	372	6.67504	220	59.1398	1435	0.537104	156	10.8711	76	48.7179	3.76923
Zea mays	ND_MSQTL_103_Chr_08	Zm_NC350_2	6768	2.53318	461	6.81147	226	49.0239	1575	0.589504	161	10.2222	80	49.6894	4.31677
Zea mays	ND_MSQTL_103_Chr_08	Zm_NC358_2	5800	2.17087	381	6.56897	188	49.3438	1491	0.558064	123	8.2495	55	44.7154	4.17073
Zea mays	ND_MSQTL_103_Chr_08	Zm_Oh43_2	6534	2.4456	488	7.46863	223	45.6967	1535	0.574532	100	6.51466	47	47	4.37
Zea mays	ND_MSQTL_103_Chr_08	Zm_Oh7B_2	6919	2.5897	463	6.69172	256	55.2916	1674	0.626558	165	9.85663	82	49.697	3.73333
Zea mays	ND_MSQTL_103_Chr_08	Zm_P39_2	5019	1.87855	423	8.42797	266	62.8842	1342	0.502295	111	8.27124	58	52.2523	3.75676
Zea mays	ND_MSQTL_103_Chr_08	Zm_Tx303_2	6719	2.51484	518	7.70948	250	48.2625	1581	0.59175	168	10.6262	81	48.2143	3.875
Zea mays	ND_MSQTL_103_Chr_08	Zm_Tzi8_2	5025	1.8808	452	8.99502	214	47.3451	1197	0.448023	180	15.0376	76	42.2222	4.25556
Zea mays	ND_MSQTL_104_Chr_02	Zm_A188_2	523	2.42739	67	12.8107	29	43.2836	60	0.278477	22	36.6667	12	54.5455	4
Zea mays	ND_MSQTL_104_Chr_02	Zm_B97_2	530	2.45988	64	12.0755	28	43.75	42	0.194934	3	7.14286	1	33.3333	2.33333
Zea mays	ND_MSQTL_104_Chr_02	Zm_CML103_2	520	2.41346	66	12.6923	29	43.9394	46	0.213499	1	2.17391	0	0	6
Zea mays	ND_MSQTL_104_Chr_02	Zm_CML228_2	544	2.52485	75	13.7868	39	52	46	0.213499	11	23.913	9	81.8182	2.27273
Zea mays	ND_MSQTL_104_Chr_02	Zm_CML247_2	569	2.64089	67	11.775	27	40.2985	50	0.232064	2	4	0	0	1.5
Zea mays	ND_MSQTL_104_Chr_02	Zm_CML277_2	1324	6.14505	125	9.44109	50	40	97	0.450204	17	17.5258	12	70.5882	2.17647
Zea mays	ND_MSQTL_104_Chr_02	Zm_CML322_2	801	3.71766	220	27.4657	55	25	84	0.389867	19	22.619	2	10.5263	2.15789
Zea mays	ND_MSQTL_104_Chr_02	Zm_CML333_2	521	2.4181	79	15.1631	41	51.8987	48	0.222781	11	22.9167	9	81.8182	2.18182
Zea mays	ND_MSQTL_104_Chr_02	Zm_CML52_2	531	2.46452	65	12.2411	39	60	49	0.227423	10	20.4082	9	90	2.1
Zea mays	ND_MSQTL_104_Chr_02	Zm_CML69_2	831	3.8569	103	12.3947	39	37.8641	56	0.259911	4	7.14286	0	0	2.75
Zea mays	ND_MSQTL_104_Chr_02	Zm_EP1_2	468	2.17212	99	21.1538	33	33.3333	44	0.204216	9	20.4545	5	55.5556	1.66667
Zea mays	ND_MSQTL_104_Chr_02	Zm_F7_2	540	2.50629	73	13.5185	34	46.5753	49	0.227423	1	2.04082	0	0	5
Zea mays	ND_MSQTL_104_Chr_02	Zm_HP301_2	953	4.42314	107	11.2277	42	39.2523	72	0.334172	15	20.8333	11	73.3333	2.26667
Zea mays	ND_MSQTL_104_Chr_02	Zm_Ia453_2	512	2.37633	87	16.9922	18	20.6897	61	0.283118	6	9.83607	2	33.3333	2.16667
Zea mays	ND_MSQTL_104_Chr_02	Zm_Il14H_2	223	1.035	5	2.24215	4	80	50	0.232064	0	0	0
Zea mays	ND_MSQTL_104_Chr_02	Zm_K0326Y_2	522	2.42275	65	12.4521	28	43.0769	35	0.162445	1	2.85714	0	0	4
Zea mays	ND_MSQTL_104_Chr_02	Zm_Ki11_2	856	3.97293	92	10.7477	28	30.4348	66	0.306324	6	9.09091	2	33.3333	3.16667
Zea mays	ND_MSQTL_104_Chr_02	Zm_Ki3_2	511	2.37169	55	10.7632	18	32.7273	39	0.18101	2	5.12821	0	0	2
Zea mays	ND_MSQTL_104_Chr_02	Zm_Ky21_2	508	2.35777	54	10.6299	27	50	39	0.18101	2	5.12821	0	0	2.5
Zea mays	ND_MSQTL_104_Chr_02	Zm_LH244_2	0	0	0		0		1	0.00464128	0	0	0		0
Zea mays	ND_MSQTL_104_Chr_02	Zm_M162W_2	536	2.48772	78	14.5522	42	53.8462	45	0.208857	10	22.2222	9	90	2.6
Zea mays	ND_MSQTL_104_Chr_02	Zm_M37W_2	522	2.42275	65	12.4521	28	43.0769	35	0.162445	1	2.85714	0	0	4
Zea mays	ND_MSQTL_104_Chr_02	Zm_Mo18W_2	0	0	0		0		1	0.00464128	0	0	0		0
Zea mays	ND_MSQTL_104_Chr_02	Zm_Ms71_2	84	0.389867	5	5.95238	4	80	11	0.051054	0	0	0
Zea mays	ND_MSQTL_104_Chr_02	Zm_NC350_2	512	2.37633	65	12.6953	26	40	40	0.185651	1	2.5	0	0	5
Zea mays	ND_MSQTL_104_Chr_02	Zm_NC358_2	119	0.552312	5	4.20168	3	60	16	0.0742604	0	0	0
Zea mays	ND_MSQTL_104_Chr_02	Zm_Oh43_2	521	2.4181	68	13.0518	30	44.1176	41	0.190292	1	2.43902	0	0	4
Zea mays	ND_MSQTL_104_Chr_02	Zm_Oh7B_2	545	2.5295	71	13.0275	42	59.1549	52	0.241346	11	21.1538	9	81.8182	2.18182
Zea mays	ND_MSQTL_104_Chr_02	Zm_P39_2	75	0.348096	5	6.66667	2	40	8	0.0371302	0	0	0
Zea mays	ND_MSQTL_104_Chr_02	Zm_Tx303_2	526	2.44131	67	12.7376	28	41.791	46	0.213499	2	4.34783	1	50	1.5
Zea mays	ND_MSQTL_104_Chr_02	Zm_Tzi8_2	1171	5.43493	97	8.28352	29	29.8969	100	0.464128	7	7	3	42.8571	2.14286
Zea mays	ND_MSQTL_104_Chr_04	Zm_A188_2	563	0.685801	21	3.73002	12	57.1429	221	0.269204	18	8.1448	18	100	2.22222
Zea mays	ND_MSQTL_104_Chr_04	Zm_B97_2	1330	1.6201	7	0.526316	4	57.1429	235	0.286258	9	3.82979	2	22.2222	4
Zea mays	ND_MSQTL_104_Chr_04	Zm_B97_2	0	0	0		0		30	0.0365436	0	0	0
Zea mays	ND_MSQTL_104_Chr_04	Zm_CML103_2	1101	1.34115	5	0.454133	4	80	322	0.392234	3	0.931677	2	66.6667	2
Zea mays	ND_MSQTL_104_Chr_04	Zm_CML228_2	1043	1.2705	4	0.383509	2	50	271	0.33011	0	0	0
Zea mays	ND_MSQTL_104_Chr_04	Zm_CML228_2	882	1.07438	6	0.680272	5	83.3333	115	0.140084	11	9.56522	6	54.5455	1.36364
Zea mays	ND_MSQTL_104_Chr_04	Zm_CML247_2	1539	1.87468	45	2.92398	19	42.2222	330	0.401979	9	2.72727	1	11.1111	2.77778
Zea mays	ND_MSQTL_104_Chr_04	Zm_CML247_2	0	0	0		0		4	0.00487248	0	0	0
Zea mays	ND_MSQTL_104_Chr_04	Zm_CML277_2	1039	1.26563	26	2.50241	13	50	271	0.33011	2	0.738007	1	50	1
Zea mays	ND_MSQTL_104_Chr_04	Zm_CML322_2	1321	1.60913	10	0.757002	5	50	222	0.270422	9	4.05405	2	22.2222	4
Zea mays	ND_MSQTL_104_Chr_04	Zm_CML333_2	1553	1.89174	22	1.41661	12	54.5455	346	0.421469	1	0.289017	0	0	1
Zea mays	ND_MSQTL_104_Chr_04	Zm_CML52_2	1687	2.05497	24	1.42264	13	54.1667	331	0.403197	1	0.302115	0	0	1
Zea mays	ND_MSQTL_104_Chr_04	Zm_CML52_2	0	0	0		0		5	0.00609059	0	0	0
Zea mays	ND_MSQTL_104_Chr_04	Zm_CML69_2	1594	1.94168	24	1.50565	13	54.1667	309	0.376399	1	0.323625	0	0	1
Zea mays	ND_MSQTL_104_Chr_04	Zm_CML69_2	0	0	0		0		1	0.00121812	0	0	0		0
Zea mays	ND_MSQTL_104_Chr_04	Zm_EP1_2	2166	2.63845	35	1.61588	26	74.2857	316	0.384926	3	0.949367	1	33.3333	1
Zea mays	ND_MSQTL_104_Chr_04	Zm_F7_2	1374	1.6737	11	0.800582	6	54.5455	298	0.362999	6	2.01342	2	33.3333	5
Zea mays	ND_MSQTL_104_Chr_04	Zm_HP301_2	1247	1.51899	21	1.68404	12	57.1429	272	0.331328	1	0.367647	0	0	3
Zea mays	ND_MSQTL_104_Chr_04	Zm_Ia453_2	1675	2.04035	46	2.74627	12	26.087	350	0.426342	5	1.42857	1	20	2
Zea mays	ND_MSQTL_104_Chr_04	Zm_Il14H_2	1530	1.86372	19	1.24183	9	47.3684	285	0.347164	2	0.701754	1	50	1
Zea mays	ND_MSQTL_104_Chr_04	Zm_K0326Y_2	583	0.710163	35	6.00343	5	14.2857	192	0.233879	3	1.5625	0	0	2
Zea mays	ND_MSQTL_104_Chr_04	Zm_Ki11_2	1090	1.32775	4	0.366972	3	75	239	0.29113	1	0.41841	0	0	1
Zea mays	ND_MSQTL_104_Chr_04	Zm_Ki11_2	0	0	0		0		8	0.00974495	0	0	0
Zea mays	ND_MSQTL_104_Chr_04	Zm_Ki11_2	28	0.0341073	6	21.4286	5	83.3333	63	0.0767415	11	17.4603	6	54.5455	1.36364
Zea mays	ND_MSQTL_104_Chr_04	Zm_Ki3_2	1412	1.71998	27	1.91218	14	51.8519	287	0.3496	0	0	0
Zea mays	ND_MSQTL_104_Chr_04	Zm_Ky21_2	1041	1.26806	62	5.95581	15	24.1935	188	0.229006	4	2.12766	0	0	2
Zea mays	ND_MSQTL_104_Chr_04	Zm_LH244_2	1059	1.28999	34	3.21058	26	76.4706	207	0.252151	2	0.966184	1	50	1.5
Zea mays	ND_MSQTL_104_Chr_04	Zm_M162W_2	664	0.808831	16	2.40964	6	37.5	200	0.243624	0	0	0
Zea mays	ND_MSQTL_104_Chr_04	Zm_M162W_2	0	0	0		0		5	0.00609059	0	0	0
Zea mays	ND_MSQTL_104_Chr_04	Zm_M37W_2	592	0.721126	41	6.92568	5	12.1951	193	0.235097	3	1.5544	0	0	2
Zea mays	ND_MSQTL_104_Chr_04	Zm_Mo18W_2	1774	2.16094	16	0.901917	9	56.25	369	0.449486	1	0.271003	0	0	2
Zea mays	ND_MSQTL_104_Chr_04	Zm_Ms71_2	931	1.13407	10	1.07411	5	50	204	0.248496	9	4.41176	2	22.2222	4
Zea mays	ND_MSQTL_104_Chr_04	Zm_Ms71_2	0	0	0		0		2	0.00243624	0	0	0
Zea mays	ND_MSQTL_104_Chr_04	Zm_NC350_2	1588	1.93437	8	0.503778	6	75	354	0.431214	1	0.282486	1	100	7
Zea mays	ND_MSQTL_104_Chr_04	Zm_NC350_2	0	0	0		0		19	0.0231443	0	0	0
Zea mays	ND_MSQTL_104_Chr_04	Zm_NC358_2	1359	1.65542	23	1.69242	11	47.8261	360	0.438523	0	0	0
Zea mays	ND_MSQTL_104_Chr_04	Zm_NC358_2	0	0	0		0		25	0.030453	0	0	0
Zea mays	ND_MSQTL_104_Chr_04	Zm_Oh43_2	0	0	0		0		198	0.241188	0	0	0
Zea mays	ND_MSQTL_104_Chr_04	Zm_Oh43_2	0	0	0		0		0	0	0		0		0
Zea mays	ND_MSQTL_104_Chr_04	Zm_Oh7B_2	1018	1.24004	10	0.982318	5	50	208	0.253369	9	4.32692	2	22.2222	4
Zea mays	ND_MSQTL_104_Chr_04	Zm_P39_2	1267	1.54336	7	0.552486	3	42.8571	266	0.32402	9	3.38346	2	22.2222	4.11111
Zea mays	ND_MSQTL_104_Chr_04	Zm_Tx303_2	1560	1.90027	10	0.641026	5	50	313	0.381271	9	2.8754	2	22.2222	4
Zea mays	ND_MSQTL_104_Chr_04	Zm_Tx303_2	0	0	0		0		6	0.00730871	0	0	0
Zea mays	ND_MSQTL_104_Chr_04	Zm_Tzi8_2	1491	1.81622	22	1.47552	11	50	339	0.412942	0	0	0
Zea mays	ND_MSQTL_104_Chr_05	Zm_A188_2	6158	2.902	178	2.89055	101	56.7416	1009	0.475498	42	4.16254	17	40.4762	4.45238
Zea mays	ND_MSQTL_104_Chr_05	Zm_B97_2	5275	2.48588	287	5.44076	139	48.4321	863	0.406694	42	4.86674	30	71.4286	4.64286
Zea mays	ND_MSQTL_104_Chr_05	Zm_CML103_2	6516	3.07071	466	7.15163	291	62.4464	1013	0.477383	70	6.91017	40	57.1429	4.94286
Zea mays	ND_MSQTL_104_Chr_05	Zm_CML228_2	5998	2.82659	140	2.33411	52	37.1429	937	0.441567	32	3.41515	16	50	5.5625
Zea mays	ND_MSQTL_104_Chr_05	Zm_CML247_2	7373	3.47457	255	3.45857	122	47.8431	1093	0.515083	42	3.84263	23	54.7619	4.30952
Zea mays	ND_MSQTL_104_Chr_05	Zm_CML277_2	6725	3.1692	217	3.22677	102	47.0046	1073	0.505658	44	4.10065	25	56.8182	3.72727
Zea mays	ND_MSQTL_104_Chr_05	Zm_CML322_2	5394	2.54196	109	2.02076	42	38.5321	929	0.437797	24	2.58342	10	41.6667	2.79167
Zea mays	ND_MSQTL_104_Chr_05	Zm_CML333_2	6596	3.10841	209	3.16859	115	55.0239	1052	0.495762	53	5.03802	34	64.1509	5.0566
Zea mays	ND_MSQTL_104_Chr_05	Zm_CML52_2	5939	2.79879	129	2.17208	74	57.3643	932	0.439211	20	2.14592	13	65	4.55
Zea mays	ND_MSQTL_104_Chr_05	Zm_CML69_2	6119	2.88362	430	7.02729	260	60.4651	931	0.43874	67	7.19656	38	56.7164	4.40299
Zea mays	ND_MSQTL_104_Chr_05	Zm_EP1_2	6473	3.05044	491	7.58535	232	47.2505	990	0.466544	64	6.46465	36	56.25	4.46875
Zea mays	ND_MSQTL_104_Chr_05	Zm_F7_2	5457	2.57165	442	8.09969	227	51.3575	959	0.451935	47	4.90094	26	55.3191	4.55319
Zea mays	ND_MSQTL_104_Chr_05	Zm_HP301_2	7610	3.58626	425	5.58476	186	43.7647	1114	0.524979	55	4.93716	27	49.0909	3
Zea mays	ND_MSQTL_104_Chr_05	Zm_Ia453_2	6230	2.93593	167	2.68058	100	59.8802	885	0.417062	42	4.74576	29	69.0476	5.16667
Zea mays	ND_MSQTL_104_Chr_05	Zm_Il14H_2	4157	1.95901	16	0.384893	15	93.75	652	0.307259	4	0.613497	3	75	4.5
Zea mays	ND_MSQTL_104_Chr_05	Zm_K0326Y_2	4379	2.06363	122	2.78602	73	59.8361	674	0.317627	14	2.07715	9	64.2857	5.85714
Zea mays	ND_MSQTL_104_Chr_05	Zm_Ki11_2	5442	2.56458	186	3.41786	77	41.3978	961	0.452877	52	5.41103	29	55.7692	4.01923
Zea mays	ND_MSQTL_104_Chr_05	Zm_Ki3_2	5721	2.69606	164	2.86663	80	48.7805	919	0.433084	47	5.11425	28	59.5745	5.14894
Zea mays	ND_MSQTL_104_Chr_05	Zm_Ky21_2	6707	3.16072	446	6.64977	224	50.2242	1009	0.475498	48	4.75719	26	54.1667	2.54167
Zea mays	ND_MSQTL_104_Chr_05	Zm_LH244_2	6082	2.86618	120	1.97304	41	34.1667	964	0.454291	28	2.90456	9	32.1429	4.21429
Zea mays	ND_MSQTL_104_Chr_05	Zm_M162W_2	5587	2.63291	195	3.49025	79	40.5128	839	0.395384	25	2.97974	9	36	4.16
Zea mays	ND_MSQTL_104_Chr_05	Zm_M37W_2	4554	2.1461	120	2.63505	72	60	715	0.336948	14	1.95804	9	64.2857	5.85714
Zea mays	ND_MSQTL_104_Chr_05	Zm_Mo18W_2	7233	3.4086	292	4.03705	181	61.9863	1087	0.512255	41	3.77185	21	51.2195	4.5122
Zea mays	ND_MSQTL_104_Chr_05	Zm_Ms71_2	3893	1.8346	92	2.36322	52	56.5217	660	0.311029	34	5.15152	24	70.5882	4.44118
Zea mays	ND_MSQTL_104_Chr_05	Zm_NC350_2	5909	2.78465	316	5.34777	172	54.4304	907	0.427429	48	5.29217	29	60.4167	4.75
Zea mays	ND_MSQTL_104_Chr_05	Zm_NC358_2	6146	2.89634	361	5.87374	236	65.374	936	0.441096	41	4.38034	26	63.4146	3.46341
Zea mays	ND_MSQTL_104_Chr_05	Zm_Oh43_2	3213	1.51415	178	5.53999	56	31.4607	610	0.287466	20	3.27869	7	35	2.4
Zea mays	ND_MSQTL_104_Chr_05	Zm_Oh7B_2	5917	2.78842	272	4.59692	119	43.75	938	0.442038	24	2.55864	11	45.8333	2.5
Zea mays	ND_MSQTL_104_Chr_05	Zm_P39_2	6539	3.08154	164	2.50803	97	59.1463	904	0.426016	41	4.5354	28	68.2927	5.26829
Zea mays	ND_MSQTL_104_Chr_05	Zm_Tx303_2	6454	3.04149	338	5.23706	187	55.3254	988	0.465601	39	3.94737	17	43.5897	3.10256
Zea mays	ND_MSQTL_104_Chr_05	Zm_Tzi8_2	7123	3.35676	322	4.52057	188	58.3851	1047	0.493405	45	4.29799	25	55.5556	5.31111
Zea mays	ND_MSQTL_107_Chr_03	Zm_A188_2	0	0	0		0		0	0	0		0		0
Zea mays	ND_MSQTL_107_Chr_03	Zm_A188_2	668	1.96158	121	18.1138	3	2.47934	158	0.463966	39	24.6835	1	2.5641	2.69231
Zea mays	ND_MSQTL_107_Chr_03	Zm_A188_2	0	0	0		0		8	0.023492	0	0	0
Zea mays	ND_MSQTL_107_Chr_03	Zm_A188_2	0	0	0		0		3	0.00880949	0	0	0
Zea mays	ND_MSQTL_107_Chr_03	Zm_A188_2	0	0	0		0		0	0	0		0		0
Zea mays	ND_MSQTL_107_Chr_03	Zm_A188_2	0	0	0		0		18	0.0528569	0	0	0
Zea mays	ND_MSQTL_107_Chr_03	Zm_A188_2	44	0.129206	33	75	0	0	6	0.017619	5	83.3333	0	0	2.2
Zea mays	ND_MSQTL_107_Chr_03	Zm_A188_2	3	0.00880949	3	100	0	0	0	0	0		0		0
Zea mays	ND_MSQTL_107_Chr_03	Zm_A188_2	0	0	0		0		3	0.00880949	0	0	0
Zea mays	ND_MSQTL_107_Chr_03	Zm_B97_2	708	2.07904	187	26.4124	7	3.74332	206	0.604918	61	29.6117	4	6.55738	3.22951
Zea mays	ND_MSQTL_107_Chr_03	Zm_B97_2	0	0	0		0		9	0.0264285	0	0	0
Zea mays	ND_MSQTL_107_Chr_03	Zm_B97_2	112	0.328887	50	44.6429	50	100	6	0.017619	0	0	0
Zea mays	ND_MSQTL_107_Chr_03	Zm_B97_2	0	0	0		0		3	0.00880949	0	0	0
Zea mays	ND_MSQTL_107_Chr_03	Zm_B97_2	24	0.0704759	22	91.6667	0	0	2	0.00587299	2	100	0	0	0.666667
Zea mays	ND_MSQTL_107_Chr_03	Zm_B97_2	4	0.011746	3	75	0	0	0	0	0		0		0
Zea mays	ND_MSQTL_107_Chr_03	Zm_B97_2	0	0	0		0		10	0.029365	0	0	0
Zea mays	ND_MSQTL_107_Chr_03	Zm_B97_2	0	0	0		0		27	0.0792854	0	0	0
Zea mays	ND_MSQTL_107_Chr_03	Zm_B97_2	0	0	0		0		3	0.00880949	0	0	0
Zea mays	ND_MSQTL_107_Chr_03	Zm_CML103_2	0	0	0		0		8	0.023492	0	0	0
Zea mays	ND_MSQTL_107_Chr_03	Zm_CML103_2	560	1.64444	74	13.2143	3	4.05405	152	0.446347	27	17.7632	0	0	3.59259
Zea mays	ND_MSQTL_107_Chr_03	Zm_CML103_2	0	0	0		0		0	0	0		0		0
Zea mays	ND_MSQTL_107_Chr_03	Zm_CML103_2	0	0	0		0		11	0.0323014	0	0	0
Zea mays	ND_MSQTL_107_Chr_03	Zm_CML103_2	0	0	0		0		0	0	0		0		0
Zea mays	ND_MSQTL_107_Chr_03	Zm_CML103_2	0	0	0		0		12	0.0352379	0	0	0
Zea mays	ND_MSQTL_107_Chr_03	Zm_CML103_2	0	0	0		0		1	0.0029365	0	0	0		0
Zea mays	ND_MSQTL_107_Chr_03	Zm_CML103_2	0	0	0		0		3	0.00880949	0	0	0
Zea mays	ND_MSQTL_107_Chr_03	Zm_CML228_2	673	1.97626	145	21.5453	8	5.51724	192	0.563807	43	22.3958	2	4.65116	2.95349
Zea mays	ND_MSQTL_107_Chr_03	Zm_CML228_2	0	0	0		0		2	0.00587299	0	0	0
Zea mays	ND_MSQTL_107_Chr_03	Zm_CML228_2	4	0.011746	3	75	0	0	0	0	0		0		0
Zea mays	ND_MSQTL_107_Chr_03	Zm_CML228_2	0	0	0		0		0	0	0		0		0
Zea mays	ND_MSQTL_107_Chr_03	Zm_CML228_2	28	0.0822219	23	82.1429	0	0	3	0.00880949	2	66.6667	0	0	0.666667
Zea mays	ND_MSQTL_107_Chr_03	Zm_CML228_2	0	0	0		0		5	0.0146825	0	0	0
Zea mays	ND_MSQTL_107_Chr_03	Zm_CML228_2	0	0	0		0		9	0.0264285	0	0	0
Zea mays	ND_MSQTL_107_Chr_03	Zm_CML247_2	523	1.53579	122	23.327	5	4.09836	147	0.431665	31	21.0884	1	3.22581	3.16129
Zea mays	ND_MSQTL_107_Chr_03	Zm_CML247_2	0	0	0		0		6	0.017619	0	0	0
Zea mays	ND_MSQTL_107_Chr_03	Zm_CML247_2	35	0.102777	1	2.85714	0	0	3	0.00880949	0	0	0		0
Zea mays	ND_MSQTL_107_Chr_03	Zm_CML247_2	0	0	0		0		0	0	0		0		0
Zea mays	ND_MSQTL_107_Chr_03	Zm_CML247_2	23	0.0675394	23	100	0	0	2	0.00587299	2	100	0	0	0.666667
Zea mays	ND_MSQTL_107_Chr_03	Zm_CML247_2	0	0	0		0		0	0	0		0		0
Zea mays	ND_MSQTL_107_Chr_03	Zm_CML247_2	0	0	0		0		0	0	0		0		0
Zea mays	ND_MSQTL_107_Chr_03	Zm_CML277_2	0	0	0		0		7	0.0205555	0	0	0
Zea mays	ND_MSQTL_107_Chr_03	Zm_CML277_2	93	0.273094	22	23.6559	0	0	10	0.029365	2	20	0	0	1
Zea mays	ND_MSQTL_107_Chr_03	Zm_CML277_2	506	1.48587	136	26.8775	6	4.41176	129	0.378808	37	28.6822	3	8.10811	2.62162
Zea mays	ND_MSQTL_107_Chr_03	Zm_CML277_2	0	0	0		0		2	0.00587299	0	0	0		0
Zea mays	ND_MSQTL_107_Chr_03	Zm_CML277_2	0	0	0		0		0	0	0		0		0
Zea mays	ND_MSQTL_107_Chr_03	Zm_CML277_2	0	0	0		0		1	0.0029365	0	0	0		0
Zea mays	ND_MSQTL_107_Chr_03	Zm_CML322_2	70	0.205555	10	14.2857	0	0	9	0.0264285	1	11.1111	0	0	1
Zea mays	ND_MSQTL_107_Chr_03	Zm_CML322_2	473	1.38896	100	21.1416	1	1	142	0.416982	29	20.4225	0	0	2.96552
Zea mays	ND_MSQTL_107_Chr_03	Zm_CML322_2	0	0	0		0		14	0.0411109	0	0	0
Zea mays	ND_MSQTL_107_Chr_03	Zm_CML322_2	0	0	0		0		0	0	0		0		0
Zea mays	ND_MSQTL_107_Chr_03	Zm_CML322_2	0	0	0		0		0	0	0		0		0
Zea mays	ND_MSQTL_107_Chr_03	Zm_CML322_2	2	0.00587299	2	100	0	0	0	0	0		0		0
Zea mays	ND_MSQTL_107_Chr_03	Zm_CML322_2	0	0	0		0		1	0.0029365	0	0	0		0
Zea mays	ND_MSQTL_107_Chr_03	Zm_CML322_2	0	0	0		0		3	0.00880949	0	0	0
Zea mays	ND_MSQTL_107_Chr_03	Zm_CML333_2	780	2.29047	119	15.2564	5	4.20168	221	0.648965	47	21.267	3	6.38298	3.57447
Zea mays	ND_MSQTL_107_Chr_03	Zm_CML333_2	0	0	0		0		13	0.0381744	0	0	0
Zea mays	ND_MSQTL_107_Chr_03	Zm_CML333_2	0	0	0		0		6	0.017619	0	0	0
Zea mays	ND_MSQTL_107_Chr_03	Zm_CML333_2	0	0	0		0		3	0.00880949	0	0	0
Zea mays	ND_MSQTL_107_Chr_03	Zm_CML333_2	0	0	0		0		1	0.0029365	0	0	0		0
Zea mays	ND_MSQTL_107_Chr_03	Zm_CML52_2	544	1.59745	116	21.3235	0	0	168	0.493331	29	17.2619	0	0	3.31034
Zea mays	ND_MSQTL_107_Chr_03	Zm_CML52_2	0	0	0		0		8	0.023492	0	0	0
Zea mays	ND_MSQTL_107_Chr_03	Zm_CML52_2	0	0	0		0		2	0.00587299	0	0	0
Zea mays	ND_MSQTL_107_Chr_03	Zm_CML52_2	0	0	0		0		3	0.00880949	0	0	0
Zea mays	ND_MSQTL_107_Chr_03	Zm_CML52_2	0	0	0		0		0	0	0		0		0
Zea mays	ND_MSQTL_107_Chr_03	Zm_CML52_2	2	0.00587299	2	100	0	0	0	0	0		0		0
Zea mays	ND_MSQTL_107_Chr_03	Zm_CML52_2	0	0	0		0		3	0.00880949	0	0	0
Zea mays	ND_MSQTL_107_Chr_03	Zm_CML69_2	0	0	0		0		16	0.0469839	0	0	0
Zea mays	ND_MSQTL_107_Chr_03	Zm_CML69_2	65	0.190872	28	43.0769	0	0	4	0.011746	2	50	0	0	1
Zea mays	ND_MSQTL_107_Chr_03	Zm_CML69_2	808	2.37269	143	17.698	6	4.1958	225	0.660711	60	26.6667	3	5	3.31667
Zea mays	ND_MSQTL_107_Chr_03	Zm_CML69_2	0	0	0		0		0	0	0		0		0
Zea mays	ND_MSQTL_107_Chr_03	Zm_CML69_2	0	0	0		0		18	0.0528569	0	0	0
Zea mays	ND_MSQTL_107_Chr_03	Zm_CML69_2	0	0	0		0		2	0.00587299	0	0	0
Zea mays	ND_MSQTL_107_Chr_03	Zm_CML69_2	0	0	0		0		3	0.00880949	0	0	0
Zea mays	ND_MSQTL_107_Chr_03	Zm_CML69_2	0	0	0		0		0	0	0		0		0
Zea mays	ND_MSQTL_107_Chr_03	Zm_CML69_2	0	0	0		0		0	0	0		0		0
Zea mays	ND_MSQTL_107_Chr_03	Zm_CML69_2	0	0	0		0		1	0.0029365	0	0	0		0
Zea mays	ND_MSQTL_107_Chr_03	Zm_EP1_2	637	1.87055	145	22.763	7	4.82759	199	0.584363	55	27.6382	3	5.45455	3.09091
Zea mays	ND_MSQTL_107_Chr_03	Zm_EP1_2	0	0	0		0		15	0.0440474	0	0	0
Zea mays	ND_MSQTL_107_Chr_03	Zm_EP1_2	0	0	0		0		11	0.0323014	0	0	0
Zea mays	ND_MSQTL_107_Chr_03	Zm_EP1_2	0	0	0		0		16	0.0469839	0	0	0
Zea mays	ND_MSQTL_107_Chr_03	Zm_EP1_2	0	0	0		0		4	0.011746	0	0	0		0
Zea mays	ND_MSQTL_107_Chr_03	Zm_EP1_2	0	0	0		0		11	0.0323014	0	0	0
Zea mays	ND_MSQTL_107_Chr_03	Zm_EP1_2	0	0	0		0		0	0	0		0		0
Zea mays	ND_MSQTL_107_Chr_03	Zm_EP1_2	44	0.129206	32	72.7273	0	0	7	0.0205555	6	85.7143	0	0	2.83333
Zea mays	ND_MSQTL_107_Chr_03	Zm_F7_2	572	1.67968	118	20.6294	7	5.9322	138	0.405236	29	21.0145	2	6.89655	3.17241
Zea mays	ND_MSQTL_107_Chr_03	Zm_F7_2	0	0	0		0		13	0.0381744	0	0	0
Zea mays	ND_MSQTL_107_Chr_03	Zm_F7_2	0	0	0		0		0	0	0		0		0
Zea mays	ND_MSQTL_107_Chr_03	Zm_F7_2	0	0	0		0		2	0.00587299	0	0	0
Zea mays	ND_MSQTL_107_Chr_03	Zm_F7_2	0	0	0		0		9	0.0264285	0	0	0
Zea mays	ND_MSQTL_107_Chr_03	Zm_F7_2	0	0	0		0		4	0.011746	0	0	0		0
Zea mays	ND_MSQTL_107_Chr_03	Zm_F7_2	68	0.199682	12	17.6471	0	0	7	0.0205555	1	14.2857	0	0	0.5
Zea mays	ND_MSQTL_107_Chr_03	Zm_F7_2	0	0	0		0		4	0.011746	0	0	0
Zea mays	ND_MSQTL_107_Chr_03	Zm_HP301_2	5	0.0146825	2	40	2	100	4	0.011746	1	25	0	0	2
Zea mays	ND_MSQTL_107_Chr_03	Zm_Ia453_2	0	0	0		0		6	0.017619	0	0	0
Zea mays	ND_MSQTL_107_Chr_03	Zm_Il14H_2	822	2.4138	247	30.0487	17	6.88259	229	0.672457	100	43.6681	9	9	3.16
Zea mays	ND_MSQTL_107_Chr_03	Zm_Il14H_2	0	0	0		0		0	0	0		0		0
Zea mays	ND_MSQTL_107_Chr_03	Zm_Il14H_2	0	0	0		0		17	0.0499204	0	0	0
Zea mays	ND_MSQTL_107_Chr_03	Zm_Il14H_2	0	0	0		0		4	0.011746	0	0	0
Zea mays	ND_MSQTL_107_Chr_03	Zm_Il14H_2	0	0	0		0		5	0.0146825	0	0	0
Zea mays	ND_MSQTL_107_Chr_03	Zm_Il14H_2	0	0	0		0		0	0	0		0		0
Zea mays	ND_MSQTL_107_Chr_03	Zm_Il14H_2	0	0	0		0		11	0.0323014	0	0	0
Zea mays	ND_MSQTL_107_Chr_03	Zm_K0326Y_2	589	1.7296	165	28.0136	9	5.45455	180	0.528569	56	31.1111	3	5.35714	3.33929
Zea mays	ND_MSQTL_107_Chr_03	Zm_K0326Y_2	0	0	0		0		8	0.023492	0	0	0
Zea mays	ND_MSQTL_107_Chr_03	Zm_K0326Y_2	0	0	0		0		1	0.0029365	0	0	0		0
Zea mays	ND_MSQTL_107_Chr_03	Zm_K0326Y_2	0	0	0		0		1	0.0029365	0	0	0		0
Zea mays	ND_MSQTL_107_Chr_03	Zm_K0326Y_2	5	0.0146825	5	100	0	0	1	0.0029365	1	100	0	0	5
Zea mays	ND_MSQTL_107_Chr_03	Zm_K0326Y_2	50	0.146825	50	100	50	100	0	0	0		0		0
Zea mays	ND_MSQTL_107_Chr_03	Zm_Ki11_2	0	0	0		0		1	0.0029365	0	0	0		0
Zea mays	ND_MSQTL_107_Chr_03	Zm_Ki11_2	647	1.89991	140	21.6383	8	5.71429	180	0.528569	41	22.7778	2	4.87805	2.87805
Zea mays	ND_MSQTL_107_Chr_03	Zm_Ki11_2	4	0.011746	3	75	0	0	0	0	0		0		0
Zea mays	ND_MSQTL_107_Chr_03	Zm_Ki11_2	48	0.140952	25	52.0833	25	100	3	0.00880949	0	0	0		0
Zea mays	ND_MSQTL_107_Chr_03	Zm_Ki11_2	0	0	0		0		12	0.0352379	0	0	0
Zea mays	ND_MSQTL_107_Chr_03	Zm_Ki11_2	0	0	0		0		2	0.00587299	0	0	0
Zea mays	ND_MSQTL_107_Chr_03	Zm_Ki11_2	0	0	0		0		2	0.00587299	0	0	0
Zea mays	ND_MSQTL_107_Chr_03	Zm_Ki11_2	28	0.0822219	23	82.1429	0	0	3	0.00880949	2	66.6667	0	0	0.666667
Zea mays	ND_MSQTL_107_Chr_03	Zm_Ki3_2	558	1.63856	103	18.4588	1	0.970874	171	0.502141	33	19.2982	0	0	2.87879
Zea mays	ND_MSQTL_107_Chr_03	Zm_Ki3_2	0	0	0		0		8	0.023492	0	0	0
Zea mays	ND_MSQTL_107_Chr_03	Zm_Ki3_2	0	0	0		0		0	0	0		0		0
Zea mays	ND_MSQTL_107_Chr_03	Zm_Ki3_2	11	0.0323014	2	18.1818	0	0	1	0.0029365	0	0	0		0
Zea mays	ND_MSQTL_107_Chr_03	Zm_Ki3_2	0	0	0		0		0	0	0		0		0
Zea mays	ND_MSQTL_107_Chr_03	Zm_Ki3_2	34	0.0998408	12	35.2941	0	0	4	0.011746	2	50	0	0	2.66667
Zea mays	ND_MSQTL_107_Chr_03	Zm_Ki3_2	0	0	0		0		5	0.0146825	0	0	0
Zea mays	ND_MSQTL_107_Chr_03	Zm_Ki3_2	0	0	0		0		0	0	0		0		0
Zea mays	ND_MSQTL_107_Chr_03	Zm_Ki3_2	0	0	0		0		6	0.017619	0	0	0
Zea mays	ND_MSQTL_107_Chr_03	Zm_Ky21_2	0	0	0		0		19	0.0557934	0	0	0
Zea mays	ND_MSQTL_107_Chr_03	Zm_Ky21_2	92	0.270158	23	25	0	0	10	0.029365	2	20	0	0	1
Zea mays	ND_MSQTL_107_Chr_03	Zm_Ky21_2	757	2.22293	74	9.77543	0	0	180	0.528569	27	15	0	0	2.44444
Zea mays	ND_MSQTL_107_Chr_03	Zm_Ky21_2	75	0.220237	50	66.6667	50	100	2	0.00587299	0	0	0
Zea mays	ND_MSQTL_107_Chr_03	Zm_Ky21_2	0	0	0		0		16	0.0469839	0	0	0
Zea mays	ND_MSQTL_107_Chr_03	Zm_Ky21_2	28	0.0822219	1	3.57143	0	0	3	0.00880949	0	0	0
Zea mays	ND_MSQTL_107_Chr_03	Zm_Ky21_2	0	0	0		0		0	0	0		0		0
Zea mays	ND_MSQTL_107_Chr_03	Zm_LH244_2	0	0	0		0		2	0.00587299	2	100	0	0	1.5
Zea mays	ND_MSQTL_107_Chr_03	Zm_LH244_2	0	0	0		0		0	0	0		0		0
Zea mays	ND_MSQTL_107_Chr_03	Zm_M162W_2	687	2.01737	106	15.4294	7	6.60377	241	0.707695	49	20.332	5	10.2041	3.38776
Zea mays	ND_MSQTL_107_Chr_03	Zm_M162W_2	0	0	0		0		7	0.0205555	0	0	0
Zea mays	ND_MSQTL_107_Chr_03	Zm_M162W_2	0	0	0		0		17	0.0499204	0	0	0
Zea mays	ND_MSQTL_107_Chr_03	Zm_M37W_2	884	2.59586	260	29.4118	11	4.23077	254	0.74587	98	38.5827	7	7.14286	3.29592
Zea mays	ND_MSQTL_107_Chr_03	Zm_M37W_2	0	0	0		0		8	0.023492	0	0	0
Zea mays	ND_MSQTL_107_Chr_03	Zm_M37W_2	0	0	0		0		3	0.00880949	0	0	0		0
Zea mays	ND_MSQTL_107_Chr_03	Zm_M37W_2	0	0	0		0		11	0.0323014	0	0	0
Zea mays	ND_MSQTL_107_Chr_03	Zm_M37W_2	0	0	0		0		9	0.0264285	0	0	0
Zea mays	ND_MSQTL_107_Chr_03	Zm_M37W_2	0	0	0		0		8	0.023492	0	0	0
Zea mays	ND_MSQTL_107_Chr_03	Zm_M37W_2	0	0	0		0		1	0.0029365	0	0	0		0
Zea mays	ND_MSQTL_107_Chr_03	Zm_M37W_2	152	0.446347	37	24.3421	25	67.5676	10	0.029365	2	20	0	0	4
Zea mays	ND_MSQTL_107_Chr_03	Zm_Mo18W_2	0	0	0		0		10	0.029365	0	0	0
Zea mays	ND_MSQTL_107_Chr_03	Zm_Mo18W_2	0	0	0		0		13	0.0381744	0	0	0
Zea mays	ND_MSQTL_107_Chr_03	Zm_Mo18W_2	633	1.8588	133	21.0111	16	12.0301	164	0.481585	35	21.3415	2	5.71429	3.45714
Zea mays	ND_MSQTL_107_Chr_03	Zm_Mo18W_2	0	0	0		0		9	0.0264285	0	0	0
Zea mays	ND_MSQTL_107_Chr_03	Zm_Mo18W_2	0	0	0		0		0	0	0		0		0
Zea mays	ND_MSQTL_107_Chr_03	Zm_Mo18W_2	2	0.00587299	1	50	0	0	1	0.0029365	0	0	0		0
Zea mays	ND_MSQTL_107_Chr_03	Zm_Mo18W_2	0	0	0		0		3	0.00880949	0	0	0
Zea mays	ND_MSQTL_107_Chr_03	Zm_Ms71_2	626	1.83825	125	19.9681	6	4.8	192	0.563807	62	32.2917	3	4.83871	3.30645
Zea mays	ND_MSQTL_107_Chr_03	Zm_Ms71_2	0	0	0		0		1	0.0029365	0	0	0		0
Zea mays	ND_MSQTL_107_Chr_03	Zm_Ms71_2	0	0	0		0		10	0.029365	0	0	0
Zea mays	ND_MSQTL_107_Chr_03	Zm_Ms71_2	0	0	0		0		3	0.00880949	0	0	0
Zea mays	ND_MSQTL_107_Chr_03	Zm_Ms71_2	22	0.0646029	22	100	0	0	2	0.00587299	2	100	0	0	0.666667
Zea mays	ND_MSQTL_107_Chr_03	Zm_NC350_2	515	1.5123	115	22.3301	5	4.34783	165	0.484522	29	17.5758	1	3.44828	2.96552
Zea mays	ND_MSQTL_107_Chr_03	Zm_NC350_2	0	0	0		0		0	0	0		0		0
Zea mays	ND_MSQTL_107_Chr_03	Zm_NC350_2	0	0	0		0		3	0.00880949	0	0	0		0
Zea mays	ND_MSQTL_107_Chr_03	Zm_NC350_2	0	0	0		0		0	0	0		0		0
Zea mays	ND_MSQTL_107_Chr_03	Zm_NC350_2	1	0.0029365	1	100	0	0	0	0	0		0		0
Zea mays	ND_MSQTL_107_Chr_03	Zm_NC350_2	0	0	0		0		3	0.00880949	0	0	0
Zea mays	ND_MSQTL_107_Chr_03	Zm_NC350_2	0	0	0		0		5	0.0146825	0	0	0
Zea mays	ND_MSQTL_107_Chr_03	Zm_NC358_2	674	1.9792	119	17.6558	7	5.88235	165	0.484522	25	15.1515	4	16	3.28
Zea mays	ND_MSQTL_107_Chr_03	Zm_NC358_2	0	0	0		0		0	0	0		0		0
Zea mays	ND_MSQTL_107_Chr_03	Zm_NC358_2	0	0	0		0		11	0.0323014	0	0	0
Zea mays	ND_MSQTL_107_Chr_03	Zm_NC358_2	16	0.0469839	14	87.5	0	0	1	0.0029365	1	100	0	0	3.5
Zea mays	ND_MSQTL_107_Chr_03	Zm_NC358_2	0	0	0		0		0	0	0		0		0
Zea mays	ND_MSQTL_107_Chr_03	Zm_NC358_2	0	0	0		0		1	0.0029365	0	0	0		0
Zea mays	ND_MSQTL_107_Chr_03	Zm_Oh43_2	0	0	0		0		3	0.00880949	1	33.3333	0	0	1
Zea mays	ND_MSQTL_107_Chr_03	Zm_Oh7B_2	656	1.92634	127	19.3598	8	6.29921	202	0.593172	63	31.1881	4	6.34921	3.26984
Zea mays	ND_MSQTL_107_Chr_03	Zm_Oh7B_2	0	0	0		0		1	0.0029365	0	0	0		0
Zea mays	ND_MSQTL_107_Chr_03	Zm_Oh7B_2	0	0	0		0		1	0.0029365	0	0	0		0
Zea mays	ND_MSQTL_107_Chr_03	Zm_Oh7B_2	41	0.120396	10	24.3902	0	0	3	0.00880949	0	0	0		0
Zea mays	ND_MSQTL_107_Chr_03	Zm_Oh7B_2	0	0	0		0		8	0.023492	0	0	0
Zea mays	ND_MSQTL_107_Chr_03	Zm_Oh7B_2	0	0	0		0		11	0.0323014	0	0	0
Zea mays	ND_MSQTL_107_Chr_03	Zm_Oh7B_2	0	0	0		0		1	0.0029365	0	0	0		0
Zea mays	ND_MSQTL_107_Chr_03	Zm_Oh7B_2	15	0.0440474	15	100	0	0	1	0.0029365	1	100	0	0	3.5
Zea mays	ND_MSQTL_107_Chr_03	Zm_P39_2	998	2.93062	251	25.1503	21	8.36653	272	0.798727	95	34.9265	8	8.42105	3.13684
Zea mays	ND_MSQTL_107_Chr_03	Zm_P39_2	0	0	0		0		9	0.0264285	0	0	0
Zea mays	ND_MSQTL_107_Chr_03	Zm_P39_2	0	0	0		0		6	0.017619	0	0	0
Zea mays	ND_MSQTL_107_Chr_03	Zm_P39_2	0	0	0		0		14	0.0411109	0	0	0
Zea mays	ND_MSQTL_107_Chr_03	Zm_P39_2	63	0.184999	3	4.7619	0	0	2	0.00587299	0	0	0		0
Zea mays	ND_MSQTL_107_Chr_03	Zm_P39_2	0	0	0		0		0	0	0		0		0
Zea mays	ND_MSQTL_107_Chr_03	Zm_Tx303_2	0	0	0		0		1	0.0029365	0	0	0		0
Zea mays	ND_MSQTL_107_Chr_03	Zm_Tx303_2	65	0.190872	25	38.4615	0	0	3	0.00880949	1	33.3333	0	0	1
Zea mays	ND_MSQTL_107_Chr_03	Zm_Tx303_2	672	1.97332	115	17.1131	5	4.34783	209	0.613728	60	28.7081	3	5	3.25
Zea mays	ND_MSQTL_107_Chr_03	Zm_Tx303_2	0	0	0		0		2	0.00587299	0	0	0		0
Zea mays	ND_MSQTL_107_Chr_03	Zm_Tx303_2	0	0	0		0		1	0.0029365	0	0	0		0
Zea mays	ND_MSQTL_107_Chr_03	Zm_Tx303_2	0	0	0		0		10	0.029365	0	0	0
Zea mays	ND_MSQTL_107_Chr_03	Zm_Tx303_2	0	0	0		0		6	0.017619	0	0	0
Zea mays	ND_MSQTL_107_Chr_03	Zm_Tx303_2	0	0	0		0		0	0	0		0		0
Zea mays	ND_MSQTL_107_Chr_03	Zm_Tx303_2	0	0	0		0		27	0.0792854	0	0	0
Zea mays	ND_MSQTL_107_Chr_03	Zm_Tzi8_2	789	2.31689	99	12.5475	4	4.0404	203	0.596109	31	15.2709	1	3.22581	3.32258
Zea mays	ND_MSQTL_107_Chr_03	Zm_Tzi8_2	0	0	0		0		2	0.00587299	0	0	0
Zea mays	ND_MSQTL_107_Chr_03	Zm_Tzi8_2	93	0.273094	51	54.8387	51	100	5	0.0146825	0	0	0
Zea mays	ND_MSQTL_107_Chr_03	Zm_Tzi8_2	0	0	0		0		0	0	0		0		0
Zea mays	ND_MSQTL_107_Chr_08	Zm_A188_2	577	0.71702	52	9.01213	50	96.1538	309	0.383985	18	5.82524	17	94.4444	4.94444
Zea mays	ND_MSQTL_107_Chr_08	Zm_A188_2	0	0	0		0		0	0	0		0		0
Zea mays	ND_MSQTL_107_Chr_08	Zm_A188_2	0	0	0		0		0	0	0		0		0
Zea mays	ND_MSQTL_107_Chr_08	Zm_A188_2	0	0	0		0		1	0.00124267	0	0	0		0
Zea mays	ND_MSQTL_107_Chr_08	Zm_B97_2	1273	1.58192	251	19.7172	214	85.259	257	0.319366	23	8.94942	19	82.6087	3.86957
Zea mays	ND_MSQTL_107_Chr_08	Zm_B97_2	0	0	0		0		6	0.00745602	0	0	0
Zea mays	ND_MSQTL_107_Chr_08	Zm_B97_2	0	0	0		0		2	0.00248534	0	0	0
Zea mays	ND_MSQTL_107_Chr_08	Zm_B97_2	0	0	0		0		39	0.0484641	0	0	0
Zea mays	ND_MSQTL_107_Chr_08	Zm_B97_2	0	0	0		0		6	0.00745602	0	0	0
Zea mays	ND_MSQTL_107_Chr_08	Zm_B97_2	0	0	0		0		6	0.00745602	0	0	0
Zea mays	ND_MSQTL_107_Chr_08	Zm_B97_2	0	0	0		0		1	0.00124267	0	0	0		0
Zea mays	ND_MSQTL_107_Chr_08	Zm_B97_2	0	0	0		0		18	0.0223681	0	0	0
Zea mays	ND_MSQTL_107_Chr_08	Zm_B97_2	0	0	0		0		16	0.0198827	0	0	0
Zea mays	ND_MSQTL_107_Chr_08	Zm_CML103_2	1760	2.1871	339	19.2614	259	76.4012	298	0.370316	31	10.4027	24	77.4194	3.19355
Zea mays	ND_MSQTL_107_Chr_08	Zm_CML103_2	0	0	0		0		31	0.0385228	0	0	0
Zea mays	ND_MSQTL_107_Chr_08	Zm_CML103_2	0	0	0		0		11	0.0136694	0	0	0
Zea mays	ND_MSQTL_107_Chr_08	Zm_CML103_2	0	0	0		0		8	0.00994136	0	0	0
Zea mays	ND_MSQTL_107_Chr_08	Zm_CML103_2	0	0	0		0		6	0.00745602	0	0	0
Zea mays	ND_MSQTL_107_Chr_08	Zm_CML103_2	0	0	0		0		2	0.00248534	0	0	0
Zea mays	ND_MSQTL_107_Chr_08	Zm_CML103_2	0	0	0		0		0	0	0		0		0
Zea mays	ND_MSQTL_107_Chr_08	Zm_CML103_2	0	0	0		0		0	0	0		0		0
Zea mays	ND_MSQTL_107_Chr_08	Zm_CML103_2	0	0	0		0		2	0.00248534	0	0	0
Zea mays	ND_MSQTL_107_Chr_08	Zm_CML228_2	1135	1.41043	174	15.3304	88	50.5747	297	0.369073	48	16.1616	33	68.75	3.52083
Zea mays	ND_MSQTL_107_Chr_08	Zm_CML228_2	0	0	0		0		14	0.0173974	0	0	0
Zea mays	ND_MSQTL_107_Chr_08	Zm_CML228_2	0	0	0		0		34	0.0422508	0	0	0
Zea mays	ND_MSQTL_107_Chr_08	Zm_CML228_2	0	0	0		0		2	0.00248534	0	0	0		0
Zea mays	ND_MSQTL_107_Chr_08	Zm_CML228_2	0	0	0		0		13	0.0161547	0	0	0
Zea mays	ND_MSQTL_107_Chr_08	Zm_CML228_2	0	0	0		0		4	0.00497068	0	0	0
Zea mays	ND_MSQTL_107_Chr_08	Zm_CML228_2	0	0	0		0		2	0.00248534	0	0	0
Zea mays	ND_MSQTL_107_Chr_08	Zm_CML228_2	0	0	0		0		8	0.00994136	0	0	0
Zea mays	ND_MSQTL_107_Chr_08	Zm_CML247_2	1519	1.88762	282	18.5648	199	70.5674	293	0.364102	31	10.5802	12	38.7097	2.70968
Zea mays	ND_MSQTL_107_Chr_08	Zm_CML247_2	0	0	0		0		2	0.00248534	0	0	0		0
Zea mays	ND_MSQTL_107_Chr_08	Zm_CML247_2	0	0	0		0		0	0	0		0		0
Zea mays	ND_MSQTL_107_Chr_08	Zm_CML247_2	0	0	0		0		32	0.0397654	0	0	0
Zea mays	ND_MSQTL_107_Chr_08	Zm_CML247_2	0	0	0		0		27	0.0335521	0	0	0
Zea mays	ND_MSQTL_107_Chr_08	Zm_CML247_2	0	0	0		0		14	0.0173974	0	0	0
Zea mays	ND_MSQTL_107_Chr_08	Zm_CML247_2	0	0	0		0		1	0.00124267	0	0	0		0
Zea mays	ND_MSQTL_107_Chr_08	Zm_CML247_2	0	0	0		0		18	0.0223681	0	0	0
Zea mays	ND_MSQTL_107_Chr_08	Zm_CML247_2	0	0	0		0		7	0.00869869	0	0	0
Zea mays	ND_MSQTL_107_Chr_08	Zm_CML247_2	0	0	0		0		7	0.00869869	0	0	0
Zea mays	ND_MSQTL_107_Chr_08	Zm_CML277_2	1366	1.69749	164	12.0059	151	92.0732	304	0.377772	24	7.89474	17	70.8333	3.25
Zea mays	ND_MSQTL_107_Chr_08	Zm_CML277_2	0	0	0		0		0	0	0		0		0
Zea mays	ND_MSQTL_107_Chr_08	Zm_CML277_2	0	0	0		0		3	0.00372801	0	0	0
Zea mays	ND_MSQTL_107_Chr_08	Zm_CML277_2	0	0	0		0		6	0.00745602	0	0	0
Zea mays	ND_MSQTL_107_Chr_08	Zm_CML277_2	0	0	0		0		6	0.00745602	0	0	0		0
Zea mays	ND_MSQTL_107_Chr_08	Zm_CML277_2	0	0	0		0		9	0.011184	0	0	0
Zea mays	ND_MSQTL_107_Chr_08	Zm_CML277_2	0	0	0		0		3	0.00372801	0	0	0		0
Zea mays	ND_MSQTL_107_Chr_08	Zm_CML277_2	0	0	0		0		6	0.00745602	0	0	0
Zea mays	ND_MSQTL_107_Chr_08	Zm_CML322_2	501	0.622578	72	14.3713	25	34.7222	175	0.217467	15	8.57143	8	53.3333	2.4
Zea mays	ND_MSQTL_107_Chr_08	Zm_CML322_2	0	0	0		0		6	0.00745602	0	0	0		0
Zea mays	ND_MSQTL_107_Chr_08	Zm_CML322_2	0	0	0		0		0	0	0		0		0
Zea mays	ND_MSQTL_107_Chr_08	Zm_CML322_2	0	0	0		0		1	0.00124267	0	0	0		0
Zea mays	ND_MSQTL_107_Chr_08	Zm_CML322_2	0	0	0		0		8	0.00994136	0	0	0
Zea mays	ND_MSQTL_107_Chr_08	Zm_CML322_2	0	0	0		0		6	0.00745602	0	0	0
Zea mays	ND_MSQTL_107_Chr_08	Zm_CML322_2	0	0	0		0		2	0.00248534	0	0	0		0
Zea mays	ND_MSQTL_107_Chr_08	Zm_CML322_2	0	0	0		0		2	0.00248534	0	0	0		0
Zea mays	ND_MSQTL_107_Chr_08	Zm_CML333_2	1609	1.99946	298	18.5208	228	76.5101	351	0.436177	28	7.97721	21	75	3.10714
Zea mays	ND_MSQTL_107_Chr_08	Zm_CML333_2	0	0	0		0		15	0.01864	0	0	0
Zea mays	ND_MSQTL_107_Chr_08	Zm_CML333_2	0	0	0		0		7	0.00869869	0	0	0
Zea mays	ND_MSQTL_107_Chr_08	Zm_CML333_2	0	0	0		0		8	0.00994136	0	0	0
Zea mays	ND_MSQTL_107_Chr_08	Zm_CML333_2	0	0	0		0		2	0.00248534	0	0	0		0
Zea mays	ND_MSQTL_107_Chr_08	Zm_CML333_2	0	0	0		0		1	0.00124267	0	0	0		0
Zea mays	ND_MSQTL_107_Chr_08	Zm_CML333_2	0	0	0		0		13	0.0161547	0	0	0
Zea mays	ND_MSQTL_107_Chr_08	Zm_CML333_2	0	0	0		0		11	0.0136694	0	0	0
Zea mays	ND_MSQTL_107_Chr_08	Zm_CML333_2	0	0	0		0		0	0	0		0		0
Zea mays	ND_MSQTL_107_Chr_08	Zm_CML52_2	1552	1.92862	265	17.0747	185	69.8113	305	0.379014	16	5.2459	8	50	3
Zea mays	ND_MSQTL_107_Chr_08	Zm_CML52_2	0	0	0		0		8	0.00994136	0	0	0
Zea mays	ND_MSQTL_107_Chr_08	Zm_CML52_2	0	0	0		0		28	0.0347948	0	0	0
Zea mays	ND_MSQTL_107_Chr_08	Zm_CML52_2	0	0	0		0		16	0.0198827	0	0	0
Zea mays	ND_MSQTL_107_Chr_08	Zm_CML52_2	0	0	0		0		26	0.0323094	0	0	0
Zea mays	ND_MSQTL_107_Chr_08	Zm_CML52_2	0	0	0		0		2	0.00248534	0	0	0
Zea mays	ND_MSQTL_107_Chr_08	Zm_CML52_2	0	0	0		0		7	0.00869869	0	0	0
Zea mays	ND_MSQTL_107_Chr_08	Zm_CML52_2	0	0	0		0		4	0.00497068	0	0	0
Zea mays	ND_MSQTL_107_Chr_08	Zm_CML52_2	0	0	0		0		8	0.00994136	0	0	0
Zea mays	ND_MSQTL_107_Chr_08	Zm_CML69_2	1387	1.72358	214	15.429	172	80.3738	235	0.292027	9	3.82979	7	77.7778	2.22222
Zea mays	ND_MSQTL_107_Chr_08	Zm_CML69_2	0	0	0		0		8	0.00994136	0	0	0
Zea mays	ND_MSQTL_107_Chr_08	Zm_CML69_2	0	0	0		0		5	0.00621335	0	0	0
Zea mays	ND_MSQTL_107_Chr_08	Zm_CML69_2	0	0	0		0		5	0.00621335	0	0	0
Zea mays	ND_MSQTL_107_Chr_08	Zm_CML69_2	0	0	0		0		6	0.00745602	0	0	0		0
Zea mays	ND_MSQTL_107_Chr_08	Zm_CML69_2	0	0	0		0		4	0.00497068	0	0	0
Zea mays	ND_MSQTL_107_Chr_08	Zm_CML69_2	0	0	0		0		20	0.0248534	0	0	0
Zea mays	ND_MSQTL_107_Chr_08	Zm_CML69_2	0	0	0		0		2	0.00248534	0	0	0		0
Zea mays	ND_MSQTL_107_Chr_08	Zm_EP1_2	1603	1.992	368	22.957	251	68.2065	330	0.410081	23	6.9697	15	65.2174	2.26087
Zea mays	ND_MSQTL_107_Chr_08	Zm_EP1_2	0	0	0		0		3	0.00372801	0	0	0
Zea mays	ND_MSQTL_107_Chr_08	Zm_EP1_2	0	0	0		0		9	0.011184	0	0	0
Zea mays	ND_MSQTL_107_Chr_08	Zm_EP1_2	0	0	0		0		18	0.0223681	0	0	0
Zea mays	ND_MSQTL_107_Chr_08	Zm_EP1_2	0	0	0		0		4	0.00497068	0	0	0		0
Zea mays	ND_MSQTL_107_Chr_08	Zm_EP1_2	0	0	0		0		3	0.00372801	0	0	0
Zea mays	ND_MSQTL_107_Chr_08	Zm_EP1_2	0	0	0		0		7	0.00869869	0	0	0
Zea mays	ND_MSQTL_107_Chr_08	Zm_EP1_2	0	0	0		0		5	0.00621335	0	0	0
Zea mays	ND_MSQTL_107_Chr_08	Zm_EP1_2	0	0	0		0		6	0.00745602	0	0	0
Zea mays	ND_MSQTL_107_Chr_08	Zm_F7_2	810	1.00656	98	12.0988	62	63.2653	260	0.323094	22	8.46154	15	68.1818	4.72727
Zea mays	ND_MSQTL_107_Chr_08	Zm_F7_2	0	0	0		0		4	0.00497068	0	0	0
Zea mays	ND_MSQTL_107_Chr_08	Zm_F7_2	489	0.607666	158	32.3108	114	72.1519	17	0.0211254	3	17.6471	1	33.3333	1
Zea mays	ND_MSQTL_107_Chr_08	Zm_F7_2	0	0	0		0		14	0.0173974	0	0	0
Zea mays	ND_MSQTL_107_Chr_08	Zm_F7_2	0	0	0		0		6	0.00745602	0	0	0
Zea mays	ND_MSQTL_107_Chr_08	Zm_F7_2	0	0	0		0		3	0.00372801	0	0	0
Zea mays	ND_MSQTL_107_Chr_08	Zm_F7_2	0	0	0		0		8	0.00994136	0	0	0
Zea mays	ND_MSQTL_107_Chr_08	Zm_F7_2	0	0	0		0		3	0.00372801	0	0	0		0
Zea mays	ND_MSQTL_107_Chr_08	Zm_F7_2	0	0	0		0		9	0.011184	0	0	0
Zea mays	ND_MSQTL_107_Chr_08	Zm_F7_2	0	0	0		0		2	0.00248534	0	0	0		0
Zea mays	ND_MSQTL_107_Chr_08	Zm_HP301_2	480	0.596482	53	11.0417	51	96.2264	182	0.226166	18	9.89011	17	94.4444	4.72222
Zea mays	ND_MSQTL_107_Chr_08	Zm_HP301_2	0	0	0		0		7	0.00869869	0	0	0
Zea mays	ND_MSQTL_107_Chr_08	Zm_HP301_2	0	0	0		0		9	0.011184	0	0	0		0
Zea mays	ND_MSQTL_107_Chr_08	Zm_HP301_2	0	0	0		0		12	0.014912	0	0	0
Zea mays	ND_MSQTL_107_Chr_08	Zm_HP301_2	394	0.489612	158	40.1015	122	77.2152	11	0.0136694	4	36.3636	2	50	1.5
Zea mays	ND_MSQTL_107_Chr_08	Zm_HP301_2	0	0	0		0		10	0.0124267	0	0	0
Zea mays	ND_MSQTL_107_Chr_08	Zm_HP301_2	0	0	0		0		3	0.00372801	0	0	0		0
Zea mays	ND_MSQTL_107_Chr_08	Zm_HP301_2	0	0	0		0		3	0.00372801	0	0	0		0
Zea mays	ND_MSQTL_107_Chr_08	Zm_HP301_2	0	0	0		0		0	0	0		0		0
Zea mays	ND_MSQTL_107_Chr_08	Zm_Ia453_2	1488	1.84909	154	10.3495	119	77.2727	269	0.334278	38	14.1264	26	68.4211	3.52632
Zea mays	ND_MSQTL_107_Chr_08	Zm_Ia453_2	0	0	0		0		6	0.00745602	0	0	0
Zea mays	ND_MSQTL_107_Chr_08	Zm_Ia453_2	0	0	0		0		4	0.00497068	0	0	0
Zea mays	ND_MSQTL_107_Chr_08	Zm_Ia453_2	0	0	0		0		8	0.00994136	0	0	0
Zea mays	ND_MSQTL_107_Chr_08	Zm_Ia453_2	0	0	0		0		14	0.0173974	0	0	0
Zea mays	ND_MSQTL_107_Chr_08	Zm_Ia453_2	0	0	0		0		2	0.00248534	0	0	0		0
Zea mays	ND_MSQTL_107_Chr_08	Zm_Ia453_2	0	0	0		0		21	0.0260961	0	0	0
Zea mays	ND_MSQTL_107_Chr_08	Zm_Il14H_2	1318	1.63784	113	8.5736	68	60.177	305	0.379014	20	6.55738	15	75	3.85
Zea mays	ND_MSQTL_107_Chr_08	Zm_Il14H_2	0	0	0		0		15	0.01864	0	0	0
Zea mays	ND_MSQTL_107_Chr_08	Zm_Il14H_2	0	0	0		0		23	0.0285814	0	0	0
Zea mays	ND_MSQTL_107_Chr_08	Zm_Il14H_2	0	0	0		0		8	0.00994136	0	0	0
Zea mays	ND_MSQTL_107_Chr_08	Zm_Il14H_2	0	0	0		0		0	0	0		0		0
Zea mays	ND_MSQTL_107_Chr_08	Zm_Il14H_2	0	0	0		0		10	0.0124267	0	0	0
Zea mays	ND_MSQTL_107_Chr_08	Zm_Il14H_2	0	0	0		0		5	0.00621335	0	0	0
Zea mays	ND_MSQTL_107_Chr_08	Zm_Il14H_2	0	0	0		0		11	0.0136694	0	0	0
Zea mays	ND_MSQTL_107_Chr_08	Zm_Il14H_2	0	0	0		0		7	0.00869869	0	0	0
Zea mays	ND_MSQTL_107_Chr_08	Zm_K0326Y_2	642	0.797794	46	7.16511	36	78.2609	270	0.335521	22	8.14815	18	81.8182	6.04545
Zea mays	ND_MSQTL_107_Chr_08	Zm_K0326Y_2	0	0	0		0		16	0.0198827	0	0	0
Zea mays	ND_MSQTL_107_Chr_08	Zm_K0326Y_2	0	0	0		0		16	0.0198827	0	0	0
Zea mays	ND_MSQTL_107_Chr_08	Zm_K0326Y_2	0	0	0		0		2	0.00248534	0	0	0
Zea mays	ND_MSQTL_107_Chr_08	Zm_K0326Y_2	0	0	0		0		3	0.00372801	0	0	0
Zea mays	ND_MSQTL_107_Chr_08	Zm_K0326Y_2	0	0	0		0		3	0.00372801	0	0	0		0
Zea mays	ND_MSQTL_107_Chr_08	Zm_K0326Y_2	0	0	0		0		0	0	0		0		0
Zea mays	ND_MSQTL_107_Chr_08	Zm_K0326Y_2	0	0	0		0		5	0.00621335	0	0	0
Zea mays	ND_MSQTL_107_Chr_08	Zm_K0326Y_2	0	0	0		0		3	0.00372801	0	0	0
Zea mays	ND_MSQTL_107_Chr_08	Zm_Ki11_2	0	0	0		0		5	0.00621335	0	0	0
Zea mays	ND_MSQTL_107_Chr_08	Zm_Ki11_2	0	0	0		0		3	0.00372801	0	0	0
Zea mays	ND_MSQTL_107_Chr_08	Zm_Ki11_2	0	0	0		0		1	0.00124267	0	0	0		0
Zea mays	ND_MSQTL_107_Chr_08	Zm_Ki11_2	681	0.846258	75	11.0132	64	85.3333	252	0.313153	26	10.3175	22	84.6154	4.11538
Zea mays	ND_MSQTL_107_Chr_08	Zm_Ki11_2	0	0	0		0		0	0	0		0		0
Zea mays	ND_MSQTL_107_Chr_08	Zm_Ki11_2	0	0	0		0		3	0.00372801	0	0	0
Zea mays	ND_MSQTL_107_Chr_08	Zm_Ki11_2	0	0	0		0		8	0.00994136	0	0	0
Zea mays	ND_MSQTL_107_Chr_08	Zm_Ki11_2	0	0	0		0		6	0.00745602	0	0	0
Zea mays	ND_MSQTL_107_Chr_08	Zm_Ki3_2	1469	1.82548	336	22.8727	250	74.4048	302	0.375286	23	7.61589	16	69.5652	3
Zea mays	ND_MSQTL_107_Chr_08	Zm_Ki3_2	0	0	0		0		1	0.00124267	0	0	0		0
Zea mays	ND_MSQTL_107_Chr_08	Zm_Ki3_2	0	0	0		0		8	0.00994136	0	0	0		0
Zea mays	ND_MSQTL_107_Chr_08	Zm_Ki3_2	0	0	0		0		3	0.00372801	0	0	0
Zea mays	ND_MSQTL_107_Chr_08	Zm_Ki3_2	0	0	0		0		28	0.0347948	0	0	0
Zea mays	ND_MSQTL_107_Chr_08	Zm_Ki3_2	0	0	0		0		4	0.00497068	0	0	0
Zea mays	ND_MSQTL_107_Chr_08	Zm_Ki3_2	0	0	0		0		2	0.00248534	0	0	0		0
Zea mays	ND_MSQTL_107_Chr_08	Zm_Ki3_2	0	0	0		0		1	0.00124267	0	0	0		0
Zea mays	ND_MSQTL_107_Chr_08	Zm_Ki3_2	0	0	0		0		3	0.00372801	0	0	0		0
Zea mays	ND_MSQTL_107_Chr_08	Zm_Ki3_2	0	0	0		0		10	0.0124267	0	0	0
Zea mays	ND_MSQTL_107_Chr_08	Zm_Ky21_2	1025	1.27374	51	4.97561	49	96.0784	365	0.453574	18	4.93151	16	88.8889	4.66667
Zea mays	ND_MSQTL_107_Chr_08	Zm_Ky21_2	0	0	0		0		0	0	0		0		0
Zea mays	ND_MSQTL_107_Chr_08	Zm_Ky21_2	374	0.464759	107	28.6096	88	82.243	10	0.0124267	2	20	1	50	2
Zea mays	ND_MSQTL_107_Chr_08	Zm_Ky21_2	0	0	0		0		10	0.0124267	0	0	0
Zea mays	ND_MSQTL_107_Chr_08	Zm_Ky21_2	0	0	0		0		4	0.00497068	0	0	0		0
Zea mays	ND_MSQTL_107_Chr_08	Zm_Ky21_2	0	0	0		0		0	0	0		0		0
Zea mays	ND_MSQTL_107_Chr_08	Zm_Ky21_2	0	0	0		0		8	0.00994136	0	0	0
Zea mays	ND_MSQTL_107_Chr_08	Zm_Ky21_2	0	0	0		0		2	0.00248534	0	0	0		0
Zea mays	ND_MSQTL_107_Chr_08	Zm_LH244_2	898	1.11592	74	8.24053	52	70.2703	176	0.21871	9	5.11364	6	66.6667	3.44444
Zea mays	ND_MSQTL_107_Chr_08	Zm_LH244_2	0	0	0		0		0	0	0		0		0
Zea mays	ND_MSQTL_107_Chr_08	Zm_LH244_2	0	0	0		0		3	0.00372801	0	0	0		0
Zea mays	ND_MSQTL_107_Chr_08	Zm_LH244_2	0	0	0		0		0	0	0		0		0
Zea mays	ND_MSQTL_107_Chr_08	Zm_LH244_2	0	0	0		0		8	0.00994136	0	0	0
Zea mays	ND_MSQTL_107_Chr_08	Zm_LH244_2	0	0	0		0		11	0.0136694	0	0	0
Zea mays	ND_MSQTL_107_Chr_08	Zm_LH244_2	0	0	0		0		2	0.00248534	0	0	0
Zea mays	ND_MSQTL_107_Chr_08	Zm_LH244_2	0	0	0		0		11	0.0136694	0	0	0
Zea mays	ND_MSQTL_107_Chr_08	Zm_M162W_2	1329	1.65151	155	11.6629	91	58.7097	338	0.420022	31	9.1716	21	67.7419	3.09677
Zea mays	ND_MSQTL_107_Chr_08	Zm_M162W_2	0	0	0		0		0	0	0		0		0
Zea mays	ND_MSQTL_107_Chr_08	Zm_M162W_2	0	0	0		0		16	0.0198827	0	0	0
Zea mays	ND_MSQTL_107_Chr_08	Zm_M162W_2	0	0	0		0		3	0.00372801	0	0	0		0
Zea mays	ND_MSQTL_107_Chr_08	Zm_M162W_2	0	0	0		0		0	0	0		0		0
Zea mays	ND_MSQTL_107_Chr_08	Zm_M162W_2	0	0	0		0		6	0.00745602	0	0	0
Zea mays	ND_MSQTL_107_Chr_08	Zm_M162W_2	0	0	0		0		20	0.0248534	0	0	0
Zea mays	ND_MSQTL_107_Chr_08	Zm_M162W_2	0	0	0		0		1	0.00124267	0	0	0		0
Zea mays	ND_MSQTL_107_Chr_08	Zm_M162W_2	0	0	0		0		10	0.0124267	0	0	0
Zea mays	ND_MSQTL_107_Chr_08	Zm_M37W_2	765	0.950642	296	38.6928	226	76.3514	104	0.129238	13	12.5	10	76.9231	1.76923
Zea mays	ND_MSQTL_107_Chr_08	Zm_M37W_2	0	0	0		0		1	0.00124267	0	0	0		0
Zea mays	ND_MSQTL_107_Chr_08	Zm_M37W_2	0	0	0		0		10	0.0124267	0	0	0
Zea mays	ND_MSQTL_107_Chr_08	Zm_M37W_2	0	0	0		0		0	0	0		0		0
Zea mays	ND_MSQTL_107_Chr_08	Zm_M37W_2	0	0	0		0		2	0.00248534	0	0	0		0
Zea mays	ND_MSQTL_107_Chr_08	Zm_M37W_2	0	0	0		0		9	0.011184	0	0	0
Zea mays	ND_MSQTL_107_Chr_08	Zm_M37W_2	0	0	0		0		1	0.00124267	0	0	0		0
Zea mays	ND_MSQTL_107_Chr_08	Zm_Mo18W_2	976	1.21285	109	11.168	69	63.3028	316	0.392684	31	9.81013	26	83.871	3.54839
Zea mays	ND_MSQTL_107_Chr_08	Zm_Mo18W_2	0	0	0		0		25	0.0310667	0	0	0
Zea mays	ND_MSQTL_107_Chr_08	Zm_Mo18W_2	0	0	0		0		10	0.0124267	0	0	0
Zea mays	ND_MSQTL_107_Chr_08	Zm_Mo18W_2	0	0	0		0		3	0.00372801	0	0	0		0
Zea mays	ND_MSQTL_107_Chr_08	Zm_Mo18W_2	0	0	0		0		0	0	0		0		0
Zea mays	ND_MSQTL_107_Chr_08	Zm_Mo18W_2	0	0	0		0		0	0	0		0		0
Zea mays	ND_MSQTL_107_Chr_08	Zm_Mo18W_2	0	0	0		0		11	0.0136694	0	0	0
Zea mays	ND_MSQTL_107_Chr_08	Zm_Mo18W_2	0	0	0		0		5	0.00621335	0	0	0
Zea mays	ND_MSQTL_107_Chr_08	Zm_Mo18W_2	0	0	0		0		5	0.00621335	0	0	0
Zea mays	ND_MSQTL_107_Chr_08	Zm_Ms71_2	786	0.976738	90	11.4504	55	61.1111	283	0.351676	25	8.83392	15	60	4.44
Zea mays	ND_MSQTL_107_Chr_08	Zm_Ms71_2	0	0	0		0		8	0.00994136	0	0	0
Zea mays	ND_MSQTL_107_Chr_08	Zm_Ms71_2	0	0	0		0		4	0.00497068	0	0	0
Zea mays	ND_MSQTL_107_Chr_08	Zm_Ms71_2	130	0.161547	8	6.15385	8	100	34	0.0422508	0	0	0
Zea mays	ND_MSQTL_107_Chr_08	Zm_Ms71_2	0	0	0		0		16	0.0198827	0	0	0
Zea mays	ND_MSQTL_107_Chr_08	Zm_Ms71_2	0	0	0		0		3	0.00372801	0	0	0		0
Zea mays	ND_MSQTL_107_Chr_08	Zm_Ms71_2	0	0	0		0		9	0.011184	0	0	0
Zea mays	ND_MSQTL_107_Chr_08	Zm_Ms71_2	0	0	0		0		3	0.00372801	0	0	0
Zea mays	ND_MSQTL_107_Chr_08	Zm_Ms71_2	0	0	0		0		3	0.00372801	0	0	0
Zea mays	ND_MSQTL_107_Chr_08	Zm_NC350_2	1508	1.87395	317	21.0212	245	77.2871	296	0.36783	23	7.77027	18	78.2609	3.34783
Zea mays	ND_MSQTL_107_Chr_08	Zm_NC350_2	0	0	0		0		16	0.0198827	0	0	0
Zea mays	ND_MSQTL_107_Chr_08	Zm_NC350_2	0	0	0		0		13	0.0161547	0	0	0
Zea mays	ND_MSQTL_107_Chr_08	Zm_NC350_2	0	0	0		0		4	0.00497068	0	0	0
Zea mays	ND_MSQTL_107_Chr_08	Zm_NC350_2	0	0	0		0		4	0.00497068	0	0	0
Zea mays	ND_MSQTL_107_Chr_08	Zm_NC350_2	0	0	0		0		8	0.00994136	0	0	0		0
Zea mays	ND_MSQTL_107_Chr_08	Zm_NC350_2	0	0	0		0		16	0.0198827	0	0	0
Zea mays	ND_MSQTL_107_Chr_08	Zm_NC350_2	0	0	0		0		4	0.00497068	0	0	0
Zea mays	ND_MSQTL_107_Chr_08	Zm_NC350_2	0	0	0		0		1	0.00124267	0	0	0		0
Zea mays	ND_MSQTL_107_Chr_08	Zm_NC358_2	0	0	0		0		2	0.00248534	0	0	0		0
Zea mays	ND_MSQTL_107_Chr_08	Zm_NC358_2	0	0	0		0		29	0.0360374	0	0	0
Zea mays	ND_MSQTL_107_Chr_08	Zm_NC358_2	0	0	0		0		8	0.00994136	0	0	0		0
Zea mays	ND_MSQTL_107_Chr_08	Zm_NC358_2	662	0.822647	74	11.1782	64	86.4865	185	0.229894	29	15.6757	21	72.4138	3.10345
Zea mays	ND_MSQTL_107_Chr_08	Zm_NC358_2	0	0	0		0		0	0	0		0		0
Zea mays	ND_MSQTL_107_Chr_08	Zm_NC358_2	0	0	0		0		3	0.00372801	0	0	0
Zea mays	ND_MSQTL_107_Chr_08	Zm_Oh43_2	1715	2.13118	454	26.4723	320	70.4846	289	0.359132	41	14.1869	28	68.2927	2.58537
Zea mays	ND_MSQTL_107_Chr_08	Zm_Oh43_2	0	0	0		0		25	0.0310667	0	0	0
Zea mays	ND_MSQTL_107_Chr_08	Zm_Oh43_2	0	0	0		0		5	0.00621335	0	0	0
Zea mays	ND_MSQTL_107_Chr_08	Zm_Oh43_2	0	0	0		0		3	0.00372801	0	0	0
Zea mays	ND_MSQTL_107_Chr_08	Zm_Oh43_2	0	0	0		0		11	0.0136694	0	0	0
Zea mays	ND_MSQTL_107_Chr_08	Zm_Oh43_2	0	0	0		0		8	0.00994136	0	0	0
Zea mays	ND_MSQTL_107_Chr_08	Zm_Oh43_2	0	0	0		0		2	0.00248534	0	0	0		0
Zea mays	ND_MSQTL_107_Chr_08	Zm_Oh43_2	0	0	0		0		2	0.00248534	0	0	0
Zea mays	ND_MSQTL_107_Chr_08	Zm_Oh7B_2	1499	1.86276	139	9.27285	107	76.9784	305	0.379014	29	9.5082	24	82.7586	4.2069
Zea mays	ND_MSQTL_107_Chr_08	Zm_Oh7B_2	0	0	0		0		3	0.00372801	0	0	0		0
Zea mays	ND_MSQTL_107_Chr_08	Zm_Oh7B_2	0	0	0		0		8	0.00994136	0	0	0
Zea mays	ND_MSQTL_107_Chr_08	Zm_Oh7B_2	0	0	0		0		11	0.0136694	0	0	0
Zea mays	ND_MSQTL_107_Chr_08	Zm_Oh7B_2	0	0	0		0		32	0.0397654	0	0	0
Zea mays	ND_MSQTL_107_Chr_08	Zm_Oh7B_2	0	0	0		0		8	0.00994136	0	0	0
Zea mays	ND_MSQTL_107_Chr_08	Zm_Oh7B_2	0	0	0		0		0	0	0		0		0
[truncated: 52,660 more rows]
