# Supplementary material for: Syntenic Cell Wall QTLs as Versatile Breeding Tools: Intraspecific Allelic Variability and Predictability of Biomass Quality Loci in Target Plant Species
Source: Plants (Basel). 2023 Feb 9;12(4):779. doi: 10.3390/plants12040779 (PMC9961111; doi:10.3390/plants12040779)
Supplement: Supplementary file 1 [file plants-12-00779-s001.zip › plants-2201572-supplementary Table S3.xlsx]

## Sheet: Sheet1
Supplementary Table S3 - The QTL intervals identified through the GWAS in miscanthus
Chrom	Start	End	Length	Trait	Major_SNP
Chr01	141305321	145609321	4304001	CELL_WALL_NDF_DMp	Chr01_143457321
Chr02	13734820	15974820	2240001	CELL_WALL_NDF_DMp	Chr02_14854820
Chr02	24859724	27099724	2240001	CELL_WALL_NDF_DMp	Chr02_25979724
Chr02	61830101	64070101	2240001	CELL_WALL_NDF_DMp	Chr02_62950101
Chr02	78341636	80581636	2240001	CELL_WALL_NDF_DMp	Chr02_79461636
Chr04	34217074	35433074	1216001	CELL_WALL_NDF_DMp	Chr04_34825074
Chr06	55244450	55900450	656001	CELL_WALL_NDF_DMp	Chr06_55572450
Chr06	83869292	84525292	656001	CELL_WALL_NDF_DMp	Chr06_84197292
Chr06	112572757	113228757	656001	CELL_WALL_NDF_DMp	Chr06_112900757
Chr07	83149660	84877660	1728001	CELL_WALL_NDF_DMp	Chr07_84013660
Chr08	85922673	87170673	1248001	CELL_WALL_NDF_DMp	Chr08_86546673
Chr10	39980907	40988907	1008001	CELL_WALL_NDF_DMp	Chr10_40484907
Chr12	21912263	25928263	4016001	CELL_WALL_NDF_DMp	Chr12_23920263
Chr13	25636302	26388302	752001	CELL_WALL_NDF_DMp	Chr13_26012302
Chr16	47127159	48599159	1472001	CELL_WALL_NDF_DMp	Chr16_47863159
Chr18	61741117	67389117	5648001	CELL_WALL_NDF_DMp	Chr18_64565117
Chr01	54033735	58337735	4304001	ADF_DMp	Chr01_56185735
Chr01	141305321	145609321	4304001	ADF_DMp	Chr01_143457321
Chr02	61830101	64070101	2240001	ADF_DMp	Chr02_62950101
Chr05	36193240	36753240	560001	ADF_DMp	Chr05_36473240
Chr06	33353894	34009894	656001	ADF_DMp	Chr06_33681894
Chr06	55244450	55900450	656001	ADF_DMp	Chr06_55572450
Chr07	83149660	84877660	1728001	ADF_DMp	Chr07_84013660
Chr08	6327281	7575281	1248001	ADF_DMp	Chr08_6951281
Chr10	67434380	68442380	1008001	ADF_DMp	Chr10_67938380
Chr15	31770037	32234037	464001	ADF_DMp	Chr15_32002037
Chr16	47127159	48599159	1472001	ADF_DMp	Chr16_47863159
Chr18	23320771	28968771	5648001	ADF_DMp	Chr18_26144771
Chr01	140413424	144717424	4304001	LIG_ADL_DMp	Chr01_142565424
Chr02	27962720	30202720	2240001	LIG_ADL_DMp	Chr02_29082720
Chr02	44587155	46827155	2240001	LIG_ADL_DMp	Chr02_45707155
Chr04	74124629	75340629	1216001	LIG_ADL_DMp	Chr04_74732629
Chr07	36159231	37887231	1728001	LIG_ADL_DMp	Chr07_37023231
Chr07	143737652	145465652	1728001	LIG_ADL_DMp	Chr07_144601652
Chr10	45976875	46984875	1008001	LIG_ADL_DMp	Chr10_46480875
Chr10	67434380	68442380	1008001	LIG_ADL_DMp	Chr10_67938380
Chr12	53738228	57754228	4016001	LIG_ADL_DMp	Chr12_55746228
Chr14	16475002	20139002	3664001	LIG_ADL_DMp	Chr14_18307002
Chr15	18361610	18825610	464001	LIG_ADL_DMp	Chr15_18593610
Chr17	9518630	11534630	2016001	LIG_ADL_DMp	Chr17_10526630
Chr17	21566646	23582646	2016001	LIG_ADL_DMp	Chr17_22574646
Chr01	54033735	58337735	4304001	CELL_DMp	Chr01_56185735
Chr01	141305321	145609321	4304001	CELL_DMp	Chr01_143457321
Chr02	61830101	64070101	2240001	CELL_DMp	Chr02_62950101
Chr05	36193240	36753240	560001	CELL_DMp	Chr05_36473240
Chr07	85634136	87362136	1728001	CELL_DMp	Chr07_86498136
Chr08	6327281	7575281	1248001	CELL_DMp	Chr08_6951281
Chr12	21912263	25928263	4016001	CELL_DMp	Chr12_23920263
Chr15	31770037	32234037	464001	CELL_DMp	Chr15_32002037
Chr16	47127159	48599159	1472001	CELL_DMp	Chr16_47863159
Chr18	61741117	67389117	5648001	CELL_DMp	Chr18_64565117
Chr04	74124629	75340629	1216001	HEMI_DMp	Chr04_74732629
Chr06	41944855	42600855	656001	HEMI_DMp	Chr06_42272855
Chr06	57912000	58568000	656001	HEMI_DMp	Chr06_58240000
Chr07	38903461	40631461	1728001	HEMI_DMp	Chr07_39767461
Chr07	99919221	101647221	1728001	HEMI_DMp	Chr07_100783221
Chr07	133969437	135697437	1728001	HEMI_DMp	Chr07_134833437
Chr11	20325581	21637581	1312001	HEMI_DMp	Chr11_20981581
Chr15	31770037	32234037	464001	HEMI_DMp	Chr15_32002037
Chr16	51631430	53103430	1472001	HEMI_DMp	Chr16_52367430
Chr17	23131200	25147200	2016001	HEMI_DMp	Chr17_24139200
Chr19	48691262	49891262	1200001	HEMI_DMp	Chr19_49291262
Chr01	54033735	58337735	4304001	CELL_NDFp	Chr01_56185735
Chr02	57224825	59464825	2240001	CELL_NDFp	Chr02_58344825
Chr03	84452967	87028967	2576001	CELL_NDFp	Chr03_85740967
Chr06	98193594	98849594	656001	CELL_NDFp	Chr06_98521594
Chr11	20325581	21637581	1312001	CELL_NDFp	Chr11_20981581
Chr11	73905488	75217488	1312001	CELL_NDFp	Chr11_74561488
Chr12	45138158	49154158	4016001	CELL_NDFp	Chr12_47146158
Chr15	31770037	32234037	464001	CELL_NDFp	Chr15_32002037
Chr15	36834367	37298367	464001	CELL_NDFp	Chr15_37066367
Chr02	110119077	112359077	2240001	HEMI_NDFp	Chr02_111239077
Chr06	99430344	100086344	656001	HEMI_NDFp	Chr06_99758344
Chr07	99919221	101647221	1728001	HEMI_NDFp	Chr07_100783221
Chr10	67434380	68442380	1008001	HEMI_NDFp	Chr10_67938380
Chr11	20325581	21637581	1312001	HEMI_NDFp	Chr11_20981581
Chr15	31770037	32234037	464001	HEMI_NDFp	Chr15_32002037
Chr16	25604030	27076030	1472001	HEMI_NDFp	Chr16_26340030
Chr17	23131200	25147200	2016001	HEMI_NDFp	Chr17_24139200
Chr01	140413424	144717424	4304001	LIG_NDFp	Chr01_142565424
Chr02	27962720	30202720	2240001	LIG_NDFp	Chr02_29082720
Chr02	131999628	134239628	2240001	LIG_NDFp	Chr02_133119628
Chr04	74124629	75340629	1216001	LIG_NDFp	Chr04_74732629
Chr07	38903461	40631461	1728001	LIG_NDFp	Chr07_39767461
Chr07	143737652	145465652	1728001	LIG_NDFp	Chr07_144601652
Chr09	5579565	6299565	720001	LIG_NDFp	Chr09_5939565
Chr10	45976875	46984875	1008001	LIG_NDFp	Chr10_46480875
Chr12	53738228	57754228	4016001	LIG_NDFp	Chr12_55746228
Chr12	60849053	64865053	4016001	LIG_NDFp	Chr12_62857053
Chr15	6173628	6637628	464001	LIG_NDFp	Chr15_6405628
Chr15	18361610	18825610	464001	LIG_NDFp	Chr15_18593610
