# Supplementary material for: Syntenic Cell Wall QTLs as Versatile Breeding Tools: Intraspecific Allelic Variability and Predictability of Biomass Quality Loci in Target Plant Species
Source: Plants (Basel). 2023 Feb 9;12(4):779. doi: 10.3390/plants12040779 (PMC9961111; doi:10.3390/plants12040779)
Supplement: Supplementary file 1 [file plants-12-00779-s001.zip › plants-2201572-supplementary Table S4.xlsx]

## Sheet: Sheet1
Supplementary Table S4 - The Miscanthus SQTLs intervals
SQTL_ID (as in Pancaldi et al., 2022)	Cluster_index	Chrom	start	end	length
MSQTL_1	1	GQ_Chr_05	110769126	111179907	410781
MSQTL_1	2	GQ_Chr_06	115570052	116396880	826828
MSQTL_1	3	GQ_Chr_16	44693415	45164488	471073
MSQTL_101	1	GQ_Chr_18	14737893	15697347	959454
MSQTL_102	1	GQ_Chr_01	9542592	9984727	442135
MSQTL_102	2	GQ_Chr_01	13126120	13306435	180315
MSQTL_102	3	GQ_Chr_02	4903340	4985827	82487
MSQTL_102	4	GQ_Chr_02	7327407	7411585	84178
MSQTL_102	5	GQ_Chr_02	8246487	9994351	1747864
MSQTL_102	6	GQ_Chr_02	10028592	11948561	1919969
MSQTL_102	7	GQ_Chr_02	13890711	14235182	344471
MSQTL_102	8	GQ_Chr_02	14427608	20339384	5911776
MSQTL_103	1	GQ_Chr_05	99100836	99174798	73962
MSQTL_103	2	GQ_Chr_05	103540511	104869859	1329348
MSQTL_103	3	GQ_Chr_05	106974280	107511829	537549
MSQTL_103	4	GQ_Chr_06	102592484	102687783	95299
MSQTL_104	1	GQ_Chr_11	67358206	68482529	1124323
MSQTL_106	1	GQ_Chr_07	65089829	67580794	2490965
MSQTL_107	1	GQ_Chr_05	86717825	88784208	2066383
MSQTL_108	1	GQ_Chr_11	66775791	67758709	982918
MSQTL_108	2	GQ_Chr_11	72673128	72787290	114162
MSQTL_108	3	GQ_Chr_12	70078546	71369291	1290745
MSQTL_109	1	GQ_Chr_03	104129104	104415454	286350
MSQTL_109	2	GQ_Chr_04	107415059	108092959	677900
MSQTL_11	1	GQ_Chr_08	86674623	86778792	104169
MSQTL_110	1	GQ_Chr_18	15140258	15241375	101117
MSQTL_110	2	GQ_Chr_19	2240645	2426774	186129
MSQTL_110	3	GQ_Chr_19	4631018	4832254	201236
MSQTL_110	4	GQ_Chr_19	5338438	6236113	897675
MSQTL_110	5	GQ_Chr_19	6506157	6670158	164001
MSQTL_110	6	GQ_Chr_19	6862868	7407549	544681
MSQTL_110	7	GQ_Chr_19	7835283	8150166	314883
MSQTL_110	8	GQ_Chr_19	8379607	8478511	98904
MSQTL_110	9	GQ_Chr_19	9144392	9930967	786575
MSQTL_111	1	GQ_Chr_07	146281785	146680710	398925
MSQTL_111	2	GQ_Chr_08	85747762	86188939	441177
MSQTL_111	3	GQ_Chr_18	13283238	13735620	452382
MSQTL_111	4	GQ_Chr_18	19368765	25314683	5945918
MSQTL_112	1	GQ_Chr_08	71975563	72403339	427776
MSQTL_113	1	GQ_Chr_05	63291868	63481707	189839
MSQTL_113	2	GQ_Chr_06	68253289	68420955	167666
MSQTL_115	1	GQ_Chr_11	65632722	66029177	396455
MSQTL_116	1	GQ_Chr_11	62396965	63083087	686122
MSQTL_116	2	GQ_Chr_11	68048996	69018248	969252
MSQTL_118	1	GQ_Chr_11	81061996	82130258	1068262
MSQTL_118	2	GQ_Chr_12	84781718	85400407	618689
MSQTL_119	1	GQ_Chr_02	113066294	115170171	2103877
MSQTL_12	1	GQ_Chr_06	93943567	94508512	564945
MSQTL_12	2	GQ_Chr_06	97142728	98740191	1597463
MSQTL_12	3	GQ_Chr_16	64449520	64597696	148176
MSQTL_12	4	GQ_Chr_17	64262196	64428034	165838
MSQTL_120	1	GQ_Chr_01	52329923	57546753	5216830
MSQTL_120	2	GQ_Chr_01	140187270	142839128	2651858
MSQTL_122	1	GQ_Chr_01	50437153	58706572	8269419
MSQTL_122	2	GQ_Chr_01	141057347	141163445	106098
MSQTL_122	3	GQ_Chr_01	142591013	142859918	268905
MSQTL_122	4	GQ_Chr_02	137027230	137399875	372645
MSQTL_124	1	GQ_Chr_03	78104025	78362557	258532
MSQTL_124	2	GQ_Chr_04	74326277	75460052	1133775
MSQTL_126	1	GQ_Chr_08	54200512	56185537	1985025
MSQTL_127	1	GQ_Chr_08	48933764	53671770	4738006
MSQTL_128	1	GQ_Chr_13	59460300	62327439	2867139
MSQTL_129	1	GQ_Chr_11	70446368	71165285	718917
MSQTL_129	2	GQ_Chr_12	72849576	73513188	663612
MSQTL_130	1	GQ_Chr_05	17243729	17516782	273053
MSQTL_130	2	GQ_Chr_06	82542155	82704267	162112
MSQTL_130	3	GQ_Chr_17	77028861	77447632	418771
MSQTL_131	1	GQ_Chr_17	61599514	62208028	608514
MSQTL_132	1	GQ_Chr_05	63878912	65241276	1362364
MSQTL_132	2	GQ_Chr_05	69251698	69461441	209743
MSQTL_132	3	GQ_Chr_05	83821503	84015764	194261
MSQTL_132	4	GQ_Chr_06	68848100	69869760	1021660
MSQTL_132	5	GQ_Chr_06	83795757	84176233	380476
MSQTL_133	1	GQ_Chr_05	36416887	38933827	2516940
MSQTL_133	2	GQ_Chr_06	34815542	36764988	1949446
MSQTL_133	3	GQ_Chr_16	42747249	42833792	86543
MSQTL_133	4	GQ_Chr_16	47941782	48466036	524254
MSQTL_134	1	GQ_Chr_05	111643509	113412297	1768788
MSQTL_134	2	GQ_Chr_06	110717744	111729561	1011817
MSQTL_134	3	GQ_Chr_06	116989727	118003491	1013764
MSQTL_135	1	GQ_Chr_07	111828081	112713981	885900
MSQTL_135	2	GQ_Chr_07	116607889	117743056	1135167
MSQTL_136	1	GQ_Chr_01	150393169	150487993	94824
MSQTL_136	2	GQ_Chr_02	34941289	35801328	860039
MSQTL_136	3	GQ_Chr_02	144537635	144855967	318332
MSQTL_137	1	GQ_Chr_11	75251193	77308289	2057096
MSQTL_138	1	GQ_Chr_05	60280175	62469186	2189011
MSQTL_139	1	GQ_Chr_03	73244633	74054036	809403
MSQTL_139	2	GQ_Chr_03	79317589	79462911	145322
MSQTL_139	3	GQ_Chr_04	80498939	82356718	1857779
MSQTL_141	1	GQ_Chr_13	58487877	62387536	3899659
MSQTL_143	1	GQ_Chr_05	111864285	112857163	992878
MSQTL_143	2	GQ_Chr_06	110951979	111340288	388309
MSQTL_143	3	GQ_Chr_06	117270463	117505949	235486
MSQTL_145	1	GQ_Chr_07	137379404	138469509	1090105
MSQTL_145	2	GQ_Chr_08	78605300	79356769	751469
MSQTL_145	3	GQ_Chr_11	65517796	65857933	340137
MSQTL_145	4	GQ_Chr_12	69435281	69910571	475290
MSQTL_145	5	GQ_Chr_12	73910300	73990732	80432
MSQTL_147	1	GQ_Chr_05	56599259	57093396	494137
MSQTL_147	2	GQ_Chr_06	62045995	63250448	1204453
MSQTL_148	1	GQ_Chr_10	27160117	28753823	1593706
MSQTL_15	1	GQ_Chr_05	64473054	65029912	556858
MSQTL_15	2	GQ_Chr_05	69366238	69539879	173641
MSQTL_15	3	GQ_Chr_06	68619804	69627196	1007392
MSQTL_150	1	GQ_Chr_01	49021437	58025475	9004038
MSQTL_151	1	GQ_Chr_01	111750460	112402006	651546
MSQTL_151	2	GQ_Chr_03	104783917	105821797	1037880
MSQTL_151	3	GQ_Chr_04	108120027	109209645	1089618
MSQTL_155	1	GQ_Chr_07	64953972	65503455	549483
MSQTL_155	2	GQ_Chr_13	54070277	54559422	489145
MSQTL_156	1	GQ_Chr_01	56557209	56906445	349236
MSQTL_156	2	GQ_Chr_01	148853241	149160851	307610
MSQTL_156	3	GQ_Chr_02	56294165	57918966	1624801
MSQTL_156	4	GQ_Chr_02	141528050	141943041	414991
MSQTL_157	1	GQ_Chr_02	102225830	102708907	483077
MSQTL_157	2	GQ_Chr_02	112538965	113933507	1394542
MSQTL_158	1	GQ_Chr_05	7955314	8227647	272333
MSQTL_158	2	GQ_Chr_05	8597867	9010385	412518
MSQTL_158	3	GQ_Chr_06	6515377	6774488	259111
MSQTL_158	4	GQ_Chr_06	8051764	8132093	80329
MSQTL_160	1	GQ_Chr_04	76081300	77386564	1305264
MSQTL_160	2	GQ_Chr_08	90374379	90630906	256527
MSQTL_161	1	GQ_Chr_02	123471454	124252970	781516
MSQTL_161	2	GQ_Chr_04	113585810	115570138	1984328
MSQTL_162	1	GQ_Chr_01	111801986	113370331	1568345
MSQTL_162	2	GQ_Chr_03	104307680	105651287	1343607
MSQTL_163	1	GQ_Chr_03	76279469	77130730	851261
MSQTL_163	2	GQ_Chr_13	54215414	55166232	950818
MSQTL_164	1	GQ_Chr_08	78941566	81740405	2798839
MSQTL_165	1	GQ_Chr_03	54837279	63580605	8743326
MSQTL_166	1	GQ_Chr_18	49613247	49859111	245864
MSQTL_167	1	GQ_Chr_06	66512557	67926528	1413971
MSQTL_168	1	GQ_Chr_04	66472646	68417449	1944803
MSQTL_17	1	GQ_Chr_05	10912259	10964854	52595
MSQTL_17	2	GQ_Chr_05	11237112	11495644	258532
MSQTL_17	3	GQ_Chr_06	9837207	9974625	137418
MSQTL_17	4	GQ_Chr_06	10029755	10401472	371717
MSQTL_17	5	GQ_Chr_06	18299167	18518962	219795
MSQTL_172	1	GQ_Chr_11	64289146	64890962	601816
MSQTL_172	2	GQ_Chr_12	74583689	75545389	961700
MSQTL_173	1	GQ_Chr_12	82279850	84717562	2437712
MSQTL_175	1	GQ_Chr_07	17740913	19478311	1737398
MSQTL_175	2	GQ_Chr_08	16196656	16787298	590642
MSQTL_175	3	GQ_Chr_08	26455496	26979535	524039
MSQTL_176	1	GQ_Chr_03	74174023	79171687	4997664
MSQTL_177	1	GQ_Chr_12	30679036	33647572	2968536
MSQTL_178	1	GQ_Chr_07	146280200	147034236	754036
MSQTL_178	2	GQ_Chr_08	85746150	86910184	1164034
MSQTL_178	3	GQ_Chr_18	22505729	31740534	9234805
MSQTL_179	1	GQ_Chr_01	118953284	120840465	1887181
MSQTL_179	2	GQ_Chr_04	113828221	114522791	694570
MSQTL_18	1	GQ_Chr_07	127329964	127368991	39027
MSQTL_180	1	GQ_Chr_07	35449228	41958456	6509228
MSQTL_181	1	GQ_Chr_07	37094141	41877078	4782937
MSQTL_183	1	GQ_Chr_06	96981129	97026768	45639
MSQTL_184	1	GQ_Chr_03	61442529	64961446	3518917
MSQTL_185	1	GQ_Chr_07	147867122	149122553	1255431
MSQTL_185	2	GQ_Chr_08	87392620	88039106	646486
MSQTL_185	3	GQ_Chr_18	27815493	32090957	4275464
MSQTL_185	4	GQ_Chr_19	19974287	20168727	194440
MSQTL_188	1	GQ_Chr_07	150498375	150758327	259952
MSQTL_188	2	GQ_Chr_08	90740904	90942447	201543
MSQTL_188	3	GQ_Chr_13	53935139	54866034	930895
MSQTL_19	1	GQ_Chr_05	109430375	111085236	1654861
MSQTL_19	2	GQ_Chr_06	114930271	116458298	1528027
MSQTL_19	3	GQ_Chr_06	118513576	118757632	244056
MSQTL_190	1	GQ_Chr_12	79476631	81507545	2030914
MSQTL_192	1	GQ_Chr_06	30942553	34772311	3829758
MSQTL_193	1	GQ_Chr_14	12064078	12267617	203539
MSQTL_193	2	GQ_Chr_15	18176591	18397560	220969
MSQTL_195	1	GQ_Chr_08	79514673	82010860	2496187
MSQTL_196	1	GQ_Chr_07	34874038	36838131	1964093
MSQTL_197	1	GQ_Chr_11	64972837	65601280	628443
MSQTL_197	2	GQ_Chr_11	69920924	70013293	92369
MSQTL_197	3	GQ_Chr_12	74027730	74889918	862188
MSQTL_198	1	GQ_Chr_02	7267919	8125513	857594
MSQTL_198	2	GQ_Chr_03	4126513	4471969	345456
MSQTL_2	1	GQ_Chr_07	131270928	134095660	2824732
MSQTL_2	2	GQ_Chr_08	73094715	75458127	2363412
MSQTL_2	3	GQ_Chr_11	60047478	62251496	2204018
MSQTL_2	4	GQ_Chr_12	62820728	65090186	2269458
MSQTL_20	1	GQ_Chr_06	91234176	92250653	1016477
MSQTL_20	2	GQ_Chr_16	69114512	69470604	356092
MSQTL_203	1	GQ_Chr_11	73035084	75248897	2213813
MSQTL_205	1	GQ_Chr_07	41291520	42501479	1209959
MSQTL_205	2	GQ_Chr_07	52216830	52925960	709130
MSQTL_207	1	GQ_Chr_07	125010409	125131335	120926
MSQTL_21	1	GQ_Chr_01	50176726	50279781	103055
MSQTL_21	2	GQ_Chr_02	41475277	48488408	7013131
MSQTL_210	1	GQ_Chr_11	63879939	64661166	781227
MSQTL_210	2	GQ_Chr_12	73768921	73877061	108140
MSQTL_210	3	GQ_Chr_12	75171089	76419312	1248223
MSQTL_211	1	GQ_Chr_07	141810530	143290701	1480171
MSQTL_211	2	GQ_Chr_08	87154180	87806922	652742
MSQTL_212	1	GQ_Chr_01	142876345	146097599	3221254
MSQTL_212	2	GQ_Chr_02	92179721	92548131	368410
MSQTL_212	3	GQ_Chr_02	144374349	144477583	103234
MSQTL_214	1	GQ_Chr_05	25420999	31803942	6382943
MSQTL_215	1	GQ_Chr_03	100875290	101273156	397866
MSQTL_215	2	GQ_Chr_04	101523337	101904309	380972
MSQTL_216	1	GQ_Chr_03	83294302	84866569	1572267
MSQTL_216	2	GQ_Chr_03	87641436	91061867	3420431
MSQTL_218	1	GQ_Chr_03	73353369	73980617	627248
MSQTL_219	1	GQ_Chr_11	56060950	60468150	4407200
MSQTL_22	1	GQ_Chr_05	97125433	97384414	258981
MSQTL_22	2	GQ_Chr_06	99266237	99642496	376259
MSQTL_22	3	GQ_Chr_16	49289131	49990387	701256
MSQTL_22	4	GQ_Chr_16	63691087	64287091	596004
MSQTL_221	1	GQ_Chr_18	1381281	2022205	640924
MSQTL_221	2	GQ_Chr_18	2209695	2755149	545454
MSQTL_221	3	GQ_Chr_18	5212105	5264918	52813
MSQTL_221	4	GQ_Chr_19	2436037	2497233	61196
MSQTL_221	5	GQ_Chr_19	3264588	4306203	1041615
MSQTL_222	1	GQ_Chr_05	84522815	85365501	842686
MSQTL_222	2	GQ_Chr_16	71867767	72270403	402636
MSQTL_222	3	GQ_Chr_17	74230807	74747663	516856
MSQTL_223	1	GQ_Chr_13	62581953	63260564	678611
MSQTL_227	1	GQ_Chr_02	6117941	6244089	126148
MSQTL_227	2	GQ_Chr_03	1897126	2225904	328778
MSQTL_228	1	GQ_Chr_05	75177722	76162005	984283
MSQTL_228	2	GQ_Chr_06	80525550	81338052	812502
MSQTL_228	3	GQ_Chr_06	83423073	85835509	2412436
MSQTL_230	1	GQ_Chr_03	101293692	102730325	1436633
MSQTL_230	2	GQ_Chr_04	100115620	101511580	1395960
MSQTL_232	1	GQ_Chr_11	62900561	63464949	564388
MSQTL_232	2	GQ_Chr_11	69327421	69563870	236449
MSQTL_234	1	GQ_Chr_06	81116530	81631008	514478
MSQTL_237	1	GQ_Chr_03	51063	488743	437680
MSQTL_238	1	GQ_Chr_13	59003674	59757988	754314
MSQTL_238	2	GQ_Chr_13	60954928	62459084	1504156
MSQTL_239	1	GQ_Chr_11	63642347	64824682	1182335
MSQTL_239	2	GQ_Chr_12	75196140	76409225	1213085
MSQTL_24	1	GQ_Chr_07	43519634	43984801	465167
MSQTL_24	2	GQ_Chr_07	58340311	58904629	564318
MSQTL_24	3	GQ_Chr_13	59465691	60273266	807575
MSQTL_240	1	GQ_Chr_08	88061234	91044099	2982865
MSQTL_242	1	GQ_Chr_14	13744786	15344785	1599999
MSQTL_244	1	GQ_Chr_01	72882210	73844754	962544
MSQTL_244	2	GQ_Chr_02	130862596	132471141	1608545
MSQTL_245	1	GQ_Chr_01	93312026	96245525	2933499
MSQTL_245	2	GQ_Chr_07	134101845	135422963	1321118
MSQTL_245	3	GQ_Chr_08	74740473	76329738	1589265
MSQTL_245	4	GQ_Chr_11	62324789	63604752	1279963
MSQTL_245	5	GQ_Chr_12	65147124	68423127	3276003
MSQTL_248	1	GQ_Chr_03	82639339	83069507	430168
MSQTL_248	2	GQ_Chr_03	84988258	87052594	2064336
MSQTL_25	1	GQ_Chr_05	5921604	6025014	103410
MSQTL_25	2	GQ_Chr_05	6997199	7171701	174502
MSQTL_25	3	GQ_Chr_05	11335934	11970704	634770
MSQTL_25	4	GQ_Chr_05	39838329	40375698	537369
MSQTL_25	5	GQ_Chr_06	2791678	3330378	538700
MSQTL_25	6	GQ_Chr_06	6109455	6508692	399237
MSQTL_25	7	GQ_Chr_06	10034964	10119221	84257
MSQTL_25	8	GQ_Chr_06	10667264	10848422	181158
MSQTL_25	9	GQ_Chr_06	37499901	38260349	760448
MSQTL_25	10	GQ_Chr_07	149312333	149453177	140844
MSQTL_25	11	GQ_Chr_08	84655371	84791896	136525
MSQTL_25	12	GQ_Chr_16	45446498	48959799	3513301
MSQTL_25	13	GQ_Chr_18	32080618	33844821	1764203
MSQTL_25	14	GQ_Chr_19	12653278	14060990	1407712
MSQTL_251	1	GQ_Chr_02	14945580	15179830	234250
MSQTL_251	2	GQ_Chr_02	122855920	123433130	577210
MSQTL_251	3	GQ_Chr_02	125685951	126837556	1151605
MSQTL_251	4	GQ_Chr_02	130156033	130851649	695616
MSQTL_254	1	GQ_Chr_07	18692005	25964375	7272370
MSQTL_258	1	GQ_Chr_01	16734952	18404747	1669795
MSQTL_258	2	GQ_Chr_02	14850259	16274495	1424236
MSQTL_258	3	GQ_Chr_02	126183442	126473361	289919
MSQTL_258	4	GQ_Chr_02	130222414	130841546	619132
MSQTL_26	1	GQ_Chr_07	67752055	68611544	859489
MSQTL_26	2	GQ_Chr_13	51038986	52075836	1036850
MSQTL_260	1	GQ_Chr_05	2802474	3817251	1014777
MSQTL_260	2	GQ_Chr_05	5298567	6391836	1093269
MSQTL_260	3	GQ_Chr_05	86248762	87435068	1186306
MSQTL_260	4	GQ_Chr_06	125016	1764856	1639840
MSQTL_262	1	GQ_Chr_03	25478367	26900477	1422110
MSQTL_269	1	GQ_Chr_01	108387316	109069353	682037
MSQTL_269	2	GQ_Chr_02	103781452	108450777	4669325
MSQTL_269	3	GQ_Chr_02	110162398	112440303	2277905
MSQTL_269	4	GQ_Chr_03	104252631	104351095	98464
MSQTL_27	1	GQ_Chr_01	143405823	145357992	1952169
MSQTL_27	2	GQ_Chr_02	46652581	49192095	2539514
MSQTL_27	3	GQ_Chr_02	137921620	138507155	585535
MSQTL_27	4	GQ_Chr_02	139799008	140173235	374227
MSQTL_279	1	GQ_Chr_07	25981379	27901825	1920446
MSQTL_28	1	GQ_Chr_03	83114328	84924044	1809716
MSQTL_30	1	GQ_Chr_17	90011	863665	773654
MSQTL_30	2	GQ_Chr_17	1608376	1853554	245178
MSQTL_30	3	GQ_Chr_17	6480723	6573330	92607
MSQTL_30	4	GQ_Chr_17	6743997	6835787	91790
MSQTL_30	5	GQ_Chr_17	7026651	7244443	217792
MSQTL_306	1	GQ_Chr_01	127043805	127493191	449386
MSQTL_306	2	GQ_Chr_02	2022188	2152678	130490
MSQTL_306	3	GQ_Chr_02	124326946	124561580	234634
MSQTL_307	1	GQ_Chr_08	52382348	53880022	1497674
MSQTL_307	2	GQ_Chr_12	38566538	40370647	1804109
MSQTL_309	1	GQ_Chr_03	104819248	105129942	310694
MSQTL_309	2	GQ_Chr_04	108732431	109093305	360874
MSQTL_312	1	GQ_Chr_07	60465503	60569744	104241
MSQTL_312	2	GQ_Chr_13	57635746	57694297	58551
MSQTL_318	1	GQ_Chr_07	129557030	131145400	1588370
MSQTL_318	2	GQ_Chr_08	71448721	73003436	1554715
MSQTL_319	1	GQ_Chr_07	27613206	29177352	1564146
MSQTL_32	1	GQ_Chr_05	75097478	75413538	316060
MSQTL_32	2	GQ_Chr_06	80419704	80796813	377109
MSQTL_32	3	GQ_Chr_06	83401544	85618974	2217430
MSQTL_32	4	GQ_Chr_06	96159735	96587104	427369
MSQTL_320	1	GQ_Chr_05	59171236	59851435	680199
MSQTL_320	2	GQ_Chr_06	57963680	59134478	1170798
MSQTL_321	1	GQ_Chr_11	69699161	70010592	311431
MSQTL_321	2	GQ_Chr_12	74640215	75010404	370189
MSQTL_322	1	GQ_Chr_11	43890525	45211661	1321136
MSQTL_323	1	GQ_Chr_01	12046221	12221874	175653
MSQTL_323	2	GQ_Chr_02	8252882	8356910	104028
MSQTL_326	1	GQ_Chr_05	100533765	101669069	1135304
MSQTL_327	1	GQ_Chr_07	143670379	144934426	1264047
MSQTL_327	2	GQ_Chr_08	91336036	92023391	687355
MSQTL_329	1	GQ_Chr_07	143297321	143486665	189344
MSQTL_329	2	GQ_Chr_07	150008728	150725094	716366
MSQTL_329	3	GQ_Chr_08	90966311	91039673	73362
MSQTL_33	1	GQ_Chr_07	126290995	127892879	1601884
MSQTL_333	1	GQ_Chr_18	27619067	33914809	6295742
MSQTL_335	1	GQ_Chr_06	83368697	86254541	2885844
MSQTL_335	2	GQ_Chr_06	91691744	92297861	606117
MSQTL_336	1	GQ_Chr_03	87645063	88934628	1289565
MSQTL_336	2	GQ_Chr_03	90441704	90876605	434901
MSQTL_337	1	GQ_Chr_19	924437	1010743	86306
MSQTL_337	2	GQ_Chr_19	1012047	1128550	116503
MSQTL_337	3	GQ_Chr_19	1717794	1825720	107926
MSQTL_338	1	GQ_Chr_02	101060070	104405323	3345253
MSQTL_339	1	GQ_Chr_19	3587032	4515931	928899
MSQTL_339	2	GQ_Chr_19	5879496	6260799	381303
MSQTL_339	3	GQ_Chr_19	8889675	9955217	1065542
MSQTL_339	4	GQ_Chr_19	10008941	10761133	752192
MSQTL_34	1	GQ_Chr_06	95603576	96662536	1058960
MSQTL_340	1	GQ_Chr_05	81080439	81328421	247982
MSQTL_340	2	GQ_Chr_05	109916833	109995137	78304
MSQTL_340	3	GQ_Chr_06	74068852	74357264	288412
MSQTL_340	4	GQ_Chr_06	86519697	87816951	1297254
MSQTL_340	5	GQ_Chr_06	114107898	114583676	475778
MSQTL_341	1	GQ_Chr_01	16743500	18081288	1337788
MSQTL_341	2	GQ_Chr_02	14675843	16021915	1346072
MSQTL_343	1	GQ_Chr_01	108072984	110802422	2729438
MSQTL_344	1	GQ_Chr_05	103885369	104652437	767068
MSQTL_344	2	GQ_Chr_05	107003864	107163621	159757
MSQTL_345	1	GQ_Chr_03	104215704	104352176	136472
MSQTL_346	1	GQ_Chr_01	11412887	11512031	99144
MSQTL_346	2	GQ_Chr_02	8882430	8985818	103388
MSQTL_348	1	GQ_Chr_01	78096	792266	714170
MSQTL_348	2	GQ_Chr_01	167523	2073610	1906087
MSQTL_348	3	GQ_Chr_01	516181	704972	188791
MSQTL_348	4	GQ_Chr_01	819774	882343	62569
MSQTL_35	1	GQ_Chr_07	134761255	138297812	3536557
MSQTL_350	1	GQ_Chr_05	90587608	91678644	1091036
MSQTL_350	2	GQ_Chr_06	93245747	94180670	934923
MSQTL_350	3	GQ_Chr_06	97176639	99938176	2761537
MSQTL_350	4	GQ_Chr_06	100029005	104942010	4913005
MSQTL_356	1	GQ_Chr_02	6074604	6582507	507903
MSQTL_357	1	GQ_Chr_03	3501084	4332100	831016
MSQTL_358	1	GQ_Chr_04	128690	1186004	1057314
MSQTL_36	1	GQ_Chr_01	125680384	125837156	156772
MSQTL_36	2	GQ_Chr_05	106275498	107365555	1090057
MSQTL_36	3	GQ_Chr_06	95669757	99927917	4258160
MSQTL_36	4	GQ_Chr_17	37122262	39244040	2121778
MSQTL_360	1	GQ_Chr_03	56811638	58021766	1210128
MSQTL_364	1	GQ_Chr_03	55547701	61424010	5876309
MSQTL_365	1	GQ_Chr_05	4215793	5026997	811204
MSQTL_365	2	GQ_Chr_06	5043259	6399381	1356122
MSQTL_366	1	GQ_Chr_05	7527188	7807712	280524
MSQTL_366	2	GQ_Chr_06	6935785	7850760	914975
MSQTL_367	1	GQ_Chr_06	10766842	10841621	74779
MSQTL_367	2	GQ_Chr_06	10970227	11024382	54155
MSQTL_37	1	GQ_Chr_18	12863489	15341025	2477536
MSQTL_373	1	GQ_Chr_07	15178893	15540015	361122
MSQTL_374	1	GQ_Chr_01	107698841	111092315	3393474
MSQTL_375	1	GQ_Chr_07	16183412	18526677	2343265
MSQTL_378	1	GQ_Chr_04	96508102	97550611	1042509
MSQTL_378	2	GQ_Chr_04	100520058	101199430	679372
MSQTL_379	1	GQ_Chr_01	146157338	146693632	536294
MSQTL_379	2	GQ_Chr_02	92791096	93015653	224557
MSQTL_379	3	GQ_Chr_02	143925944	144319579	393635
MSQTL_38	1	GQ_Chr_02	43781454	44890702	1109248
MSQTL_38	2	GQ_Chr_02	140041679	140130030	88351
MSQTL_38	3	GQ_Chr_08	93960852	94200353	239501
MSQTL_38	4	GQ_Chr_08	95509348	95600228	90880
MSQTL_38	5	GQ_Chr_11	77610628	78078515	467887
MSQTL_381	1	GQ_Chr_07	114939043	115070547	131504
MSQTL_381	2	GQ_Chr_08	32376511	32432552	56041
MSQTL_384	1	GQ_Chr_03	96923454	98541890	1618436
MSQTL_384	2	GQ_Chr_03	106584192	107820119	1235927
MSQTL_385	1	GQ_Chr_01	99095406	99832047	736641
MSQTL_385	2	GQ_Chr_01	139789312	143332043	3542731
MSQTL_385	3	GQ_Chr_01	144755895	150741865	5985970
MSQTL_388	1	GQ_Chr_12	81849307	81956193	106886
MSQTL_388	2	GQ_Chr_12	84802169	85491759	689590
MSQTL_391	1	GQ_Chr_11	28868998	29359001	490003
MSQTL_393	1	GQ_Chr_04	113917701	115551875	1634174
MSQTL_395	1	GQ_Chr_08	67844265	70761897	2917632
MSQTL_4	1	GQ_Chr_07	11309698	11402596	92898
MSQTL_4	2	GQ_Chr_08	88058225	88441213	382988
MSQTL_402	1	GQ_Chr_01	146124936	146763360	638424
MSQTL_402	2	GQ_Chr_02	92674489	92836553	162064
MSQTL_402	3	GQ_Chr_02	143859456	144270255	410799
MSQTL_405	1	GQ_Chr_02	124354702	125252400	897698
MSQTL_407	1	GQ_Chr_01	93171996	96363402	3191406
MSQTL_408	1	GQ_Chr_02	31696282	33392134	1695852
MSQTL_408	2	GQ_Chr_02	38370904	38877214	506310
MSQTL_41	1	GQ_Chr_05	62300659	63296940	996281
MSQTL_42	1	GQ_Chr_07	132789489	136128639	3339150
MSQTL_422	1	GQ_Chr_16	75412404	75832847	420443
MSQTL_422	2	GQ_Chr_17	77105244	77624175	518931
MSQTL_426	1	GQ_Chr_02	108453855	110072637	1618782
MSQTL_426	2	GQ_Chr_02	113068451	113640419	571968
MSQTL_428	1	GQ_Chr_03	83288054	84436094	1148040
MSQTL_428	2	GQ_Chr_04	88797316	90093415	1296099
MSQTL_43	1	GQ_Chr_11	79873957	80119288	245331
MSQTL_43	2	GQ_Chr_12	80347769	81928929	1581160
MSQTL_433	1	GQ_Chr_06	55955102	62245903	6290801
MSQTL_434	1	GQ_Chr_02	6737149	7191839	454690
MSQTL_435	1	GQ_Chr_06	66396418	66461222	64804
MSQTL_438	1	GQ_Chr_07	126622470	127858324	1235854
MSQTL_44	1	GQ_Chr_08	72124025	73775058	1651033
MSQTL_445	1	GQ_Chr_07	144036401	144637429	601028
MSQTL_445	2	GQ_Chr_08	91603619	92010331	406712
MSQTL_448	1	GQ_Chr_06	94352033	96968503	2616470
MSQTL_449	1	GQ_Chr_12	74151702	75744396	1592694
MSQTL_45	1	GQ_Chr_07	159028013	159460360	432347
MSQTL_45	2	GQ_Chr_08	96575462	96699726	124264
MSQTL_45	3	GQ_Chr_13	55790815	57623668	1832853
MSQTL_450	1	GQ_Chr_06	69961830	73624915	3663085
MSQTL_451	1	GQ_Chr_01	125554552	126131108	576556
MSQTL_451	2	GQ_Chr_02	118979869	119091629	111760
MSQTL_451	3	GQ_Chr_02	123438348	123536192	97844
MSQTL_452	1	GQ_Chr_07	12214567	12287264	72697
MSQTL_452	2	GQ_Chr_07	149565809	149627063	61254
MSQTL_453	1	GQ_Chr_06	85071308	86287965	1216657
MSQTL_454	1	GQ_Chr_02	110384690	112360654	1975964
MSQTL_46	1	GQ_Chr_11	76335645	77172928	837283
MSQTL_46	2	GQ_Chr_11	80009888	80120925	111037
MSQTL_46	3	GQ_Chr_12	80690533	81848950	1158417
MSQTL_461	1	GQ_Chr_07	59999148	60163160	164012
MSQTL_461	2	GQ_Chr_13	58115497	58318257	202760
MSQTL_462	1	GQ_Chr_07	41964466	42551406	586940
MSQTL_47	1	GQ_Chr_07	134144641	137900527	3755886
MSQTL_47	2	GQ_Chr_08	75092604	78754147	3661543
MSQTL_47	3	GQ_Chr_11	62646969	63223149	576180
MSQTL_47	4	GQ_Chr_11	66439913	69573359	3133446
MSQTL_47	5	GQ_Chr_12	65331141	66039453	708312
MSQTL_47	6	GQ_Chr_12	68233934	70812532	2578598
MSQTL_48	1	GQ_Chr_11	48799900	50583677	1783777
MSQTL_5	1	GQ_Chr_01	133065717	142873180	9807463
MSQTL_5	2	GQ_Chr_02	60407239	62264351	1857112
MSQTL_5	3	GQ_Chr_03	98056368	98463250	406882
MSQTL_5	4	GQ_Chr_03	103055322	103700664	645342
MSQTL_5	5	GQ_Chr_04	103949352	105391860	1442508
MSQTL_51	1	GQ_Chr_12	71181504	72627127	1445623
MSQTL_54	1	GQ_Chr_03	84972401	87365711	2393310
MSQTL_55	1	GQ_Chr_14	6913564	7193657	280093
MSQTL_55	2	GQ_Chr_15	18749831	19535665	785834
MSQTL_56	1	GQ_Chr_03	74329608	79250505	4920897
MSQTL_56	2	GQ_Chr_04	75465188	80400187	4934999
MSQTL_56	3	GQ_Chr_07	43961289	44085878	124589
MSQTL_56	4	GQ_Chr_13	67071271	67697661	626390
MSQTL_57	1	GQ_Chr_02	48171180	48572535	401355
MSQTL_57	2	GQ_Chr_07	158024664	158487474	462810
MSQTL_58	1	GQ_Chr_03	66108239	70642776	4534537
MSQTL_59	1	GQ_Chr_08	84284201	84786041	501840
MSQTL_59	2	GQ_Chr_08	86779265	88034421	1255156
MSQTL_59	3	GQ_Chr_18	27419439	31459935	4040496
MSQTL_6	1	GQ_Chr_01	142941389	144644642	1703253
MSQTL_6	2	GQ_Chr_02	137430315	139144780	1714465
MSQTL_60	1	GQ_Chr_03	69608209	73164017	3555808
MSQTL_60	2	GQ_Chr_04	72106343	75263709	3157366
MSQTL_61	1	GQ_Chr_18	14220547	14514948	294401
MSQTL_62	1	GQ_Chr_07	134188533	135733357	1544824
MSQTL_62	2	GQ_Chr_08	74807190	76587936	1780746
MSQTL_62	3	GQ_Chr_11	62718458	63128829	410371
MSQTL_63	1	GQ_Chr_05	3957107	5107699	1150592
MSQTL_63	2	GQ_Chr_06	4891098	5774172	883074
MSQTL_64	1	GQ_Chr_07	143302357	143451159	148802
MSQTL_65	1	GQ_Chr_04	67039023	73873255	6834232
MSQTL_67	1	GQ_Chr_12	34039643	36357753	2318110
MSQTL_68	1	GQ_Chr_07	115925678	116458405	532727
MSQTL_69	1	GQ_Chr_05	8164854	8183496	18642
MSQTL_69	2	GQ_Chr_05	12688550	13928332	1239782
MSQTL_69	3	GQ_Chr_06	6563100	6634917	71817
MSQTL_69	4	GQ_Chr_16	16197536	16883145	685609
MSQTL_69	5	GQ_Chr_16	21556818	21731681	174863
MSQTL_71	1	GQ_Chr_11	74191055	75623214	1432159
MSQTL_72	1	GQ_Chr_05	58830984	59942369	1111385
MSQTL_72	2	GQ_Chr_06	57278210	62192361	4914151
MSQTL_73	1	GQ_Chr_07	133094882	135251491	2156609
MSQTL_74	1	GQ_Chr_13	49293026	50160745	867719
MSQTL_75	1	GQ_Chr_11	26254469	27566307	1311838
MSQTL_76	1	GQ_Chr_01	48162873	49397446	1234573
MSQTL_77	1	GQ_Chr_03	100047142	100805773	758631
MSQTL_77	2	GQ_Chr_03	102813139	104109029	1295890
MSQTL_78	1	GQ_Chr_07	107325565	107707140	381575
MSQTL_79	1	GQ_Chr_02	42933869	44400336	1466467
MSQTL_80	1	GQ_Chr_07	55132128	55631109	498981
MSQTL_80	2	GQ_Chr_13	58539313	58788784	249471
MSQTL_81	1	GQ_Chr_05	80731764	81284954	553190
MSQTL_81	2	GQ_Chr_06	82461668	83123717	662049
MSQTL_81	3	GQ_Chr_06	86941323	87829868	888545
MSQTL_81	4	GQ_Chr_16	72351724	73320244	968520
MSQTL_82	1	GQ_Chr_05	14146924	16335533	2188609
MSQTL_82	2	GQ_Chr_06	11345996	11406721	60725
MSQTL_82	3	GQ_Chr_06	11485219	11567181	81962
MSQTL_83	1	GQ_Chr_05	68987485	69548428	560943
MSQTL_83	2	GQ_Chr_06	66562584	67921941	1359357
MSQTL_84	1	GQ_Chr_11	76228089	76344304	116215
MSQTL_84	2	GQ_Chr_12	81517177	81833837	316660
MSQTL_85	1	GQ_Chr_01	128774839	130573978	1799139
MSQTL_85	2	GQ_Chr_02	120438250	121578983	1140733
MSQTL_85	3	GQ_Chr_02	125263032	125677395	414363
MSQTL_86	1	GQ_Chr_05	10782854	10852235	69381
MSQTL_86	2	GQ_Chr_05	11141450	11201452	60002
MSQTL_86	3	GQ_Chr_05	11763732	12180950	417218
MSQTL_86	4	GQ_Chr_06	10728853	11014852	285999
MSQTL_87	1	GQ_Chr_07	148624535	149408765	784230
MSQTL_87	2	GQ_Chr_08	84281703	84767079	485376
MSQTL_87	3	GQ_Chr_08	87004999	87638139	633140
MSQTL_88	1	GQ_Chr_05	9180169	9443373	263204
MSQTL_88	2	GQ_Chr_05	12308908	13768170	1459262
MSQTL_88	3	GQ_Chr_06	7347044	7570833	223789
MSQTL_88	4	GQ_Chr_06	9294226	9624977	330751
MSQTL_89	1	GQ_Chr_07	55883531	56242505	358974
MSQTL_89	2	GQ_Chr_13	59175247	59248713	73466
MSQTL_9	1	GQ_Chr_01	144419025	145553186	1134161
MSQTL_9	2	GQ_Chr_02	41178677	48549238	7370561
MSQTL_9	3	GQ_Chr_02	138690255	140017268	1327013
MSQTL_90	1	GQ_Chr_05	99221665	99807933	586268
MSQTL_90	2	GQ_Chr_05	100182622	101549266	1366644
MSQTL_91	1	GQ_Chr_07	131127223	131147510	20287
MSQTL_91	2	GQ_Chr_08	72977397	73004445	27048
MSQTL_91	3	GQ_Chr_11	58775712	62909967	4134255
MSQTL_91	4	GQ_Chr_12	63029425	65472782	2443357
MSQTL_92	1	GQ_Chr_11	63102622	63539774	437152
MSQTL_92	2	GQ_Chr_11	69171897	69638362	466465
MSQTL_93	1	GQ_Chr_13	55058124	55630306	572182
MSQTL_95	1	GQ_Chr_01	125551208	126269655	718447
MSQTL_95	2	GQ_Chr_02	123440744	123590740	149996
MSQTL_95	3	GQ_Chr_05	101802267	103250534	1448267
MSQTL_95	4	GQ_Chr_06	99824124	99984640	160516
MSQTL_95	5	GQ_Chr_06	100081239	102142991	2061752
MSQTL_97	1	GQ_Chr_07	143347209	144814110	1466901
MSQTL_97	2	GQ_Chr_07	150005589	150805430	799841
MSQTL_97	3	GQ_Chr_08	90706254	92232463	1526209
MSQTL_98	1	GQ_Chr_11	63757564	64173977	416413
MSQTL_98	2	GQ_Chr_12	75972151	77686876	1714725
MSQTL_99	1	GQ_Chr_02	46449006	46749044	300038
