# Supplementary material for: Syntenic Cell Wall QTLs as Versatile Breeding Tools: Intraspecific Allelic Variability and Predictability of Biomass Quality Loci in Target Plant Species
Source: Plants (Basel). 2023 Feb 9;12(4):779. doi: 10.3390/plants12040779 (PMC9961111; doi:10.3390/plants12040779)
Supplement: Supplementary file 1 [file plants-12-00779-s001.zip › plants-2201572-supplementary Table S5.xlsx]

## Sheet: Sheet1
Supplementary Table S5 - The Switchgrass cell wall QTLs identified by Ali et al., 2020
Chromosome	Start	End	Trait
Chr 1K	45697744	45997744	Total cell wall sugar
Chr 1K	46671402	46971402	Total cell wall sugar
Chr 1K	47160878	47460878	Glucose
Chr 1K	47571010	47871010	Glucose
Chr 1K	47576645	47876645	Total cell wall sugar
Chr 1N	18873519	19173519	Glucose
Chr 1N	46168244	46468244	Total cell wall sugar
Chr 1N	59663068	59963068	Total cell wall sugar
Chr 1N	64030694	64330694	Glucose
Chr 2K	57804630	58104630	Glucose
Chr 2N	22394027	22694027	Xylose
Chr 2N	54615989	54915989	Klason lignin
Chr 3K	4187245	4487245	Klason lignin
Chr 3K	6802032	7102032	Total cell wall sugar
Chr 3K	6835628	7135628	Glucose
Chr 3K	51961966	52261966	Xylose
Chr 3K	53473807	53773807	Glucose
Chr 3K	56288122	56588122	Glucose
Chr 3K	56406801	56706801	Total cell wall sugar
Chr 3N	32044740	32344740	Glucose
Chr 3N	50221237	50521237	Klason lignin
Chr 3N	55898540	56198540	Xylose
Chr 3N	61048781	61348781	Xylose
Chr 3N	61314477	61614477	Total cell wall sugar
Chr 3N	65499703	65799703	Xylose
Chr 4K	22723928	23023928	Total cell wall sugar
Chr 4K	26765315	27065315	Glucose
Chr 4K	39794479	40094479	Xylose
Chr 4K	41486912	41786912	Klason lignin
Chr 4N	10404554	10704554	Xylose
Chr 4N	17537671	17837671	Glucose
Chr 5K	4976085	5276085	Total cell wall sugar
Chr 5K	53132715	53432715	Glucose
Chr 5N	3629729	3929729	Total cell wall sugar
Chr 5N	5518725	5818725	Klason lignin
Chr 5N	10052391	10352391	Klason lignin
Chr 5N	11493018	11793018	Glucose
Chr 5N	11493018	11793018	Glucose
Chr 5N	11504649	11804649	Glucose
Chr 5N	11504649	11804649	Glucose
Chr 5N	11558997	11858997	Xylose
Chr 5N	57283596	57583596	Klason lignin
Chr 6K	3788503	4088503	Total cell wall sugar
Chr 6K	19492174	19792174	Klason lignin
Chr 6N	42284550	42584550	Xylose
Chr 6N	51574417	51874417	Total cell wall sugar
Chr 6N	52198099	52498099	Total cell wall sugar
Chr 6N	52230197	52530197	Glucose
Chr 6N	53056376	53356376	Total cell wall sugar
Chr 6N	53056376	53356376	Total cell wall sugar
Chr 7K	3820298	4120298	Glucose
Chr 7N	27161004	27461004	Total cell wall sugar
Chr 7N	27245515	27545515	Total cell wall sugar
Chr 9K	10612754	10912754	Xylose
Chr 9N	18093475	18393475	Total cell wall sugar
Chr 9N	29373189	29673189	Klason lignin
