# Supplementary material for: Syntenic Cell Wall QTLs as Versatile Breeding Tools: Intraspecific Allelic Variability and Predictability of Biomass Quality Loci in Target Plant Species
Source: Plants (Basel). 2023 Feb 9;12(4):779. doi: 10.3390/plants12040779 (PMC9961111; doi:10.3390/plants12040779)
Supplement: Supplementary file 1 [file plants-12-00779-s001.zip › plants-2201572-supplementary Table S6.xlsx]

## Sheet: Sheet1
Supplementary Table S6 - The Switchgrass SQTLs intervals
SQTL ID (as in Pancaldi et al., 2022)	Chromosome	Cluster_index	Start	End	Length (bp)
MSQTL_1	IV_Chr_03K	1	29050546	29556906	506360
MSQTL_1	IV_Chr_03N	2	30279329	30942415	663086
MSQTL_1	IV_Chr_05K	3	60943339	61342248	398909
MSQTL_1	IV_Chr_05N	4	70518391	71018547	500156
MSQTL_100	IV_Chr_03K	1	8522297	9912610	1390313
MSQTL_101	IV_Chr_04N	1	5818543	7077648	1259105
MSQTL_101	IV_Chr_04K	2	6279867	6980406	700539
MSQTL_101	IV_Chr_04K	3	41050507	41765145	714638
MSQTL_102	IV_Chr_09K	1	5686614	5715007	28393
MSQTL_102	IV_Chr_09K	2	5787350	5918385	131035
MSQTL_102	IV_Chr_09N	3	6099930	6436392	336462
MSQTL_102	IV_Chr_09K	4	6299628	6395042	95414
MSQTL_102	IV_Chr_09K	5	6421925	6480669	58744
MSQTL_102	IV_Chr_09N	6	6681267	6789846	108579
MSQTL_102	IV_Chr_09K	7	6806933	6938432	131499
MSQTL_102	IV_Chr_09N	8	6907921	7037544	129623
MSQTL_102	IV_Chr_09K	9	7082895	9994785	2911890
MSQTL_102	IV_Chr_09N	10	7131260	7214273	83013
MSQTL_102	IV_Chr_09N	11	7842913	7901165	58252
MSQTL_102	IV_Chr_09N	12	8269972	9987046	1717074
MSQTL_102	IV_Chr_09N	13	10002821	12744563	2741742
MSQTL_102	IV_Chr_09K	14	10101126	11750354	1649228
MSQTL_102	IV_Chr_09K	15	60200789	60444791	244002
MSQTL_103	IV_Chr_03K	1	24900735	25564547	663812
MSQTL_103	IV_Chr_03N	2	26036816	26749915	713099
MSQTL_103	IV_Chr_05K	3	55945253	57059536	1114283
MSQTL_103	IV_Chr_05N	4	64908303	66146096	1237793
MSQTL_104	IV_Chr_01K	1	45664687	46613918	949231
MSQTL_104	IV_Chr_01N	2	55088627	56304596	1215969
MSQTL_106	IV_Chr_06K	1	39376225	39712224	335999
MSQTL_106	IV_Chr_06N	2	42870457	43416016	545559
MSQTL_107	IV_Chr_05N	1	55685451	55686490	1039
MSQTL_108	IV_Chr_07N	1	41987041	42413403	426362
MSQTL_108	IV_Chr_07K	2	43931348	44251127	319779
MSQTL_109	IV_Chr_02K	1	64540146	64754643	214497
MSQTL_109	IV_Chr_02N	2	65941690	66235438	293748
MSQTL_11	IV_Chr_01K	1	50835698	50873462	37764
MSQTL_11	IV_Chr_01N	2	60607425	60694995	87570
MSQTL_110	IV_Chr_04N	1	1854039	2180240	326201
MSQTL_110	IV_Chr_04K	2	2038949	2259793	220844
MSQTL_110	IV_Chr_04N	3	2278701	2878473	599772
MSQTL_110	IV_Chr_04K	4	2815279	2951759	136480
MSQTL_110	IV_Chr_04K	5	3021984	3242297	220313
MSQTL_110	IV_Chr_04N	6	3499071	3729802	230731
MSQTL_110	IV_Chr_04N	7	3839232	3943375	104143
MSQTL_110	IV_Chr_04N	8	4122644	4232175	109531
MSQTL_110	IV_Chr_04K	9	4378108	4497174	119066
MSQTL_110	IV_Chr_04N	10	4567673	4673907	106234
MSQTL_110	IV_Chr_04K	11	4758324	6168964	1410640
MSQTL_110	IV_Chr_04N	12	4861829	4932447	70618
MSQTL_110	IV_Chr_04N	13	5018761	5732986	714225
MSQTL_110	IV_Chr_04N	14	6774146	6929846	155700
MSQTL_111	IV_Chr_04N	1	7563783	7704735	140952
MSQTL_111	IV_Chr_04N	2	8697380	8761081	63701
MSQTL_112	IV_Chr_01K	1	42843622	43046459	202837
MSQTL_112	IV_Chr_01N	2	51974176	52263615	289439
MSQTL_113	IV_Chr_05N	1	42786474	42891221	104747
MSQTL_115	IV_Chr_07N	1	42777804	43037135	259331
MSQTL_115	IV_Chr_07K	2	44581584	44908869	327285
MSQTL_116	IV_Chr_07N	1	39899378	40194098	294720
MSQTL_116	IV_Chr_07K	2	41608320	41855980	247660
MSQTL_118	IV_Chr_07N	1	26104060	32420911	6316851
MSQTL_118	IV_Chr_07K	2	29065414	34801104	5735690
MSQTL_118	IV_Chr_07N	3	50415603	50996638	581035
MSQTL_118	IV_Chr_07K	4	52156076	52752651	596575
MSQTL_119	IV_Chr_09K	1	56677176	56935757	258581
MSQTL_119	IV_Chr_09N	2	65916699	66728229	811530
MSQTL_12	IV_Chr_03N	1	20891144	21367992	476848
MSQTL_12	IV_Chr_03N	2	21940663	22653991	713328
MSQTL_12	IV_Chr_05N	3	59787043	59898319	111276
MSQTL_120	IV_Chr_09K	1	27444924	28152470	707546
MSQTL_120	IV_Chr_09K	2	65808640	66836741	1028101
MSQTL_120	IV_Chr_09N	3	77335248	77820720	485472
MSQTL_120	IV_Chr_09N	4	78129249	78372374	243125
MSQTL_122	IV_Chr_09K	1	25321212	25567879	246667
MSQTL_122	IV_Chr_09K	2	25975237	27490027	1514790
MSQTL_122	IV_Chr_09N	3	27278140	28872621	1594481
MSQTL_122	IV_Chr_09K	4	27901568	29124443	1222875
MSQTL_122	IV_Chr_09N	5	29422061	32778899	3356838
MSQTL_122	IV_Chr_09K	6	66788341	66874386	86045
MSQTL_123	IV_Chr_05K	1	6783868	7595597	811729
MSQTL_123	IV_Chr_05N	2	7517445	8346395	828950
MSQTL_123	IV_Chr_05K	3	8200490	9796692	1596202
MSQTL_123	IV_Chr_05N	4	8795809	9894248	1098439
MSQTL_123	IV_Chr_05N	5	10052531	12701282	2648751
MSQTL_123	IV_Chr_05K	6	10238126	11672971	1434845
MSQTL_124	IV_Chr_02K	1	46666595	47258851	592256
MSQTL_124	IV_Chr_02N	2	46883747	47626825	743078
MSQTL_125	IV_Chr_03N	1	9823976	9977819	153843
MSQTL_125	IV_Chr_03K	2	10013734	10094960	81226
MSQTL_126	IV_Chr_01K	1	33719461	34063231	343770
MSQTL_126	IV_Chr_01N	2	42911248	43487166	575918
MSQTL_127	IV_Chr_01K	1	30596261	31179388	583127
MSQTL_127	IV_Chr_01K	2	32484867	33313337	828470
MSQTL_128	IV_Chr_06K	1	44877804	45892053	1014249
MSQTL_128	IV_Chr_06K	2	46299617	46776580	476963
MSQTL_128	IV_Chr_06N	3	49168409	51373406	2204997
MSQTL_129	IV_Chr_07N	1	44835590	45178905	343315
MSQTL_129	IV_Chr_07K	2	46662665	47069731	407066
MSQTL_130	IV_Chr_05K	1	8040589	8168915	128326
MSQTL_130	IV_Chr_05N	2	8664619	8839637	175018
MSQTL_130	IV_Chr_05K	3	9321183	9932839	611656
MSQTL_130	IV_Chr_05K	4	10019453	11669739	1650286
MSQTL_130	IV_Chr_05N	5	10202066	12681567	2479501
MSQTL_131	IV_Chr_03K	1	22411811	23087655	675844
MSQTL_131	IV_Chr_03N	2	23230439	23988489	758050
MSQTL_132	IV_Chr_05K	1	37292827	38287495	994668
MSQTL_132	IV_Chr_05N	2	43402313	44341087	938774
MSQTL_132	IV_Chr_05K	3	46586824	46787803	200979
MSQTL_132	IV_Chr_05N	4	54578982	54773239	194257
MSQTL_133	IV_Chr_05N	1	18206746	19105611	898865
MSQTL_134	IV_Chr_05K	1	59847599	60730054	882455
MSQTL_134	IV_Chr_05N	2	69335301	70282759	947458
MSQTL_136	IV_Chr_09K	1	19475364	21764093	2288729
MSQTL_136	IV_Chr_09N	2	21330068	23092825	1762757
MSQTL_137	IV_Chr_07N	1	47443617	48432103	988486
MSQTL_137	IV_Chr_07K	2	49231873	50357700	1125827
MSQTL_138	IV_Chr_05K	1	36191186	36797156	605970
MSQTL_139	IV_Chr_02K	1	49771575	50579213	807638
MSQTL_139	IV_Chr_02N	2	50798134	51498447	700313
MSQTL_141	IV_Chr_06K	1	45028159	45228105	199946
MSQTL_141	IV_Chr_06K	2	46851383	47066655	215272
MSQTL_141	IV_Chr_06N	3	49629527	50478349	848822
MSQTL_141	IV_Chr_06N	4	51380798	51847126	466328
MSQTL_143	IV_Chr_05K	1	60013525	60184342	170817
MSQTL_143	IV_Chr_05N	2	69526689	69740559	213870
MSQTL_145	IV_Chr_07N	1	42662374	43151614	489240
MSQTL_145	IV_Chr_07K	2	44465962	44959605	493643
MSQTL_145	IV_Chr_01K	3	46224790	46602816	378026
MSQTL_145	IV_Chr_01N	4	56005517	56295795	290278
MSQTL_148	IV_Chr_08K	1	32814715	32817054	2339
MSQTL_15	IV_Chr_05N	1	43321007	43651406	330399
MSQTL_150	IV_Chr_09K	1	25306513	27517582	2211069
MSQTL_150	IV_Chr_09N	2	27216035	32591768	5375733
MSQTL_150	IV_Chr_09N	3	78567915	78569105	1190
MSQTL_151	IV_Chr_02N	1	66249609	66871109	621500
MSQTL_152	IV_Chr_03K	1	19293066	19797016	503950
MSQTL_152	IV_Chr_03N	2	21965006	22801226	836220
MSQTL_155	IV_Chr_06N	1	44188823	44400896	212073
MSQTL_156	IV_Chr_09K	1	17797582	19488433	1690851
MSQTL_156	IV_Chr_09N	2	19320436	21341560	2021124
MSQTL_156	IV_Chr_09K	3	70283637	70412997	129360
MSQTL_157	IV_Chr_09K	1	54887434	56546058	1658624
MSQTL_157	IV_Chr_09N	2	64481207	66052329	1571122
MSQTL_158	IV_Chr_05K	1	4227784	4305661	77877
MSQTL_158	IV_Chr_05N	2	4722243	4757367	35124
MSQTL_160	IV_Chr_06K	1	39978424	40652991	674567
MSQTL_160	IV_Chr_06N	2	43837248	44406090	568842
MSQTL_160	IV_Chr_02K	3	47604581	48619824	1015243
MSQTL_161	IV_Chr_09K	1	56473724	59354810	2881086
MSQTL_161	IV_Chr_09N	2	65553855	69552279	3998424
MSQTL_161	IV_Chr_02K	3	67812790	68687557	874767
MSQTL_161	IV_Chr_02N	4	69296162	70106996	810834
MSQTL_162	IV_Chr_09K	1	52976162	53287027	310865
MSQTL_162	IV_Chr_02N	2	66013231	66834023	820792
MSQTL_163	IV_Chr_06K	1	40324285	40714715	390430
MSQTL_163	IV_Chr_06N	2	44156823	44575045	418222
MSQTL_163	IV_Chr_02N	3	49150071	49653145	503074
MSQTL_164	IV_Chr_01K	1	46677456	47764098	1086642
MSQTL_164	IV_Chr_01N	2	56401276	57034010	632734
MSQTL_166	IV_Chr_04K	1	14466202	15442982	976780
MSQTL_167	IV_Chr_05K	1	38393237	38866340	473103
MSQTL_167	IV_Chr_05N	2	44478067	45393246	915179
MSQTL_168	IV_Chr_02N	1	43042112	43457113	415001
MSQTL_168	IV_Chr_02K	2	43284883	43750898	466015
MSQTL_17	IV_Chr_05N	1	6464369	6512663	48294
MSQTL_172	IV_Chr_07N	1	41333264	42431984	1098720
MSQTL_172	IV_Chr_07N	2	43508915	44261556	752641
MSQTL_172	IV_Chr_07K	3	45366790	45975264	608474
MSQTL_173	IV_Chr_07N	1	48689847	50101508	1411661
MSQTL_173	IV_Chr_07K	2	50690743	51972777	1282034
MSQTL_175	IV_Chr_01N	1	12105526	12260341	154815
MSQTL_176	IV_Chr_02K	1	47343497	48094703	751206
MSQTL_176	IV_Chr_02N	2	47649688	48833018	1183330
MSQTL_176	IV_Chr_02N	3	49304644	50599024	1294380
MSQTL_177	IV_Chr_07K	1	28788407	28789503	1096
MSQTL_178	IV_Chr_04K	1	8783414	9573176	789762
MSQTL_178	IV_Chr_04K	2	10145146	11237558	1092412
MSQTL_178	IV_Chr_04N	3	10967007	12680491	1713484
MSQTL_178	IV_Chr_04K	4	11788584	12339480	550896
MSQTL_178	IV_Chr_01K	5	50775509	51088591	313082
MSQTL_178	IV_Chr_01N	6	60553534	60957684	404150
MSQTL_179	IV_Chr_09K	1	56003799	56880721	876922
MSQTL_179	IV_Chr_09N	2	65582781	66572656	989875
MSQTL_179	IV_Chr_02K	3	67885930	68088239	202309
MSQTL_179	IV_Chr_02N	4	69359556	69577626	218070
MSQTL_18	IV_Chr_01K	1	34935367	36936209	2000842
MSQTL_18	IV_Chr_01K	2	38041180	40675309	2634129
MSQTL_18	IV_Chr_01N	3	44611561	50055635	5444074
MSQTL_181	IV_Chr_06K	1	2441000	2639812	198812
MSQTL_181	IV_Chr_06N	2	2956607	3094358	137751
MSQTL_181	IV_Chr_06N	3	3448968	3573183	124215
MSQTL_181	IV_Chr_06K	4	4881249	5546446	665197
MSQTL_183	IV_Chr_03N	1	8742510	9246279	503769
MSQTL_183	IV_Chr_03K	2	9067353	9477684	410331
MSQTL_184	IV_Chr_02N	1	43525221	44041344	516123
MSQTL_185	IV_Chr_04K	1	8737264	9558971	821707
MSQTL_185	IV_Chr_04K	2	19050319	19839931	789612
MSQTL_185	IV_Chr_01K	3	49712324	50285412	573088
MSQTL_185	IV_Chr_01N	4	59468232	60044956	576724
MSQTL_188	IV_Chr_01K	1	52215635	52541368	325733
MSQTL_19	IV_Chr_05K	1	60879087	61585440	706353
MSQTL_19	IV_Chr_05N	2	70702439	71462652	760213
MSQTL_190	IV_Chr_07N	1	47440877	48420316	979439
MSQTL_190	IV_Chr_07K	2	49196934	50349964	1153030
MSQTL_192	IV_Chr_03N	1	8563381	9130217	566836
MSQTL_192	IV_Chr_03K	2	8876699	9507737	631038
MSQTL_192	IV_Chr_05K	3	16094778	16794628	699850
MSQTL_193	IV_Chr_03K	1	3134505	3136991	2486
MSQTL_195	IV_Chr_01K	1	46748895	47064991	316096
MSQTL_195	IV_Chr_01K	2	47487475	48490847	1003372
MSQTL_195	IV_Chr_01N	3	56444651	57855771	1411120
MSQTL_197	IV_Chr_07N	1	43107800	43404896	297096
MSQTL_197	IV_Chr_07K	2	44924464	45285721	361257
MSQTL_198	IV_Chr_09K	1	5091992	5207060	115068
MSQTL_2	IV_Chr_07N	1	38722897	39869338	1146441
MSQTL_2	IV_Chr_07K	2	40545123	41535975	990852
MSQTL_2	IV_Chr_01K	3	43423085	44222866	799781
MSQTL_2	IV_Chr_01N	4	52779860	53610977	831117
MSQTL_20	IV_Chr_03N	1	5920076	5925178	5102
MSQTL_20	IV_Chr_03N	2	19576479	19857951	281472
MSQTL_20	IV_Chr_05K	3	48557435	48561251	3816
MSQTL_20	IV_Chr_05N	4	57040658	57044299	3641
MSQTL_203	IV_Chr_07N	1	46410671	47423421	1012750
MSQTL_203	IV_Chr_07K	2	48141869	49181846	1039977
MSQTL_205	IV_Chr_06K	1	1178599	1284952	106353
MSQTL_205	IV_Chr_06N	2	1249573	1378077	128504
MSQTL_205	IV_Chr_06N	3	2053840	2262997	209157
MSQTL_205	IV_Chr_06K	4	43943321	44154583	211262
MSQTL_205	IV_Chr_06N	5	47812018	48215348	403330
MSQTL_207	IV_Chr_01K	1	39483000	39906107	423107
MSQTL_207	IV_Chr_01N	2	46652101	46862499	210398
MSQTL_207	IV_Chr_01N	3	48288693	48867111	578418
MSQTL_21	IV_Chr_01K	1	55419448	55421362	1914
MSQTL_21	IV_Chr_01N	2	65514672	65516474	1802
MSQTL_210	IV_Chr_07N	1	43924176	44733716	809540
MSQTL_210	IV_Chr_07K	2	45569108	46569132	1000024
MSQTL_211	IV_Chr_01K	1	48497584	50251419	1753835
MSQTL_211	IV_Chr_01K	2	56492900	56657082	164182
MSQTL_211	IV_Chr_01N	3	57861127	60379286	2518159
MSQTL_211	IV_Chr_01N	4	66658222	66996932	338710
MSQTL_212	IV_Chr_09K	1	66891329	68624687	1733358
MSQTL_212	IV_Chr_09N	2	78462888	80015313	1552425
MSQTL_214	IV_Chr_05N	1	12754406	15696540	2942134
MSQTL_215	IV_Chr_02K	1	61181792	61507994	326202
MSQTL_215	IV_Chr_02N	2	62640183	62914609	274426
MSQTL_216	IV_Chr_02K	1	53634716	53677712	42996
MSQTL_216	IV_Chr_02K	2	54368049	56628343	2260294
MSQTL_216	IV_Chr_02N	3	55753665	58216793	2463128
MSQTL_218	IV_Chr_02K	1	49750634	52223820	2473186
MSQTL_218	IV_Chr_02N	2	50720332	53158477	2438145
MSQTL_219	IV_Chr_07N	1	35838686	36270837	432151
MSQTL_219	IV_Chr_07N	2	38275906	39053742	777836
MSQTL_219	IV_Chr_07K	3	38326308	38641964	315656
MSQTL_219	IV_Chr_07K	4	40456509	40838569	382060
MSQTL_22	IV_Chr_03K	1	28442831	29784736	1341905
MSQTL_22	IV_Chr_03N	2	29961114	31128999	1167885
MSQTL_22	IV_Chr_03K	3	32682585	33175703	493118
MSQTL_22	IV_Chr_03N	4	33183731	35325122	2141391
MSQTL_22	IV_Chr_03K	5	34824317	36232754	1408437
MSQTL_221	IV_Chr_04K	1	1105614	1217717	112103
MSQTL_221	IV_Chr_04N	2	1436460	1602841	166381
MSQTL_221	IV_Chr_04N	3	1653558	1823304	169746
MSQTL_221	IV_Chr_04K	4	1901586	2031987	130401
MSQTL_222	IV_Chr_03K	1	17363143	17580330	217187
MSQTL_222	IV_Chr_03N	2	18090214	18371214	281000
MSQTL_223	IV_Chr_06K	1	44031006	44719972	688966
MSQTL_223	IV_Chr_06N	2	47887035	48853198	966163
MSQTL_226	IV_Chr_07N	1	31398793	32373111	974318
MSQTL_227	IV_Chr_09K	1	4686107	4687166	1059
MSQTL_228	IV_Chr_05K	1	46235986	48765044	2529058
MSQTL_230	IV_Chr_02K	1	56653420	61131567	4478147
MSQTL_230	IV_Chr_02N	2	58319311	62622636	4303325
MSQTL_232	IV_Chr_07K	1	41755875	42946627	1190752
MSQTL_234	IV_Chr_05K	1	1523991	1527215	3224
MSQTL_237	IV_Chr_02K	1	5353697	5365742	12045
MSQTL_238	IV_Chr_06K	1	45567902	46951412	1383510
MSQTL_238	IV_Chr_06N	2	50035128	51612991	1577863
MSQTL_239	IV_Chr_07N	1	43817377	44501942	684565
MSQTL_239	IV_Chr_07K	2	45612428	46252759	640331
MSQTL_24	IV_Chr_06K	1	44001843	44253994	252151
MSQTL_24	IV_Chr_06N	2	47850223	48732293	882070
MSQTL_240	IV_Chr_01K	1	52293851	53966907	1673056
MSQTL_242	IV_Chr_03K	1	3376312	3784709	408397
MSQTL_244	IV_Chr_09K	1	64058543	64603538	544995
MSQTL_244	IV_Chr_09N	2	75280885	75920980	640095
MSQTL_245	IV_Chr_07N	1	39872061	40724853	852792
MSQTL_245	IV_Chr_07K	2	41575572	42421431	845859
MSQTL_245	IV_Chr_01K	3	44327435	45103474	776039
MSQTL_245	IV_Chr_09K	4	45900694	45901944	1250
MSQTL_245	IV_Chr_09N	5	52651142	52652450	1308
MSQTL_245	IV_Chr_01N	6	53736428	54595745	859317
MSQTL_248	IV_Chr_02K	1	52235822	53498440	1262618
MSQTL_248	IV_Chr_02N	2	53293392	53496486	203094
MSQTL_248	IV_Chr_02N	3	53974864	54860413	885549
MSQTL_25	IV_Chr_03N	1	5376914	5540346	163432
MSQTL_25	IV_Chr_04N	2	5379624	5809653	430029
MSQTL_25	IV_Chr_03N	3	5626846	5773906	147060
MSQTL_25	IV_Chr_04K	4	5775482	6234875	459393
MSQTL_25	IV_Chr_03N	5	6209277	6343045	133768
MSQTL_25	IV_Chr_03K	6	6507400	6706032	198632
MSQTL_25	IV_Chr_03N	7	10225999	12722289	2496290
MSQTL_25	IV_Chr_03K	8	10554685	12593822	2039137
MSQTL_25	IV_Chr_04K	9	14880525	15663608	783083
MSQTL_25	IV_Chr_05K	10	18264632	18653977	389345
MSQTL_25	IV_Chr_03K	11	29642799	31827591	2184792
MSQTL_25	IV_Chr_03N	12	31638805	33622889	1984084
MSQTL_25	IV_Chr_03K	13	36409693	37048158	638465
MSQTL_25	IV_Chr_03N	14	38099852	38863262	763410
MSQTL_25	IV_Chr_03N	15	42868405	44480042	1611637
MSQTL_251	IV_Chr_09K	1	41402197	42367833	965636
MSQTL_251	IV_Chr_09N	2	46779922	47746172	966250
MSQTL_251	IV_Chr_09K	3	61163151	62462097	1298946
MSQTL_251	IV_Chr_09N	4	71981811	73501028	1519217
MSQTL_254	IV_Chr_01N	1	11615597	19741149	8125552
MSQTL_258	IV_Chr_09K	1	9346406	9870118	523712
MSQTL_258	IV_Chr_09N	2	10224316	10674245	449929
MSQTL_258	IV_Chr_09N	3	72264216	72970237	706021
MSQTL_26	IV_Chr_06K	1	38704421	39268568	564147
MSQTL_26	IV_Chr_06N	2	42040982	42450497	409515
MSQTL_260	IV_Chr_05K	1	757278	883220	125942
MSQTL_260	IV_Chr_05N	2	1038032	1185891	147859
MSQTL_260	IV_Chr_05K	3	1183500	1374922	191422
MSQTL_260	IV_Chr_05N	4	1324861	1635757	310896
MSQTL_260	IV_Chr_05K	5	2190645	2329630	138985
MSQTL_260	IV_Chr_05K	6	2420089	2910398	490309
MSQTL_260	IV_Chr_05N	7	2528323	3509628	981305
MSQTL_260	IV_Chr_05K	8	2956204	3059748	103544
MSQTL_262	IV_Chr_02N	1	13350721	13606475	255754
MSQTL_269	IV_Chr_09K	1	52380130	54874387	2494257
MSQTL_27	IV_Chr_09K	1	24193028	24994591	801563
MSQTL_27	IV_Chr_09N	2	26276150	26921346	645196
MSQTL_27	IV_Chr_09K	3	67179185	67476193	297008
MSQTL_27	IV_Chr_09N	4	78789215	79175770	386555
MSQTL_28	IV_Chr_02K	1	53610681	56624443	3013762
MSQTL_28	IV_Chr_02N	2	54877214	57726381	2849167
MSQTL_28	IV_Chr_02N	3	58123220	58281815	158595
MSQTL_289	IV_Chr_01K	1	45661536	45662375	839
MSQTL_289	IV_Chr_01N	2	55086107	55087386	1279
MSQTL_290	IV_Chr_02K	1	43952684	44431480	478796
MSQTL_291	IV_Chr_03N	1	8287006	9322593	1035587
MSQTL_291	IV_Chr_03K	2	8514395	9519248	1004853
MSQTL_30	IV_Chr_03N	1	6495925	6616035	120110
MSQTL_30	IV_Chr_03K	2	6730200	8614473	1884273
MSQTL_30	IV_Chr_03N	3	6956043	8374662	1418619
MSQTL_30	IV_Chr_03K	4	12604014	12705018	101004
MSQTL_30	IV_Chr_03N	5	12722588	12891525	168937
MSQTL_306	IV_Chr_09K	1	2272267	2324986	52719
MSQTL_306	IV_Chr_09N	2	69561624	69787861	226237
MSQTL_307	IV_Chr_07N	1	27767582	28013461	245879
MSQTL_307	IV_Chr_07K	2	30036175	30771411	735236
MSQTL_307	IV_Chr_01K	3	33296272	33629878	333606
MSQTL_307	IV_Chr_01N	4	42008521	42788335	779814
MSQTL_308	IV_Chr_05K	1	8440329	8567568	127239
MSQTL_309	IV_Chr_02N	1	66619854	66752735	132881
MSQTL_312	IV_Chr_06N	1	52095235	52141970	46735
MSQTL_318	IV_Chr_01K	1	43246153	43384843	138690
MSQTL_32	IV_Chr_03K	1	17452606	20751679	3299073
MSQTL_32	IV_Chr_03N	2	18132714	21710561	3577847
MSQTL_32	IV_Chr_05K	3	46694148	48725431	2031283
MSQTL_32	IV_Chr_05K	4	50725277	51331195	605918
MSQTL_32	IV_Chr_05N	5	54646000	55721729	1075729
MSQTL_32	IV_Chr_05N	6	56190365	57634844	1444479
MSQTL_32	IV_Chr_05N	7	58931200	60082746	1151546
MSQTL_321	IV_Chr_07N	1	43408575	43628529	219954
MSQTL_321	IV_Chr_07K	2	45264388	45490941	226553
MSQTL_322	IV_Chr_07N	1	29586297	29936734	350437
MSQTL_323	IV_Chr_09K	1	5396729	5453994	57265
MSQTL_323	IV_Chr_09N	2	5996592	6051897	55305
MSQTL_326	IV_Chr_05K	1	54712714	55397071	684357
MSQTL_326	IV_Chr_05N	2	63930160	64369786	439626
MSQTL_327	IV_Chr_01K	1	51521836	52032582	510746
MSQTL_327	IV_Chr_01N	2	61418862	61937088	518226
MSQTL_329	IV_Chr_01K	1	52194456	52528423	333967
MSQTL_329	IV_Chr_01N	2	61993594	62387533	393939
MSQTL_33	IV_Chr_01K	1	40740193	41054115	313922
MSQTL_33	IV_Chr_01K	2	41639727	41968874	329147
MSQTL_331	IV_Chr_04N	1	569936	650098	80162
MSQTL_332	IV_Chr_06N	1	32588742	32964079	375337
MSQTL_332	IV_Chr_06K	2	35668080	36159730	491650
MSQTL_332	IV_Chr_06K	3	36650359	37488031	837672
MSQTL_332	IV_Chr_06N	4	37221595	37851511	629916
MSQTL_332	IV_Chr_06N	5	40726998	40890993	163995
MSQTL_333	IV_Chr_04K	1	8667370	8757832	90462
MSQTL_335	IV_Chr_05K	1	45816923	46490663	673740
MSQTL_335	IV_Chr_05K	2	47212310	47427777	215467
MSQTL_335	IV_Chr_05N	3	53530100	55420116	1890016
MSQTL_336	IV_Chr_02K	1	55396297	56067457	671160
MSQTL_337	IV_Chr_04K	1	208326	220126	11800
MSQTL_339	IV_Chr_04N	1	3441084	3512857	71773
MSQTL_339	IV_Chr_04N	2	3655712	3838210	182498
MSQTL_34	IV_Chr_03N	1	6905627	6910114	4487
MSQTL_34	IV_Chr_03K	2	20665277	20668507	3230
MSQTL_34	IV_Chr_05K	3	57080077	62232756	5152679
MSQTL_34	IV_Chr_05N	4	66160583	72112340	5951757
MSQTL_340	IV_Chr_05N	1	49995578	51756204	1760626
MSQTL_340	IV_Chr_05N	2	52132953	53369685	1236732
MSQTL_340	IV_Chr_05K	3	61795204	62314356	519152
MSQTL_340	IV_Chr_05N	4	71617318	72107356	490038
MSQTL_341	IV_Chr_09K	1	8908000	9622504	714504
MSQTL_342	IV_Chr_07N	1	34399834	34723409	323575
MSQTL_346	IV_Chr_09N	1	6576531	6591353	14822
MSQTL_348	IV_Chr_09N	1	919600	1003669	84069
MSQTL_348	IV_Chr_09N	2	1003879	1065042	61163
MSQTL_348	IV_Chr_09N	3	1205603	1311511	105908
MSQTL_348	IV_Chr_09N	4	1374051	1483109	109058
MSQTL_35	IV_Chr_01K	1	46426931	46571800	144869
MSQTL_35	IV_Chr_01N	2	56110611	56264108	153497
MSQTL_350	IV_Chr_05K	1	49537911	49848621	310710
MSQTL_350	IV_Chr_05K	2	52095239	55856015	3760776
MSQTL_350	IV_Chr_05N	3	58224954	58684697	459743
MSQTL_350	IV_Chr_05N	4	60763446	64832220	4068774
MSQTL_356	IV_Chr_09K	1	13800607	14240166	439559
MSQTL_357	IV_Chr_02N	1	3421288	3493066	71778
MSQTL_357	IV_Chr_02N	2	3597033	3659499	62466
MSQTL_358	IV_Chr_02N	1	8528	26542	18014
MSQTL_36	IV_Chr_03K	1	20761962	28437677	7675715
MSQTL_36	IV_Chr_03N	2	21689658	29933774	8244116
MSQTL_36	IV_Chr_03K	3	33085718	36027100	2941382
MSQTL_36	IV_Chr_03N	4	34193173	35385046	1191873
MSQTL_36	IV_Chr_05K	5	52228676	57334558	5105882
MSQTL_36	IV_Chr_05N	6	60500751	66556368	6055617
MSQTL_360	IV_Chr_02K	1	39644938	40134028	489090
MSQTL_364	IV_Chr_02K	1	38522291	39472385	950094
MSQTL_364	IV_Chr_02K	2	41041271	42297347	1256076
MSQTL_365	IV_Chr_05K	1	1673485	1737426	63941
MSQTL_365	IV_Chr_05N	2	2002798	2063076	60278
MSQTL_366	IV_Chr_05K	1	3570825	3641490	70665
MSQTL_367	IV_Chr_05K	1	5246949	5322932	75983
MSQTL_369	IV_Chr_05N	1	6750555	6802302	51747
MSQTL_37	IV_Chr_04N	1	6737719	7645888	908169
MSQTL_37	IV_Chr_04K	2	6738870	7376793	637923
MSQTL_37	IV_Chr_04K	3	7983320	8653009	669689
MSQTL_37	IV_Chr_04N	4	8317177	9334443	1017266
MSQTL_37	IV_Chr_04K	5	12373262	12905142	531880
MSQTL_37	IV_Chr_04N	6	12727157	13973095	1245938
MSQTL_37	IV_Chr_04K	7	26794608	26944557	149949
MSQTL_37	IV_Chr_04K	8	33397907	34210263	812356
MSQTL_37	IV_Chr_04K	9	34771772	35682934	911162
MSQTL_37	IV_Chr_04N	10	35921299	36737607	816308
MSQTL_373	IV_Chr_01N	1	8127563	9560219	1432656
MSQTL_374	IV_Chr_09K	1	51240327	52340428	1100101
MSQTL_375	IV_Chr_01N	1	9030475	9615445	584970
MSQTL_376	IV_Chr_03K	1	24724957	25393545	668588
MSQTL_376	IV_Chr_03K	2	25790614	26239030	448416
MSQTL_376	IV_Chr_03N	3	25922671	26542100	619429
MSQTL_376	IV_Chr_03K	4	26756231	27416857	660626
MSQTL_376	IV_Chr_03K	5	27894474	28506599	612125
MSQTL_376	IV_Chr_03N	6	29180690	30027543	846853
MSQTL_378	IV_Chr_02K	1	58020119	58633842	613723
MSQTL_378	IV_Chr_02N	2	59923662	60478864	555202
MSQTL_378	IV_Chr_02K	3	60322853	60605318	282465
MSQTL_378	IV_Chr_02N	4	61993438	62281301	287863
MSQTL_379	IV_Chr_09K	1	47692811	47755582	62771
MSQTL_379	IV_Chr_09N	2	55237133	55323660	86527
MSQTL_379	IV_Chr_09K	3	68732977	68836815	103838
MSQTL_379	IV_Chr_09N	4	80119490	80259351	139861
MSQTL_38	IV_Chr_09K	1	21665415	22384903	719488
MSQTL_38	IV_Chr_09N	2	23034515	23983370	948855
MSQTL_38	IV_Chr_07N	3	38990358	39223603	233245
MSQTL_38	IV_Chr_01K	4	40722789	43673880	2951091
MSQTL_38	IV_Chr_07K	5	40796493	40966326	169833
MSQTL_38	IV_Chr_01N	6	49818140	52650274	2832134
MSQTL_38	IV_Chr_01K	7	55145363	55272206	126843
MSQTL_38	IV_Chr_01N	8	65208471	65328929	120458
MSQTL_381	IV_Chr_01K	1	16143189	16425581	282392
MSQTL_384	IV_Chr_02K	1	56363672	57141844	778172
MSQTL_384	IV_Chr_02K	2	57603534	57802741	199207
MSQTL_384	IV_Chr_02N	3	58263081	58416390	153309
MSQTL_384	IV_Chr_02K	4	61179858	61533238	353380
MSQTL_384	IV_Chr_02K	5	61842483	62168929	326446
MSQTL_384	IV_Chr_02N	6	62339602	62952029	612427
MSQTL_384	IV_Chr_02N	7	63237209	63554881	317672
MSQTL_384	IV_Chr_02K	8	65394117	67050959	1656842
MSQTL_384	IV_Chr_02N	9	66813252	68475193	1661941
MSQTL_385	IV_Chr_09K	1	48097042	49489692	1392650
MSQTL_385	IV_Chr_09K	2	65512306	66333348	821042
MSQTL_385	IV_Chr_09K	3	66777944	67436642	658698
MSQTL_385	IV_Chr_09K	4	68627294	70970280	2342986
MSQTL_385	IV_Chr_09N	5	78329097	79115223	786126
MSQTL_385	IV_Chr_09N	6	79785108	81607676	1822568
MSQTL_385	IV_Chr_09N	7	82326122	83086584	760462
MSQTL_386	IV_Chr_09K	1	20508916	21161973	653057
MSQTL_386	IV_Chr_09N	2	22043335	22809274	765939
MSQTL_388	IV_Chr_07N	1	50402622	50731368	328746
MSQTL_388	IV_Chr_07K	2	52181146	52536946	355800
MSQTL_391	IV_Chr_07N	1	24130996	24899651	768655
MSQTL_391	IV_Chr_07K	2	27181176	27809276	628100
MSQTL_393	IV_Chr_02K	1	67931067	68863063	931996
MSQTL_393	IV_Chr_02N	2	69419753	70175966	756213
MSQTL_395	IV_Chr_01K	1	40969911	41040022	70111
MSQTL_4	IV_Chr_06K	1	30416516	30685500	268984
MSQTL_4	IV_Chr_06K	2	31458653	34929308	3470655
MSQTL_4	IV_Chr_06N	3	31472328	36306275	4833947
MSQTL_4	IV_Chr_06K	4	35644059	38153766	2509707
MSQTL_4	IV_Chr_06N	5	37403526	38905103	1501577
MSQTL_4	IV_Chr_06N	6	39877643	41451756	1574113
MSQTL_4	IV_Chr_01K	7	53512574	56442699	2930125
MSQTL_4	IV_Chr_01N	8	63715717	66482625	2766908
MSQTL_402	IV_Chr_09K	1	68664344	68862912	198568
MSQTL_402	IV_Chr_09N	2	80025638	80273229	247591
MSQTL_405	IV_Chr_09K	1	59380220	60686595	1306375
MSQTL_405	IV_Chr_09N	2	69579949	71217013	1637064
MSQTL_407	IV_Chr_09K	1	45586592	46056115	469523
MSQTL_407	IV_Chr_09K	2	46573878	46978804	404926
MSQTL_407	IV_Chr_09N	3	52526082	53310612	784530
MSQTL_407	IV_Chr_09N	4	54013937	54348451	334514
MSQTL_408	IV_Chr_09K	1	16761828	17766714	1004886
MSQTL_408	IV_Chr_09N	2	18259029	19254574	995545
MSQTL_41	IV_Chr_05K	1	36807389	37039980	232591
MSQTL_41	IV_Chr_05N	2	42300398	42785175	484777
MSQTL_42	IV_Chr_01K	1	43627828	44382345	754517
MSQTL_42	IV_Chr_01K	2	44728083	45524838	796755
MSQTL_42	IV_Chr_01N	3	53063399	53799499	736100
MSQTL_42	IV_Chr_01N	4	54265620	54912270	646650
MSQTL_422	IV_Chr_03K	1	16352521	16575864	223343
MSQTL_422	IV_Chr_03N	2	16977339	17183041	205702
MSQTL_426	IV_Chr_09K	1	56770977	56776150	5173
MSQTL_426	IV_Chr_09N	2	66435140	66444760	9620
MSQTL_427	IV_Chr_03N	1	9325441	9701128	375687
MSQTL_427	IV_Chr_03K	2	9525431	9859686	334255
MSQTL_428	IV_Chr_02K	1	53812589	54288470	475881
MSQTL_428	IV_Chr_02N	2	55023843	55667927	644084
MSQTL_43	IV_Chr_07N	1	48446729	48630360	183631
MSQTL_43	IV_Chr_07K	2	50452479	50567560	115081
MSQTL_430	IV_Chr_05K	1	12208056	12619734	411678
MSQTL_430	IV_Chr_05K	2	13463022	13827326	364304
MSQTL_433	IV_Chr_05N	1	40024572	40281223	256651
MSQTL_434	IV_Chr_09K	1	4718421	4844310	125889
MSQTL_435	IV_Chr_05N	1	45399089	45457166	58077
MSQTL_438	IV_Chr_01K	1	40726621	40929588	202967
MSQTL_44	IV_Chr_01K	1	42918652	43252169	333517
MSQTL_44	IV_Chr_01N	2	52134916	52548845	413929
MSQTL_444	IV_Chr_04K	1	121679	126893	5214
MSQTL_444	IV_Chr_04N	2	544796	565149	20353
MSQTL_445	IV_Chr_01K	1	51612430	51907720	295290
MSQTL_445	IV_Chr_01N	2	61485095	61830176	345081
MSQTL_447	IV_Chr_05K	1	49999332	52046003	2046671
MSQTL_447	IV_Chr_05N	2	58688677	60745853	2057176
MSQTL_449	IV_Chr_07K	1	44914580	45161609	247029
MSQTL_45	IV_Chr_06K	1	47608132	48237954	629822
MSQTL_45	IV_Chr_06N	2	52202260	53038364	836104
MSQTL_45	IV_Chr_01K	3	55994551	56119006	124455
MSQTL_450	IV_Chr_05N	1	45559123	46922505	1363382
MSQTL_451	IV_Chr_09K	1	58736667	58970386	233719
MSQTL_451	IV_Chr_09N	2	69076286	69329863	253577
MSQTL_452	IV_Chr_01K	1	46966603	49526584	2559981
MSQTL_452	IV_Chr_01K	2	54041596	56749411	2707815
MSQTL_452	IV_Chr_01N	3	56799336	59202764	2403428
MSQTL_452	IV_Chr_01N	4	64158651	66995650	2836999
MSQTL_453	IV_Chr_05K	1	45828555	46324171	495616
MSQTL_453	IV_Chr_05K	2	47196719	48120599	923880
MSQTL_453	IV_Chr_05K	3	48456408	49066154	609746
MSQTL_453	IV_Chr_05N	4	53543158	54062458	519300
MSQTL_453	IV_Chr_05N	5	55184424	55668658	484234
MSQTL_453	IV_Chr_05N	6	56939703	57674035	734332
MSQTL_454	IV_Chr_09K	1	52481634	52925878	444244
MSQTL_454	IV_Chr_09K	2	53228135	54701692	1473557
MSQTL_454	IV_Chr_09N	3	61311611	61971594	659983
MSQTL_454	IV_Chr_09N	4	62512317	62704896	192579
MSQTL_454	IV_Chr_09N	5	63206515	64135309	928794
MSQTL_46	IV_Chr_07N	1	48033788	48583215	549427
MSQTL_46	IV_Chr_07K	2	49946898	50557058	610160
MSQTL_461	IV_Chr_06K	1	47272088	47297472	25384
MSQTL_47	IV_Chr_07N	1	40864324	42464671	1600347
MSQTL_47	IV_Chr_07K	2	42515699	44483519	1967820
MSQTL_47	IV_Chr_01K	3	45112544	46327319	1214775
MSQTL_47	IV_Chr_01N	4	54616288	55978298	1362010
MSQTL_48	IV_Chr_07N	1	33302575	33468916	166341
MSQTL_48	IV_Chr_07K	2	35581126	35787288	206162
MSQTL_5	IV_Chr_02K	1	62609646	62862583	252937
MSQTL_51	IV_Chr_07K	1	47166608	47537253	370645
MSQTL_54	IV_Chr_02K	1	50580610	53634204	3053594
MSQTL_54	IV_Chr_02N	2	51507434	54905242	3397808
MSQTL_56	IV_Chr_02K	1	47262347	49689579	2427232
MSQTL_56	IV_Chr_02N	2	47628579	50588043	2959464
MSQTL_57	IV_Chr_09N	1	24769765	25438585	668820
MSQTL_59	IV_Chr_04K	1	19590593	19940927	350334
MSQTL_59	IV_Chr_01K	2	49546676	50889227	1342551
MSQTL_59	IV_Chr_01N	3	59229324	60721115	1491791
MSQTL_6	IV_Chr_09K	1	23584064	23632757	48693
MSQTL_6	IV_Chr_09K	2	25027401	25522283	494882
MSQTL_6	IV_Chr_09N	3	25319067	25336235	17168
MSQTL_6	IV_Chr_09N	4	27008582	27613712	605130
MSQTL_6	IV_Chr_09K	5	66917931	67228960	311029
MSQTL_6	IV_Chr_09N	6	78478174	78630676	152502
MSQTL_6	IV_Chr_09N	7	79395438	79409734	14296
MSQTL_60	IV_Chr_02K	1	45703249	47164173	1460924
MSQTL_60	IV_Chr_02N	2	45842122	47503687	1661565
MSQTL_61	IV_Chr_04N	1	7161444	7336856	175412
MSQTL_62	IV_Chr_07K	1	41715064	42608200	893136
MSQTL_62	IV_Chr_01K	2	44446560	45222865	776305
MSQTL_62	IV_Chr_01N	3	53820534	54679986	859452
MSQTL_63	IV_Chr_05K	1	1949943	1967953	18010
MSQTL_63	IV_Chr_05N	2	2020722	2371740	351018
MSQTL_64	IV_Chr_01K	1	52209801	53485929	1276128
MSQTL_64	IV_Chr_01N	2	62075297	63699926	1624629
MSQTL_67	IV_Chr_07N	1	25317955	26049862	731907
MSQTL_67	IV_Chr_07K	2	28204019	29021089	817070
MSQTL_68	IV_Chr_01K	1	33606016	35074094	1468078
MSQTL_68	IV_Chr_01N	2	42325187	44702891	2377704
MSQTL_69	IV_Chr_05K	1	3970068	3973745	3677
MSQTL_69	IV_Chr_05N	2	4356939	4369090	12151
MSQTL_69	IV_Chr_03N	3	11553378	12340205	786827
MSQTL_69	IV_Chr_03K	4	11555706	12196920	641214
MSQTL_71	IV_Chr_07N	1	47055239	47673992	618753
MSQTL_71	IV_Chr_07K	2	48979861	49485155	505294
MSQTL_73	IV_Chr_09K	1	45953045	45955292	2247
MSQTL_73	IV_Chr_09N	2	53133744	53135797	2053
MSQTL_74	IV_Chr_06N	1	41064618	41437910	373292
MSQTL_76	IV_Chr_09K	1	24393719	24895306	501587
MSQTL_77	IV_Chr_09K	1	52168717	52310556	141839
MSQTL_77	IV_Chr_09N	2	60759860	60985859	225999
MSQTL_77	IV_Chr_02K	3	61544976	64444370	2899394
MSQTL_77	IV_Chr_02N	4	62963838	65898629	2934791
MSQTL_78	IV_Chr_01K	1	33436208	33585442	149234
MSQTL_78	IV_Chr_01N	2	42192380	42734545	542165
MSQTL_79	IV_Chr_09K	1	20796607	21496114	699507
MSQTL_79	IV_Chr_09N	2	22643679	22989257	345578
MSQTL_80	IV_Chr_06K	1	47093700	47266884	173184
MSQTL_80	IV_Chr_06N	2	51703408	51860014	156606
MSQTL_81	IV_Chr_03K	1	16590092	17331308	741216
MSQTL_81	IV_Chr_03N	2	17273630	18047444	773814
MSQTL_81	IV_Chr_05K	3	44532454	45446904	914450
MSQTL_81	IV_Chr_05N	4	52086111	52564820	478709
MSQTL_82	IV_Chr_05K	1	6321585	6721122	399537
MSQTL_82	IV_Chr_05N	2	7028437	7050816	22379
MSQTL_82	IV_Chr_05N	3	7223207	7466920	243713
MSQTL_82	IV_Chr_05K	4	9271623	9583912	312289
MSQTL_83	IV_Chr_05K	1	38365576	38504395	138819
MSQTL_83	IV_Chr_05N	2	44435142	45350031	914889
MSQTL_84	IV_Chr_07N	1	48458661	48615080	156419
MSQTL_84	IV_Chr_07K	2	50379912	50517704	137792
MSQTL_85	IV_Chr_09N	1	44219874	44945061	725187
MSQTL_85	IV_Chr_09K	2	60402743	61158328	755585
MSQTL_85	IV_Chr_09N	3	70771575	71964982	1193407
MSQTL_86	IV_Chr_05K	1	5119609	5181804	62195
MSQTL_86	IV_Chr_05N	2	5863423	5925603	62180
MSQTL_87	IV_Chr_01K	1	49567584	50175003	607419
MSQTL_87	IV_Chr_01N	2	59366767	59576816	210049
MSQTL_88	IV_Chr_05K	1	4306066	4403742	97676
MSQTL_88	IV_Chr_05N	2	4855316	4925992	70676
MSQTL_89	IV_Chr_06K	1	47008345	47105355	97010
MSQTL_89	IV_Chr_06N	2	51618019	51741415	123396
MSQTL_9	IV_Chr_09N	1	23525178	24807336	1282158
MSQTL_9	IV_Chr_09K	2	67550212	68241523	691311
MSQTL_9	IV_Chr_09N	3	79295032	79810922	515890
MSQTL_90	IV_Chr_05K	1	54765056	55945104	1180048
MSQTL_90	IV_Chr_05N	2	63955807	64893483	937676
MSQTL_91	IV_Chr_07N	1	38613697	40197898	1584201
MSQTL_91	IV_Chr_07K	2	40450094	41573893	1123799
MSQTL_91	IV_Chr_07K	3	41855184	41858985	3801
MSQTL_91	IV_Chr_07K	4	42850896	42879739	28843
MSQTL_91	IV_Chr_01K	5	43370666	43385779	15113
MSQTL_92	IV_Chr_07N	1	40372597	41357103	984506
MSQTL_92	IV_Chr_07K	2	42086838	42993445	906607
MSQTL_93	IV_Chr_06K	1	48239322	48435458	196136
MSQTL_93	IV_Chr_06N	2	53072626	53234942	162316
MSQTL_95	IV_Chr_05K	1	53428038	54628240	1200202
MSQTL_95	IV_Chr_09K	2	58733876	58991887	258011
MSQTL_95	IV_Chr_05N	3	62330296	63827641	1497345
MSQTL_95	IV_Chr_09N	4	69073357	69350744	277387
MSQTL_97	IV_Chr_01K	1	51582255	52548809	966554
MSQTL_97	IV_Chr_01N	2	61442760	62423619	980859
MSQTL_98	IV_Chr_07N	1	44600042	46609139	2009097
MSQTL_98	IV_Chr_07K	2	46431535	48355730	1924195
MSQTL_99	IV_Chr_09K	1	24136212	25012219	876007
