# Supplementary material for: Syntenic Cell Wall QTLs as Versatile Breeding Tools: Intraspecific Allelic Variability and Predictability of Biomass Quality Loci in Target Plant Species
Source: Plants (Basel). 2023 Feb 9;12(4):779. doi: 10.3390/plants12040779 (PMC9961111; doi:10.3390/plants12040779)
Supplement: Supplementary file 1 [file plants-12-00779-s001.zip › plants-2201572-supplementary Table S7.xlsx]

## Sheet: Sheet1
Supplementary Table S7 - The 17 "extra QTLs" mapped in the GWAS run without population structure correction
QTL ID	Traits for which QTL was found	Top_SNP	Chromosome	Start	End
QTL_01	CELL_DMp	Chr05_38275317	Chr05	36995317	39555317
QTL_02	ADF_DMp;CELL_DMp	Chr06_55811277	Chr06	54483277	57139277
QTL_03	CELL_WALL_NDF_DMp	Chr08_84696132	Chr08	83072132	86320132
QTL_04	CELL_WALL_NDF_DMp	Chr18_39201416	Chr18	35377416	43025416
QTL_05	CELL_DMp;CELL_NDFp	Chr18_39967621	Chr18	36143621	43791621
QTL_06	ADF_DMp	Chr18_40235703	Chr18	36411703	44059703
QTL_07	ADF_DMp;CELL_DMp;CELL_NDFp;CELL_WALL_NDF_DMp	Chr18_42555014	Chr18	38731014	46379014
QTL_08	ADF_DMp;CELL_DMp;CELL_WALL_NDF_DMp	Chr18_44928422	Chr18	41104422	48752422
QTL_09	ADF_DMp;CELL_DMp;CELL_NDFp;HEMI_NDFp	Chr19_41691566	Chr19	40091566	43291566
QTL_10	ADF_DMp;HEMI_NDFp	Chr19_42073947	Chr19	40473947	43673947
QTL_11	CELL_DMp;CELL_NDFp	Chr19_42236111	Chr19	40636111	43836111
QTL_12	ADF_DMp;CELL_DMp;CELL_NDFp;HEMI_NDFp	Chr19_42642383	Chr19	41042383	44242383
QTL_13	ADF_DMp;CELL_DMp;CELL_NDFp;HEMI_NDFp	Chr19_44466058	Chr19	42866058	46066058
QTL_14	CELL_WALL_NDF_DMp	Chr19_44494109	Chr19	42894109	46094109
QTL_15	ADF_DMp;CELL_DMp;CELL_NDFp;CELL_WALL_NDF_DMp	Chr19_44778902	Chr19	43178902	46378902
QTL_16	ADF_DMp;CELL_DMp;CELL_WALL_NDF_DMp	Chr19_45053989	Chr19	43453989	46653989
QTL_17	ADF_DMp;CELL_DMp;CELL_NDFp;CELL_WALL_NDF_DMp;HEMI_NDFp	Chr19_45608537	Chr19	44008537	47208537
