# Supplementary material for: Syntenic Cell Wall QTLs as Versatile Breeding Tools: Intraspecific Allelic Variability and Predictability of Biomass Quality Loci in Target Plant Species
Source: Plants (Basel). 2023 Feb 9;12(4):779. doi: 10.3390/plants12040779 (PMC9961111; doi:10.3390/plants12040779)
Supplement: Supplementary file 1 [file plants-12-00779-s001.zip › plants-2201572-supplementary Table S8.xlsx]

## Sheet: Sheet1
Supplementary Table S8 - The genome assemblies used in the comparative genomics study
Species	Assembly_type	Assembly_name	Publication	Genomic database	Link download
Tomato	Ref_SQTL	LO_Ref_tomato_SQTLs_cv_Heinz1706	https://www.nature.com/articles/nature11119#Sec3	NCBI_FTP_RefSeq	https://ftp.ncbi.nlm.nih.gov/genomes/all/GCF/000/188/115/GCF_000188115.4_SL3.0/
Tomato	Target_assembly	Tomato_BGV006775	https://doi.org/10.1016/j.cell.2020.05.021	Solgenomics	https://solgenomics.net/ftp/genomes/tomato13/SV_Landscape_Long_Read_Assemblies/
Tomato	Target_assembly	Tomato_BGV006865	https://doi.org/10.1016/j.cell.2020.05.021	Solgenomics	https://solgenomics.net/ftp/genomes/tomato13/SV_Landscape_Long_Read_Assemblies/
Tomato	Target_assembly	Tomato_BGV007931	https://doi.org/10.1016/j.cell.2020.05.021	Solgenomics	https://solgenomics.net/ftp/genomes/tomato13/SV_Landscape_Long_Read_Assemblies/
Tomato	Target_assembly	Tomato_BGV007989	https://doi.org/10.1016/j.cell.2020.05.021	Solgenomics	https://solgenomics.net/ftp/genomes/tomato13/SV_Landscape_Long_Read_Assemblies/
Tomato	Target_assembly	Tomato_Brandywine	https://doi.org/10.1016/j.cell.2020.05.021	Solgenomics	https://solgenomics.net/ftp/genomes/tomato13/SV_Landscape_Long_Read_Assemblies/
Tomato	Target_assembly	Tomato_EA00371	https://doi.org/10.1016/j.cell.2020.05.021	Solgenomics	https://solgenomics.net/ftp/genomes/tomato13/SV_Landscape_Long_Read_Assemblies/
Tomato	Target_assembly	Tomato_EA00990	https://doi.org/10.1016/j.cell.2020.05.021	Solgenomics	https://solgenomics.net/ftp/genomes/tomato13/SV_Landscape_Long_Read_Assemblies/
Tomato	Target_assembly	Tomato_FLA1.3	https://doi.org/10.1016/j.cell.2020.05.021	Solgenomics	https://solgenomics.net/ftp/genomes/tomato13/SV_Landscape_Long_Read_Assemblies/
Tomato	Target_assembly	Tomato_Floradade	https://doi.org/10.1016/j.cell.2020.05.021	Solgenomics	https://solgenomics.net/ftp/genomes/tomato13/SV_Landscape_Long_Read_Assemblies/
Tomato	Target_assembly	Tomato_LYC1410	https://doi.org/10.1016/j.cell.2020.05.021	Solgenomics	https://solgenomics.net/ftp/genomes/tomato13/SV_Landscape_Long_Read_Assemblies/
Tomato	Target_assembly	Tomato_M821.3	https://doi.org/10.1016/j.cell.2020.05.021	Solgenomics	https://solgenomics.net/ftp/genomes/tomato13/SV_Landscape_Long_Read_Assemblies/
Tomato	Target_assembly	Tomato_PAS014479	https://doi.org/10.1016/j.cell.2020.05.021	Solgenomics	https://solgenomics.net/ftp/genomes/tomato13/SV_Landscape_Long_Read_Assemblies/
Tomato	Target_assembly	Tomato_PI169588	https://doi.org/10.1016/j.cell.2020.05.021	Solgenomics	https://solgenomics.net/ftp/genomes/tomato13/SV_Landscape_Long_Read_Assemblies/
Tomato	Target_assembly	Tomato_PI303721	https://doi.org/10.1016/j.cell.2020.05.021	Solgenomics	https://solgenomics.net/ftp/genomes/tomato13/SV_Landscape_Long_Read_Assemblies/
Maize	Target_assembly	NB_Ref_Maize_SQTLs_Mo17		MaizeGDB	https://download.maizegdb.org/
Maize	Target_assembly	NC_Ref_Maize_SQTLs_PH207		MaizeGDB	https://download.maizegdb.org/
Maize	Ref_SQTL	ND_Ref_Maize_SQTLs_B73		MaizeGDB	https://download.maizegdb.org/
Maize	Target_assembly	NE_Ref_Maize_SQTLs_W22		MaizeGDB	https://download.maizegdb.org/
Maize	Target_assembly	Zm_A188		MaizeGDB	https://download.maizegdb.org/
Maize	Target_assembly	Zm_B97		MaizeGDB	https://download.maizegdb.org/
Maize	Target_assembly	Zm_CML103		MaizeGDB	https://download.maizegdb.org/
Maize	Target_assembly	Zm_CML228		MaizeGDB	https://download.maizegdb.org/
Maize	Target_assembly	Zm_CML247		MaizeGDB	https://download.maizegdb.org/
Maize	Target_assembly	Zm_CML277		MaizeGDB	https://download.maizegdb.org/
Maize	Target_assembly	Zm_CML322		MaizeGDB	https://download.maizegdb.org/
Maize	Target_assembly	Zm_CML333		MaizeGDB	https://download.maizegdb.org/
Maize	Target_assembly	Zm_CML52		MaizeGDB	https://download.maizegdb.org/
Maize	Target_assembly	Zm_CML69		MaizeGDB	https://download.maizegdb.org/
Maize	Target_assembly	Zm_DK105		MaizeGDB	https://download.maizegdb.org/
Maize	Target_assembly	Zm_EP1		MaizeGDB	https://download.maizegdb.org/
Maize	Target_assembly	Zm_F7		MaizeGDB	https://download.maizegdb.org/
Maize	Target_assembly	Zm_HP301		MaizeGDB	https://download.maizegdb.org/
Maize	Target_assembly	Zm_Ia453		MaizeGDB	https://download.maizegdb.org/
Maize	Target_assembly	Zm_Il14H		MaizeGDB	https://download.maizegdb.org/
Maize	Target_assembly	Zm_K0326Y		MaizeGDB	https://download.maizegdb.org/
Maize	Target_assembly	Zm_Ki11		MaizeGDB	https://download.maizegdb.org/
Maize	Target_assembly	Zm_Ki3		MaizeGDB	https://download.maizegdb.org/
Maize	Target_assembly	Zm_Ky21		MaizeGDB	https://download.maizegdb.org/
Maize	Target_assembly	Zm_LH244		MaizeGDB	https://download.maizegdb.org/
Maize	Target_assembly	Zm_M162W		MaizeGDB	https://download.maizegdb.org/
Maize	Target_assembly	Zm_M37W		MaizeGDB	https://download.maizegdb.org/
Maize	Target_assembly	Zm_Mo18W		MaizeGDB	https://download.maizegdb.org/
Maize	Target_assembly	Zm_Ms71		MaizeGDB	https://download.maizegdb.org/
Maize	Target_assembly	Zm_NC350		MaizeGDB	https://download.maizegdb.org/
Maize	Target_assembly	Zm_NC358		MaizeGDB	https://download.maizegdb.org/
Maize	Target_assembly	Zm_Oh43		MaizeGDB	https://download.maizegdb.org/
Maize	Target_assembly	Zm_Oh7B		MaizeGDB	https://download.maizegdb.org/
Maize	Target_assembly	Zm_P39		MaizeGDB	https://download.maizegdb.org/
Maize	Target_assembly	Zm_PE0075		MaizeGDB	https://download.maizegdb.org/
Maize	Target_assembly	Zm_Tx303		MaizeGDB	https://download.maizegdb.org/
Maize	Target_assembly	Zm_Tzi8		MaizeGDB	https://download.maizegdb.org/
Brassica napus	Ref_SQTL	BL_Ref_Brassica_napus_SQTLs	https://doi.org/10.1038/s41477-019-0577-7	NCBI_FTP_RefSeq	https://ftp.ncbi.nlm.nih.gov/genomes/all/GCF/000/686/985/GCF_000686985.2_Bra_napus_v2.0/
Brassica napus	Target_assembly	Bnapus_ganganF73	https://doi.org/10.1038/s41477-019-0577-7	BnPIR	http://cbi.hzau.edu.cn/cgi-bin/rape/download_ext
Brassica napus	Target_assembly	Bnapus_quintaA	https://doi.org/10.1038/s41477-019-0577-7	BnPIR	http://cbi.hzau.edu.cn/cgi-bin/rape/download_ext
Brassica napus	Target_assembly	Bnapus_shengli3	https://doi.org/10.1038/s41477-019-0577-7	BnPIR	http://cbi.hzau.edu.cn/cgi-bin/rape/download_ext
Brassica napus	Target_assembly	Bnapus_tapidor3	https://doi.org/10.1038/s41477-019-0577-7	BnPIR	http://cbi.hzau.edu.cn/cgi-bin/rape/download_ext
Brassica napus	Target_assembly	Bnapus_westar	https://doi.org/10.1038/s41477-019-0577-7	BnPIR	http://cbi.hzau.edu.cn/cgi-bin/rape/download_ext
Brassica napus	Target_assembly	Bnapus_zheyou73	https://doi.org/10.1038/s41477-019-0577-7	BnPIR	http://cbi.hzau.edu.cn/cgi-bin/rape/download_ext
Brassica napus	Target_assembly	Bnapus_zs11	https://doi.org/10.1038/s41477-019-0577-7	BnPIR	http://cbi.hzau.edu.cn/cgi-bin/rape/download_ext
Arabidopsis	Ref_SQTL	BC_Ref_Arabidopsis_SQTLs_TAIR10.1		NCBI_FTP_RefSeq	https://ftp.ncbi.nlm.nih.gov/genomes/all/GCF/000/001/735/GCF_000001735.4_TAIR10.1/
Arabidopsis	Target_assembly	Athaliana_An_1	https://doi.org/10.1038/s41467-020-14779-y	1001genomes.org	https://1001genomes.org/data/MPIPZ/MPIPZJiao2020/releases/current/strains/
Arabidopsis	Target_assembly	Athaliana_C24	https://doi.org/10.1038/s41467-020-14779-y	1001genomes.org	https://1001genomes.org/data/MPIPZ/MPIPZJiao2020/releases/current/strains/
Arabidopsis	Target_assembly	Athaliana_Cvi	https://doi.org/10.1038/s41467-020-14779-y	1001genomes.org	https://1001genomes.org/data/MPIPZ/MPIPZJiao2020/releases/current/strains/
Arabidopsis	Target_assembly	Athaliana_Eri	https://doi.org/10.1038/s41467-020-14779-y	1001genomes.org	https://1001genomes.org/data/MPIPZ/MPIPZJiao2020/releases/current/strains/
Arabidopsis	Target_assembly	Athaliana_Kyo	https://doi.org/10.1038/s41467-020-14779-y	1001genomes.org	https://1001genomes.org/data/MPIPZ/MPIPZJiao2020/releases/current/strains/
Arabidopsis	Target_assembly	Athaliana_Ler	https://doi.org/10.1038/s41467-020-14779-y	1001genomes.org	https://1001genomes.org/data/MPIPZ/MPIPZJiao2020/releases/current/strains/
Arabidopsis	Target_assembly	Athaliana_Sha	https://doi.org/10.1038/s41467-020-14779-y	1001genomes.org	https://1001genomes.org/data/MPIPZ/MPIPZJiao2020/releases/current/strains/
Rice	Ref_SQTL Rice	HN_Ref_Rice_SQTLs_cv_Nipponbare		NCBI RefSeq	https://www.ncbi.nlm.nih.gov/datasets/genomes/?taxon=4530
Rice	Target_assembly	Rice_cv_Koshihikari		NCBI GenBank	https://www.ncbi.nlm.nih.gov/datasets/genomes/?taxon=4530
Rice	Target_assembly	Rice_cv_Hitomebore		NCBI GenBank	https://www.ncbi.nlm.nih.gov/datasets/genomes/?taxon=4530
Rice	Target_assembly	Rice_cv_CarolinaGoldSelect		NCBI GenBank	https://www.ncbi.nlm.nih.gov/datasets/genomes/?taxon=4530
Rice	Target_assembly	Rice_cv_Kitaake		NCBI GenBank	https://www.ncbi.nlm.nih.gov/datasets/genomes/?taxon=4530
Rice	Target_assembly	Rice_cv_Azucena		NCBI GenBank	https://www.ncbi.nlm.nih.gov/datasets/genomes/?taxon=4530
Rice	Target_assembly	Rice_cv_Zhonghua11		NCBI GenBank	https://www.ncbi.nlm.nih.gov/datasets/genomes/?taxon=4530
Brachypodium	Ref_SQTL	BG_Ref_Brachypodium_SQTLs		NCBI_FTP_RefSeq
Brachypodium	Target_assembly	BdABR2_337_v1		Phytozome	https://data.jgi.doe.gov/refine-download/phytozome
Brachypodium	Target_assembly	BdABR3_343_v1		Phytozome	https://data.jgi.doe.gov/refine-download/phytozome
Brachypodium	Target_assembly	BdABR4_364_v1		Phytozome	https://data.jgi.doe.gov/refine-download/phytozome
Brachypodium	Target_assembly	BdABR5_379_v1		Phytozome	https://data.jgi.doe.gov/refine-download/phytozome
Brachypodium	Target_assembly	BdABR6_336_v1		Phytozome	https://data.jgi.doe.gov/refine-download/phytozome
Brachypodium	Target_assembly	BdABR7_369_v1		Phytozome	https://data.jgi.doe.gov/refine-download/phytozome
Brachypodium	Target_assembly	BdABR9_333_v1		Phytozome	https://data.jgi.doe.gov/refine-download/phytozome
Brachypodium	Target_assembly	BdAdi_12_359_v1		Phytozome	https://data.jgi.doe.gov/refine-download/phytozome
Brachypodium	Target_assembly	BdAdi_2_372_v1		Phytozome	https://data.jgi.doe.gov/refine-download/phytozome
Brachypodium	Target_assembly	BdArn1_355_v1		Phytozome	https://data.jgi.doe.gov/refine-download/phytozome
Brachypodium	Target_assembly	BdBd18_1_362_v1		Phytozome	https://data.jgi.doe.gov/refine-download/phytozome
Brachypodium	Target_assembly	BdBd21_3_378_v1		Phytozome	https://data.jgi.doe.gov/refine-download/phytozome
Brachypodium	Target_assembly	BdBd21_3_460_v1.0		Phytozome	https://data.jgi.doe.gov/refine-download/phytozome
Brachypodium	Target_assembly	BdBd2_3_353_v1		Phytozome	https://data.jgi.doe.gov/refine-download/phytozome
Brachypodium	Target_assembly	BdBd29_1_346_v1		Phytozome	https://data.jgi.doe.gov/refine-download/phytozome
Brachypodium	Target_assembly	BdBdTR10c_374_v1		Phytozome	https://data.jgi.doe.gov/refine-download/phytozome
Brachypodium	Target_assembly	BdBdTR11a_380_v1		Phytozome	https://data.jgi.doe.gov/refine-download/phytozome
Brachypodium	Target_assembly	BdBdTR11g_357_v1		Phytozome	https://data.jgi.doe.gov/refine-download/phytozome
Brachypodium	Target_assembly	BdBdTR11i_363_v1		Phytozome	https://data.jgi.doe.gov/refine-download/phytozome
Brachypodium	Target_assembly	BdBdTR12c_352_v1		Phytozome	https://data.jgi.doe.gov/refine-download/phytozome
Brachypodium	Target_assembly	BdBdTR13a_334_v1		Phytozome	https://data.jgi.doe.gov/refine-download/phytozome
Brachypodium	Target_assembly	BdBdTR13c_365_v1		Phytozome	https://data.jgi.doe.gov/refine-download/phytozome
Brachypodium	Target_assembly	BdBdTR1i_345_v1		Phytozome	https://data.jgi.doe.gov/refine-download/phytozome
Brachypodium	Target_assembly	BdBdTR2b_376_v1		Phytozome	https://data.jgi.doe.gov/refine-download/phytozome
Brachypodium	Target_assembly	BdBdTR2g_367_v1		Phytozome	https://data.jgi.doe.gov/refine-download/phytozome
Brachypodium	Target_assembly	BdBdTR3c_354_v1		Phytozome	https://data.jgi.doe.gov/refine-download/phytozome
Brachypodium	Target_assembly	BdBdTR5i_370_v1		Phytozome	https://data.jgi.doe.gov/refine-download/phytozome
Brachypodium	Target_assembly	BdBdTR7a_329_v1		Phytozome	https://data.jgi.doe.gov/refine-download/phytozome
Brachypodium	Target_assembly	BdBdTR8i_348_v1		Phytozome	https://data.jgi.doe.gov/refine-download/phytozome
Brachypodium	Target_assembly	BdBdTR9k_358_v1		Phytozome	https://data.jgi.doe.gov/refine-download/phytozome
Brachypodium	Target_assembly	BdBis_1_338_v1		Phytozome	https://data.jgi.doe.gov/refine-download/phytozome
Brachypodium	Target_assembly	BdFoz1_366_v1		Phytozome	https://data.jgi.doe.gov/refine-download/phytozome
Brachypodium	Target_assembly	BdJer1_375_v1		Phytozome	https://data.jgi.doe.gov/refine-download/phytozome
Brachypodium	Target_assembly	BdKah_5_342_v1		Phytozome	https://data.jgi.doe.gov/refine-download/phytozome
Brachypodium	Target_assembly	BdKoz_1_330_v1		Phytozome	https://data.jgi.doe.gov/refine-download/phytozome
Brachypodium	Target_assembly	BdLuc1_347_v1		Phytozome	https://data.jgi.doe.gov/refine-download/phytozome
Brachypodium	Target_assembly	BdMig3_377_v1		Phytozome	https://data.jgi.doe.gov/refine-download/phytozome
Brachypodium	Target_assembly	BdMon3_350_v1		Phytozome	https://data.jgi.doe.gov/refine-download/phytozome
Brachypodium	Target_assembly	BdMur1_373_v1		Phytozome	https://data.jgi.doe.gov/refine-download/phytozome
Brachypodium	Target_assembly	BdPer1_326_v1		Phytozome	https://data.jgi.doe.gov/refine-download/phytozome
Brachypodium	Target_assembly	BdRon2_360_v1		Phytozome	https://data.jgi.doe.gov/refine-download/phytozome
Brachypodium	Target_assembly	BdS8iiC_340_v1		Phytozome	https://data.jgi.doe.gov/refine-download/phytozome
Brachypodium	Target_assembly	BdSig2_371_v1		Phytozome	https://data.jgi.doe.gov/refine-download/phytozome
Brachypodium	Target_assembly	BdTek_2_341_v1		Phytozome	https://data.jgi.doe.gov/refine-download/phytozome
Brachypodium	Target_assembly	BdUni2_327_v1		Phytozome	https://data.jgi.doe.gov/refine-download/phytozome
