# Supplementary material for: Syntenic Cell Wall QTLs as Versatile Breeding Tools: Intraspecific Allelic Variability and Predictability of Biomass Quality Loci in Target Plant Species
Source: Plants (Basel). 2023 Feb 9;12(4):779. doi: 10.3390/plants12040779 (PMC9961111; doi:10.3390/plants12040779)
Supplement: Supplementary file 1 [file plants-12-00779-s001.zip › plants-2201572-supplementary Table S9.xlsx]

## Sheet: Sheet1
Supplementary Table S9 - Full phenotypic data used as input for the Miscanthus GWAS
Taxa	Species	Year	CELL_WALL_NDF_DMp	ADF_DMp	LIG_ADL_DMp	CELL_DMp	HEMI_DMp	CELL_NDFp	HEMI_NDFp	LIG_NDFp
G6	Miscanthus sinensis	1	92.78	68.84	12.72	56.12	23.94	60.4872	25.803	13.7099
G7	Miscanthus sinensis	1	90.99	63.11	11.25	51.86	27.88	56.9953	30.6407	12.364
G8	Miscanthus sinensis	1	92.26	66.78	12.63	54.15	25.48	58.6928	27.6176	13.6896
G9	Miscanthus sinensis	1	92.18	64.86	11.26	53.6	27.32	58.1471	29.6377	12.2152
G10	Miscanthus sinensis	1	91.68	63.31	11.01	52.3	28.37	57.0462	30.9446	12.0092
G11	Miscanthus sinensis	1	91.95	65.79	12.27	53.52	26.16	58.2055	28.4502	13.3442
G12	Miscanthus sinensis	1	90.85	65.45	12.4	53.05	25.4	58.393	27.9582	13.6489
G13	Miscanthus sinensis	1	88.47	62.01	11.27	50.74	26.46	57.3528	29.9084	12.7388
G14	Miscanthus sinensis	1	88.69	65.33	13.95	51.38	23.36	57.9321	26.3389	15.7289
G15	Miscanthus sinensis	1	85.4	60.5	12.89	47.61	24.9	55.7494	29.1569	15.0937
G16	Miscanthus sinensis	1	91.73	68.41	12.96	55.45	23.32	60.4491	25.4224	14.1284
G17	Miscanthus sinensis	1	90.92	68.62	13.25	55.37	22.3	60.8997	24.5271	14.5733
G20	Miscanthus sinensis	1	93.44	69.56	11.22	58.34	23.88	62.4358	25.5565	12.0077
G25	Miscanthus sinensis	1	82.1	54.61	10.18	44.43	27.49	54.1169	33.4836	12.3995
G27	Miscanthus sinensis	1	91.61	65.42	11.19	54.23	26.19	59.1966	28.5886	12.2148
G28	Miscanthus sinensis	1	91.7	66.18	11.15	55.03	25.52	60.0109	27.8299	12.1592
G29	Miscanthus sinensis	1	85.01	55.41	9.59	45.82	29.6	53.8995	34.8194	11.281
G30	Miscanthus sinensis	1	91.48	66.81	11.97	54.84	24.67	59.9475	26.9676	13.0848
G31	Miscanthus sinensis	1	88.45	62.72	11.19	51.53	25.73	58.2589	29.0899	12.6512
G32	Miscanthus sinensis	1	90.63	63.64	11.76	51.88	26.99	57.2437	29.7804	12.9758
G33	Miscanthus sinensis	1	90.2	62.11	11.73	50.38	28.09	55.8537	31.1419	13.0044
G34	Miscanthus sinensis	1	91.15	60.31	8.69	51.62	30.84	56.6319	33.8343	9.53374
G35	Miscanthus sinensis	1	92.34	66.78	11.14	55.64	25.56	60.2556	27.6803	12.0641
G36	Miscanthus sinensis	1	91.47	64.07	9.84	54.23	27.4	59.2872	29.9552	10.7576
G37	Miscanthus sinensis	1	91.72	63.09	10.85	52.24	28.63	56.956	31.2146	11.8295
G38	Miscanthus sinensis	1	90.41	59.01	9.99	49.02	31.4	54.2197	34.7307	11.0497
G39	Miscanthus sinensis	1	91.36	64.31	11.33	52.98	27.05	57.9904	29.6081	12.4015
G40	Miscanthus sinensis	1	90.12	62.77	11.62	51.15	27.35	56.7577	30.3484	12.8939
G41	Miscanthus sinensis	1	90.71	60.78	10.14	50.64	29.93	55.8263	32.9953	11.1785
G44	Miscanthus sinensis	1	92.25	65.66	12.01	53.65	26.59	58.1572	28.8238	13.019
G45	Miscanthus sinensis	1	92.1	69.06	12.03	57.03	23.04	61.9218	25.0163	13.0619
G49	Miscanthus sinensis	1	91.2	63.95	11.68	52.27	27.25	57.3136	29.8794	12.807
G50	Miscanthus sinensis	1	92.54	66.09	11.81	54.28	26.45	58.6557	28.5822	12.762
G51	Miscanthus sinensis	1	89.23	63.72	11.85	51.87	25.51	58.1307	28.589	13.2803
G52	Miscanthus sinensis	1	90.28	64.29	11.22	53.07	25.99	58.7838	28.7882	12.428
G53	Miscanthus sinensis	1	92.59	68.27	11.41	56.86	24.32	61.4105	26.2663	12.3231
G54	Miscanthus sinensis	1	91.57	64	11.53	52.47	27.57	57.3004	30.1081	12.5915
G55	Miscanthus sinensis	1	92.7	66.25	10.66	55.59	26.45	59.9676	28.5329	11.4995
G56	Miscanthus sinensis	1	91.16	64.86	12.16	52.7	26.3	57.8104	28.8504	13.3392
G57	Miscanthus sinensis	1	89.34	62.77	11.38	51.39	26.57	57.5218	29.7403	12.7379
G58	Miscanthus sinensis	1	88.2	63.66	12.04	51.62	24.54	58.5261	27.8231	13.6508
G59	Miscanthus sinensis	1	90.31	66.94	12.67	54.27	23.37	60.093	25.8775	14.0295
G60	Miscanthus sinensis	1	91.11	66.84	13.02	53.82	24.27	59.0715	26.6381	14.2904
G61	Miscanthus sinensis	1	93.15	67.74	11.03	56.71	25.41	60.8803	27.2786	11.8411
G62	Miscanthus sinensis	1	89.85	63.71	11.67	52.04	26.14	57.9188	29.0929	12.9883
G63	Miscanthus sinensis	1	90.33	63.75	11.45	52.3	26.58	57.8988	29.4254	12.6757
G64	Miscanthus sinensis	1	87.93	63.15	12.62	50.53	24.78	57.4662	28.1815	14.3523
G65	Miscanthus sinensis	1	92.44	65.63	11.54	54.09	26.81	58.5136	29.0026	12.4838
G66	Miscanthus sinensis	1	90.16	62.04	11.33	50.71	28.12	56.2445	31.189	12.5665
G67	Miscanthus sinensis	1	91.19	67.28	12.68	54.6	23.91	59.875	26.22	13.905
G68	Miscanthus sinensis	1	88.56	64.17	13.62	50.55	24.39	57.0799	27.5407	15.3794
G73	Miscanthus sinensis	1	79.79	53.73	9.95	43.78	26.06	54.869	32.6607	12.4702
G74	Miscanthus sinensis	1	79.48	51.4	9.95	41.45	28.08	52.1515	35.3296	12.5189
G75	Miscanthus sinensis	1	91.82	63.44	9.43	54.01	28.38	58.8216	30.9083	10.2701
G77	Miscanthus sinensis	1	89.3	64.23	11.25	52.98	25.07	59.3281	28.0739	12.598
G79	Miscanthus sinensis	1	91.35	62.83	10.09	52.74	28.52	57.734	31.2206	11.0454
G80	Miscanthus sinensis	1	91.06	64.14	10.37	53.77	26.92	59.049	29.5629	11.3881
G82	Miscanthus sinensis	1	87.57	60.87	10.2	50.67	26.7	57.8623	30.4899	11.6478
G83	Miscanthus sinensis	1	91.28	61.77	11.53	50.24	29.51	55.0394	32.3291	12.6315
G84	Miscanthus sinensis	1	92.33	68.13	11.83	56.3	24.2	60.9769	26.2103	12.8127
G85	Miscanthus sinensis	1	91.15	62.07	10	52.07	29.08	57.1256	31.9035	10.9709
G86	Miscanthus sinensis	1	91.62	64.26	11.35	52.91	27.36	57.7494	29.8625	12.3881
G87	Miscanthus sinensis	1	91.02	64.7	11.49	53.21	26.32	58.4597	28.9167	12.6236
G88	Miscanthus sinensis	1	91.29	65.27	11.74	53.53	26.02	58.6373	28.5026	12.8601
G89	Miscanthus sinensis	1	91.73	64.47	12.18	52.29	27.26	57.0043	29.7176	13.2781
G90	Miscanthus sinensis	1	88.71	61.58	11.17	50.41	27.13	56.8256	30.5828	12.5916
G97	Miscanthus sinensis	1	91.26	65.35	12.86	52.49	25.91	57.517	28.3914	14.0916
G98	Miscanthus sinensis	1	90.92	60.7	9.4	51.3	30.22	56.4232	33.238	10.3388
G99	Miscanthus sinensis	1	92.54	62.74	9.5	53.24	29.8	57.5319	32.2023	10.2658
G101	Miscanthus sinensis	1	81.48	53.77	10.27	43.5	27.71	53.3873	34.0083	12.6043
G103	Miscanthus sinensis	1	91.43	63.35	10.88	52.47	28.08	57.3882	30.712	11.8998
G105	Miscanthus sinensis	1	88.48	60.62	10.27	50.35	27.86	56.9055	31.4873	11.6071
G106	Miscanthus sinensis	1	88.44	58.15	10.18	47.97	30.29	54.2402	34.2492	11.5106
G107	Miscanthus sinensis	1	86.66	61.26	11.57	49.69	25.4	57.339	29.3099	13.351
G108	Miscanthus sinensis	1	85.88	61.235	11.855	49.38	24.645	57.4987	28.6973	13.804
G109	Miscanthus sinensis	1	86.21	58.16	10.3	47.86	28.05	55.5156	32.5368	11.9476
G111	Miscanthus sinensis	1	89.43	60.24	11.03	49.21	29.19	55.0263	32.6401	12.3337
G112	Miscanthus sinensis	1	90.93	64.59	10.87	53.72	26.34	59.0784	28.9673	11.9543
G113	Miscanthus sinensis	1	87.72	57.06	9.69	47.37	30.66	54.0014	34.9521	11.0465
G114	Miscanthus sinensis	1	92.05	65.15	10.41	54.74	26.9	59.4677	29.2232	11.3091
G115	Miscanthus sinensis	1	90.47	61.23	10.91	50.32	29.24	55.6206	32.3201	12.0592
G116	Miscanthus sinensis	1	90.05	59.24	11.13	48.11	30.81	53.4259	34.2143	12.3598
G117	Miscanthus sinensis	1	83.2	55.67	9.83	45.84	27.53	55.0962	33.0889	11.8149
G118	Miscanthus sinensis	1	89.24	60.45	11.87	48.58	28.79	54.4375	32.2613	13.3012
G119	Miscanthus sinensis	1	85.56	56.07	9.43	46.64	29.49	54.5115	34.467	11.0215
G120	Miscanthus sinensis	1	86.4	57.41	11.05	46.36	28.99	53.6574	33.5532	12.7894
G121	Miscanthus sinensis	1	89.4	60.97	11.41	49.56	28.43	55.4362	31.8009	12.7629
G123	Miscanthus sinensis	1	83.97	57.03	9.19	47.84	26.94	56.9727	32.0829	10.9444
G124	Miscanthus sinensis	1	83.12	53.07	9.76	43.31	30.05	52.1054	36.1526	11.7421
G126	Miscanthus sinensis	1	90.39	66.72	11.5	55.22	23.67	61.0908	26.1865	12.7226
G127	Miscanthus sinensis	1	87.83	59.96	10.76	49.2	27.87	56.0173	31.7318	12.2509
G128	Miscanthus sinensis	1	88.77	57.32	10.01	47.31	31.45	53.295	35.4286	11.2763
G10	Miscanthus sinensis	2	90.79	62.49	10.26	52.23	28.3	57.5284	31.1708	11.3008
G101	Miscanthus sinensis	2	81.75	54.48	10.16	44.32	27.27	54.2141	33.3578	12.4281
G103	Miscanthus sinensis	2	90.95	61.76	10.26	51.5	29.19	56.6245	32.0946	11.2809
G104	Miscanthus sinensis	2	84.67	54.24	8.32	45.92	30.43	54.2341	35.9395	9.82638
G105	Miscanthus sinensis	2	86.33	58.77	9.97	48.8	27.56	56.5273	31.924	11.5487
G106	Miscanthus sinensis	2	85	53.47	8.76	44.71	31.53	52.6	37.0941	10.3059
G107	Miscanthus sinensis	2	86.25	58.35	10.78	47.57	27.9	55.1536	32.3478	12.4986
G108	Miscanthus sinensis	2	85.73	58.43	10.79	47.64	27.3	55.5698	31.8442	12.586
G109	Miscanthus sinensis	2	79.12	46.99	8.74	38.25	32.13	48.3443	40.6092	11.0465
G11	Miscanthus sinensis	2	89.64	61.59	11.06	50.53	28.05	56.3699	31.2918	12.3382
G111	Miscanthus sinensis	2	88.51	57.53	9.35	48.18	30.98	54.4345	35.0017	10.5638
G112	Miscanthus sinensis	2	90.43	62.43	9.65	52.78	28	58.3656	30.9632	10.6712
G113	Miscanthus sinensis	2	89.23	58.75	9.81	48.94	30.48	54.847	34.1589	10.9941
G114	Miscanthus sinensis	2	90.9	61.45	9.42	52.03	29.45	57.2387	32.3982	10.363
G115	Miscanthus sinensis	2	89.04	58.78	9.99	48.79	30.26	54.7956	33.9847	11.2197
G116	Miscanthus sinensis	2	88.59	57.05	10.38	46.67	31.54	52.6809	35.6022	11.7169
G117	Miscanthus sinensis	2	84.5	55.3	9.87	45.43	29.2	53.7633	34.5562	11.6805
G118	Miscanthus sinensis	2	88.2	57.74	10.4	47.34	30.46	53.6735	34.5351	11.7914
G119	Miscanthus sinensis	2	84.94	56.59	9.16	47.43	28.35	55.8394	33.3765	10.7841
G12	Miscanthus sinensis	2	90.1	61.51	10.61	50.9	28.59	56.4928	31.7314	11.7758
G120	Miscanthus sinensis	2	85.79	57.88	10.64	47.24	27.91	55.0647	32.5329	12.4024
G121	Miscanthus sinensis	2	86.15	57.53	10.53	47	28.62	54.556	33.2211	12.2229
G123	Miscanthus sinensis	2	82.4	53.41	8.97	44.44	28.99	53.932	35.182	10.8859
G124	Miscanthus sinensis	2	82.7	55.03	10.58	44.45	27.67	53.7485	33.4583	12.7932
G126	Miscanthus sinensis	2	89.29	61.86	10.12	51.74	27.43	57.946	30.7201	11.3339
G127	Miscanthus sinensis	2	85.33	55.45	9.55	45.9	29.88	53.7912	35.017	11.1918
G128	Miscanthus sinensis	2	88.95	57.6	9.92	47.68	31.35	53.6031	35.2445	11.1523
G13	Miscanthus sinensis	2	90.37	61.99	10.93	51.06	28.38	56.5011	31.4042	12.0947
G14	Miscanthus sinensis	2	88.12	60.26	11.68	48.58	27.86	55.1294	31.616	13.2547
G15	Miscanthus sinensis	2	88.51	62.49	12.43	50.06	26.02	56.5586	29.3978	14.0436
G16	Miscanthus sinensis	2	90.68	64.44	11.53	52.91	26.24	58.348	28.9369	12.715
G17	Miscanthus sinensis	2	90.64	64.28	11.61	52.67	26.36	58.109	29.0821	12.8089
G20	Miscanthus sinensis	2	92.29	64.85	10.59	54.26	27.44	58.7929	29.7324	11.4747
G25	Miscanthus sinensis	2	84.9	56.59	9.38	47.21	28.31	55.6066	33.3451	11.0483
G27	Miscanthus sinensis	2	92.01	63.83	9.4	54.43	28.18	59.1566	30.6271	10.2163
G28	Miscanthus sinensis	2	90.21	61.87	9.16	52.71	28.34	58.4303	31.4156	10.1541
G29	Miscanthus sinensis	2	86.98	55.55	8.56	46.99	31.43	54.0239	36.1347	9.84134
G30	Miscanthus sinensis	2	90.35	62.99	9.32	53.67	27.36	59.4023	30.2822	10.3154
G31	Miscanthus sinensis	2	88.84	58.4	9.72	48.68	30.44	54.7951	34.2638	10.941
G32	Miscanthus sinensis	2	87.87	58.17	9.8	48.37	29.7	55.0472	33.7999	11.1528
G33	Miscanthus sinensis	2	88.6	57.85	9.8	48.05	30.75	54.2325	34.7065	11.0609
G34	Miscanthus sinensis	2	90.445	60.14	8.58	51.56	30.305	57.0038	33.511	9.48522
G35	Miscanthus sinensis	2	91.14	62.44	9.07	53.37	28.7	58.5583	31.49	9.95172
G36	Miscanthus sinensis	2	90.82	62.66	9.42	53.24	28.16	58.6214	31.0064	10.3722
G37	Miscanthus sinensis	2	90.74	59.72	8.87	50.85	31.02	56.0392	34.1856	9.77518
G38	Miscanthus sinensis	2	90.23	57.61	8.31	49.3	32.62	54.6381	36.1521	9.2098
G39	Miscanthus sinensis	2	89.89	59.19	9.99	49.2	30.7	54.7336	34.1529	11.1136
G40	Miscanthus sinensis	2	89.23	60.15	11.23	48.92	29.08	54.8246	32.5899	12.5855
G41	Miscanthus sinensis	2	88.68	56.95	9.67	47.28	31.73	53.3153	35.7803	10.9044
G44	Miscanthus sinensis	2	92.5	64.07	11.13	52.94	28.43	57.2324	30.7351	12.0324
G45	Miscanthus sinensis	2	90.19	64.52	11.24	53.28	25.67	59.0753	28.4621	12.4626
G49	Miscanthus sinensis	2	91	61.17	10.72	50.45	29.83	55.4396	32.7802	11.7802
G50	Miscanthus sinensis	2	90.25	60.72	10.33	50.39	29.53	55.8338	32.7202	11.446
G51	Miscanthus sinensis	2	89.82	62.16	11.32	50.84	27.66	56.6021	30.7949	12.603
G52	Miscanthus sinensis	2	88.8	60.83	9.83	51	27.97	57.4324	31.4977	11.0698
G53	Miscanthus sinensis	2	91.27	64.11	10.47	53.64	27.16	58.7707	29.7579	11.4715
G54	Miscanthus sinensis	2	90.08	59.66	10.26	49.4	30.42	54.8401	33.77	11.3899
G55	Miscanthus sinensis	2	89.96	60.65	8.96	51.69	29.31	57.4589	32.5811	9.95998
G56	Miscanthus sinensis	2	90.65	62.23	11.68	50.55	28.42	55.7639	31.3514	12.8847
G57	Miscanthus sinensis	2	86.85	58.39	9.8	48.59	28.46	55.947	32.7691	11.2838
G58	Miscanthus sinensis	2	88.17	60.88	11.03	49.85	27.29	56.5385	30.9516	12.5099
G59	Miscanthus sinensis	2	88.17	60.23	10.95	49.28	27.94	55.892	31.6888	12.4192
G6	Miscanthus sinensis	2	91.37	62.74	10.44	52.3	28.63	57.2398	31.3341	11.4261
G60	Miscanthus sinensis	2	88.41	60	10.62	49.38	28.41	55.8534	32.1344	12.0122
G61	Miscanthus sinensis	2	91.87	62.16	9.16	53	29.71	57.6902	32.3392	9.97061
G62	Miscanthus sinensis	2	90.11	63.43	10.85	52.58	26.68	58.3509	29.6083	12.0408
G63	Miscanthus sinensis	2	90.05	61.7	10.47	51.23	28.35	56.8906	31.4825	11.6269
G64	Miscanthus sinensis	2	88.29	60.55	11.24	49.31	27.74	55.85	31.4192	12.7308
G65	Miscanthus sinensis	2	90.98	63.365	10.99	52.375	27.615	57.5656	30.3563	12.0781
G66	Miscanthus sinensis	2	90.13	62.42	11.25	51.17	27.71	56.7735	30.7445	12.482
G67	Miscanthus sinensis	2	90.16	63.2	11.68	51.52	26.96	57.1429	29.9024	12.9547
G68	Miscanthus sinensis	2	90.04	64.58	12.22	52.36	25.46	58.1519	28.2763	13.5717
G7	Miscanthus sinensis	2	89.33	57.73	9.59	48.14	31.6	53.8901	35.3745	10.7355
G73	Miscanthus sinensis	2	81.45	55.74	10.43	45.31	25.71	55.6292	31.5654	12.8054
G74	Miscanthus sinensis	2	80.1	51.24	8.94	42.3	28.86	52.809	36.03	11.161
G75	Miscanthus sinensis	2	90.06	58.67	7.87	50.8	31.39	56.4068	34.8545	8.73862
G77	Miscanthus sinensis	2	86.67	58.03	10.26	47.77	28.64	55.1171	33.0449	11.838
G79	Miscanthus sinensis	2	89.69	59.9	9.21	50.69	29.79	56.5169	33.2144	10.2687
G8	Miscanthus sinensis	2	91.77	64.5	11.22	53.28	27.27	58.0582	29.7156	12.2262
G80	Miscanthus sinensis	2	89.94	60.4	9.82	50.58	29.54	56.2375	32.8441	10.9184
G82	Miscanthus sinensis	2	85.61	57.68	9.39	48.29	27.93	56.407	32.6247	10.9683
G83	Miscanthus sinensis	2	90.53	58.77	9.74	49.03	31.76	54.1588	35.0823	10.7589
G84	Miscanthus sinensis	2	90.32	63.07	9.63	53.44	27.25	59.1674	30.1705	10.6621
G85	Miscanthus sinensis	2	90.12	61.24	8.67	52.57	28.88	58.3333	32.0462	9.62051
G86	Miscanthus sinensis	2	89.78	59.66	8.67	50.99	30.12	56.7944	33.5487	9.65694
G87	Miscanthus sinensis	2	90.57	60.3	8.97	51.33	30.27	56.6744	33.4217	9.90394
G88	Miscanthus sinensis	2	90.18	61.9	10.4	51.5	28.28	57.108	31.3595	11.5325
G89	Miscanthus sinensis	2	90.21	60.94	10.9	50.04	29.27	55.4706	32.4465	12.0829
G9	Miscanthus sinensis	2	91.72	63.38	10.3	53.08	28.34	57.8718	30.8984	11.2298
G90	Miscanthus sinensis	2	89.14	60.94	10.03	50.91	28.2	57.1124	31.6356	11.252
G97	Miscanthus sinensis	2	90.12	60.51	11.13	49.38	29.61	54.7936	32.8562	12.3502
G98	Miscanthus sinensis	2	89.73	57.11	7.99	49.12	32.62	54.742	36.3535	8.90449
G99	Miscanthus sinensis	2	90.26	58	8.57	49.43	32.26	54.764	35.7412	9.49479
G81	Miscanthus sinensis	2	NA	NA	NA	NA	NA	NA	NA	NA
G113	Miscanthus sinensis	3	86.35	51.79	7.58	44.21	34.56	51.1986	40.0232	8.77823
G9	Miscanthus sinensis	3	91.05	60.79	10.04	50.75	30.26	55.7386	33.2345	11.0269
G7	Miscanthus sinensis	3	91.51	60.54	10.39	50.15	30.97	54.8028	33.8433	11.354
G10	Miscanthus sinensis	3	91.09	58.93	8.68	50.25	32.16	55.1652	35.3057	9.52904
G15	Miscanthus sinensis	3	89.47	59.04	10.66	48.38	30.43	54.074	34.0114	11.9146
G12	Miscanthus sinensis	3	91.54	61.11	10.26	50.85	30.43	55.5495	33.2423	11.2082
G17	Miscanthus sinensis	3	91.48	65.09	11.06	54.03	26.39	59.0621	28.8478	12.0901
G6	Miscanthus sinensis	3	92.72	63.4	10.12	53.28	29.32	57.4633	31.6221	10.9146
G8	Miscanthus sinensis	3	91.96	64.42	10.83	53.59	27.54	58.2753	29.9478	11.7769
G11	Miscanthus sinensis	3	91.1	58.94	9.54	49.4	32.16	54.2261	35.3019	10.472
G14	Miscanthus sinensis	3	89.9	60.07	11.43	48.64	29.83	54.1046	33.1813	12.7141
G13	Miscanthus sinensis	3	92.02	63.05	10.9	52.15	28.97	56.6725	31.4823	11.8453
G16	Miscanthus sinensis	3	92.06	64.29	10.51	53.78	27.77	58.4184	30.1651	11.4165
G28	Miscanthus sinensis	3	91.49	61.1	8.62	52.48	30.39	57.3615	33.2167	9.42179
G20	Miscanthus sinensis	3	93.47	65.82	9.8	56.02	27.65	59.9337	29.5817	10.4846
G34	Miscanthus sinensis	3	90.91	58.83	8.88	49.95	32.08	54.9445	35.2876	9.7679
G30	Miscanthus sinensis	3	91.82	61.73	8.86	52.87	30.09	57.58	32.7706	9.64931
G33	Miscanthus sinensis	3	88.52	56.14	9.63	46.51	32.38	52.5418	36.5793	10.8789
G27	Miscanthus sinensis	3	92.91	64.9	9.69	55.21	28.01	59.4231	30.1475	10.4294
G29	Miscanthus sinensis	3	86.48	54.75	8.96	45.79	31.73	52.9487	36.6906	10.3608
G25	Miscanthus sinensis	3	85.82	54.24	8.59	45.65	31.58	53.1927	36.7979	10.0093
G31	Miscanthus sinensis	3	85.84	52.97	8.43	44.54	32.87	51.8872	38.2922	9.8206
G37	Miscanthus sinensis	3	90.82	57.1	8.99	48.11	33.72	52.9729	37.1284	9.8987
G38	Miscanthus sinensis	3	90.41	57.04	8.72	48.32	33.37	53.4454	36.9096	9.64495
G35	Miscanthus sinensis	3	91.93	62.46	10.04	52.42	29.47	57.0216	32.057	10.9214
G32	Miscanthus sinensis	3	87.42	54.08	8.81	45.27	33.34	51.7845	38.1377	10.0778
G40	Miscanthus sinensis	3	89.21	58.42	9.47	48.95	30.79	54.8705	34.5141	10.6154
G44	Miscanthus sinensis	3	92.13	59.66	10.24	49.42	32.47	53.6416	35.2437	11.1147
G51	Miscanthus sinensis	3	90.87	61.21	9.97	51.24	29.66	56.3882	32.64	10.9717
G36	Miscanthus sinensis	3	90.1	61.69	9.49	52.2	28.41	57.9356	31.5316	10.5327
G39	Miscanthus sinensis	3	91.36	58.43	9.64	48.79	32.93	53.4041	36.0442	10.5517
G49	Miscanthus sinensis	3	91.3	59.94	9.46	50.48	31.36	55.2903	34.3483	10.3614
G45	Miscanthus sinensis	3	92.31	63.96	10.26	53.7	28.35	58.1735	30.7117	11.1147
G41	Miscanthus sinensis	3	90.74	59.55	9.14	50.41	31.19	55.5543	34.3729	10.0727
G53	Miscanthus sinensis	3	92.35	64.2	9.96	54.24	28.15	58.7331	30.4819	10.7851
G50	Miscanthus sinensis	3	90.91	57.03	8.89	48.14	33.88	52.9535	37.2676	9.7789
G59	Miscanthus sinensis	3	91.26	64.08	11.36	52.72	27.18	57.769	29.783	12.448
G55	Miscanthus sinensis	3	91.92	64.89	10.59	54.3	27.03	59.0731	29.406	11.5209
G68	Miscanthus sinensis	3	92.51	64.63	10.85	53.78	27.88	58.1343	30.1373	11.7285
G60	Miscanthus sinensis	3	90.76	57.97	9.24	48.73	32.79	53.6911	36.1283	10.1807
G54	Miscanthus sinensis	3	91.32	58.45	9.03	49.42	32.87	54.1174	35.9943	9.8883
G67	Miscanthus sinensis	3	92.62	65.56	11.58	53.98	27.06	58.2811	29.2162	12.5027
G66	Miscanthus sinensis	3	88.86	57.63	9.7	47.93	31.23	53.9388	35.1452	10.916
G52	Miscanthus sinensis	3	89.88	58.71	8.85	49.86	31.17	55.474	34.6796	9.84646
G58	Miscanthus sinensis	3	88.86	60.76	10.16	50.6	28.1	56.9435	31.6228	11.4337
G57	Miscanthus sinensis	3	88.29	56.32	8.43	47.89	31.97	54.2417	36.2102	9.54808
G56	Miscanthus sinensis	3	91.72	61.25	10.07	51.18	30.47	55.8003	33.2207	10.9791
G64	Miscanthus sinensis	3	92.79	64.4	10.81	53.59	28.39	57.7541	30.596	11.65
G61	Miscanthus sinensis	3	92.22	60.39	8.6	51.79	31.83	56.1592	34.5153	9.32553
G62	Miscanthus sinensis	3	90.25	60.01	9.28	50.73	30.24	56.2105	33.5069	10.2825
G79	Miscanthus sinensis	3	91	59.59	9.12	50.47	31.41	55.4615	34.5165	10.022
G63	Miscanthus sinensis	3	91.36	62.7	10.53	52.17	28.66	57.1038	31.3704	11.5258
G73	Miscanthus sinensis	3	75.36	44.46	7.3	37.16	30.9	49.31	41.0032	9.68684
G77	Miscanthus sinensis	3	90.32	60.82	9.62	51.2	29.5	56.6873	32.6616	10.651
G84	Miscanthus sinensis	3	91.59	62.52	10.01	52.51	29.07	57.3316	31.7393	10.9291
G75	Miscanthus sinensis	3	90.87	59.93	9.23	50.7	30.94	55.794	34.0486	10.1574
G74	Miscanthus sinensis	3	81.33	48.74	8.2	40.54	32.59	49.8463	40.0713	10.0824
G83	Miscanthus sinensis	3	91.55	58.84	10.1	48.74	32.71	53.2387	35.7291	11.0322
G65	Miscanthus sinensis	3	90.89	58.48	8.79	49.69	32.41	54.6705	35.6585	9.67103
G80	Miscanthus sinensis	3	92.4	61.66	9.6	52.06	30.74	56.342	33.2684	10.3896
G81	Miscanthus sinensis	3	88.19	56.08	9.42	46.66	32.11	52.9085	36.41	10.6815
G82	Miscanthus sinensis	3	87.05	55.78	8.25	47.53	31.27	54.6008	35.9219	9.47731
G86	Miscanthus sinensis	3	91.86	61.48	8.81	52.67	30.38	57.3373	33.0721	9.59068
G87	Miscanthus sinensis	3	92.35	61.96	9.64	52.32	30.39	56.654	32.9074	10.4385
G85	Miscanthus sinensis	3	92.09	60.22	8.72	51.5	31.87	55.9236	34.6074	9.469
G88	Miscanthus sinensis	3	92.13	63.26	9.83	53.43	28.87	57.9941	31.3362	10.6697
G89	Miscanthus sinensis	3	91.2	58.73	9.65	49.08	32.47	53.8158	35.6031	10.5811
G90	Miscanthus sinensis	3	89.34	58.96	9.62	49.34	30.38	55.2272	34.0049	10.7679
G98	Miscanthus sinensis	3	91.94	59.11	8.08	51.03	32.83	55.5036	35.7081	8.78834
G97	Miscanthus sinensis	3	90.48	57.58	9.23	48.35	32.9	53.4372	36.3616	10.2011
G99	Miscanthus sinensis	3	91.68	59.57	8.35	51.22	32.11	55.8682	35.024	9.10777
G101	Miscanthus sinensis	3	83.67	52.48	9.19	43.29	31.19	51.739	37.2774	10.9836
G103	Miscanthus sinensis	3	91.24	59.33	9.29	50.04	31.91	54.8444	34.9737	10.1819
G108	Miscanthus sinensis	3	88.43	58.6	9.29	49.31	29.83	55.7616	33.7329	10.5055
G106	Miscanthus sinensis	3	82.87	51.84	7.98	43.86	31.03	52.9263	37.4442	9.62954
G112	Miscanthus sinensis	3	92.41	62.89	9.42	53.47	29.52	57.8617	31.9446	10.1937
G104	Miscanthus sinensis	3	91.01	60.51	9.36	51.15	30.5	56.2026	33.5128	10.2846
G111	Miscanthus sinensis	3	90.67	58.51	9.35	49.16	32.16	54.2186	35.4693	10.3121
G109	Miscanthus sinensis	3	82.34	49.5	7.12	42.38	32.84	51.4695	39.8834	8.64707
G107	Miscanthus sinensis	3	86.27	56.25	8.62	47.63	30.02	55.2104	34.7977	9.99189
G105	Miscanthus sinensis	3	85.66	55.24	7.96	47.28	30.42	55.195	35.5125	9.29255
G114	Miscanthus sinensis	3	91.98	60.54	8.6	51.94	31.44	56.4688	34.1813	9.34986
G121	Miscanthus sinensis	3	89.98	58.24	9.6	48.64	31.74	54.0565	35.2745	10.669
G126	Miscanthus sinensis	3	90.71	61.68	9.64	52.04	29.03	57.3696	32.0031	10.6273
G128	Miscanthus sinensis	3	90.31	59.38	9.61	49.77	30.93	55.1102	34.2487	10.6411
G119	Miscanthus sinensis	3	80.47	45.83	5.58	40.25	34.64	50.0186	43.0471	6.93426
G116	Miscanthus sinensis	3	89.83	56.56	9.49	47.07	33.27	52.399	37.0366	10.5644
G115	Miscanthus sinensis	3	90.68	56.48	8.94	47.54	34.2	52.4261	37.715	9.85884
G124	Miscanthus sinensis	3	90.28	56.35	9.43	46.92	33.93	51.9716	37.5831	10.4453
G123	Miscanthus sinensis	3	81.71	51.71	8.11	43.6	30	53.3594	36.7152	9.92535
G127	Miscanthus sinensis	3	88.66	60.37	9.96	50.41	28.29	56.8577	31.9084	11.2339
G120	Miscanthus sinensis	3	84.59	51.6	8.39	43.21	32.99	51.0817	38.9999	9.91843
G118	Miscanthus sinensis	3	84.99	51.02	8.94	42.08	33.97	49.5117	39.9694	10.5189
G117	Miscanthus sinensis	3	81.74	49.27	8.09	41.18	32.47	50.3793	39.7235	9.89724
G6	Miscanthus sinensis	4	89.92	60.08	10.19	49.89	29.84	55.4827	33.1851	11.3323
G7	Miscanthus sinensis	4	86.42	54.91	10.4	44.51	31.51	51.5043	36.4615	12.0343
G8	Miscanthus sinensis	4	90.33	58.74	10.02	48.72	31.59	53.9356	34.9718	11.0927
G9	Miscanthus sinensis	4	90.2	61.18	11.18	50	29.02	55.4324	32.1729	12.3947
G10	Miscanthus sinensis	4	88.79	54.91	8.33	46.58	33.88	52.4609	38.1575	9.38169
G11	Miscanthus sinensis	4	87.35	55.88	9.74	46.14	31.47	52.822	36.0275	11.1505
G12	Miscanthus sinensis	4	89.83	58.76	10.23	48.53	31.07	54.0243	34.5876	11.3882
G13	Miscanthus sinensis	4	90	60.83	10.77	50.06	29.17	55.6222	32.4111	11.9667
G14	Miscanthus sinensis	4	84.99	56.32	11.35	44.97	28.67	52.9121	33.7334	13.3545
G15	Miscanthus sinensis	4	86.12	55.5	11.15	44.35	30.62	51.4979	35.555	12.9471
G16	Miscanthus sinensis	4	89.36	61.75	11.04	50.71	27.61	56.748	30.8975	12.3545
G17	Miscanthus sinensis	4	90.21	64.02	12.24	51.78	26.19	57.3994	29.0323	13.5683
G20	Miscanthus sinensis	4	91.64	64.68	11.05	53.63	26.96	58.5225	29.4195	12.0581
G25	Miscanthus sinensis	4	83.37	47.83	8.49	39.34	35.54	47.1872	42.6292	10.1835
G27	Miscanthus sinensis	4	88.74	56.91	7.99	48.92	31.83	55.1273	35.8688	9.00383
G28	Miscanthus sinensis	4	89.23	57.21	8.49	48.72	32.02	54.6005	35.8848	9.51474
G29	Miscanthus sinensis	4	82.44	46.95	8.29	38.66	35.49	46.8947	43.0495	10.0558
G30	Miscanthus sinensis	4	88.46	56.09	8.67	47.42	32.37	53.6061	36.5928	9.80104
G31	Miscanthus sinensis	4	84.71	50.64	8.94	41.7	34.07	49.2268	40.2196	10.5537
G32	Miscanthus sinensis	4	85.01	51.62	9.08	42.54	33.39	50.0412	39.2777	10.6811
G33	Miscanthus sinensis	4	86.22	50.81	8.38	42.43	35.41	49.2113	41.0694	9.71932
G34	Miscanthus sinensis	4	87.32	53.01	8.13	44.88	34.31	51.3972	39.2923	9.31058
G35	Miscanthus sinensis	4	89.92	60.23	10.21	50.02	29.69	55.6272	33.0182	11.3545
G36	Miscanthus sinensis	4	87.01	55.21	8.87	46.34	31.8	53.2582	36.5475	10.1942
G37	Miscanthus sinensis	4	89.45	52.62	7.85	44.77	36.83	50.0503	41.1738	8.77585
G38	Miscanthus sinensis	4	88.58	54.34	9.27	45.07	34.24	50.8806	38.6543	10.4651
G39	Miscanthus sinensis	4	89.75	55.38	9.23	46.15	34.37	51.4206	38.2953	10.2841
G40	Miscanthus sinensis	4	86.26	53.63	9.52	44.11	32.63	51.1361	37.8275	11.0364
G41	Miscanthus sinensis	4	88.54	58.71	9.93	48.78	29.83	55.0937	33.691	11.2153
G44	Miscanthus sinensis	4	88.1	53.58	9.28	44.3	34.52	50.2838	39.1827	10.5335
G45	Miscanthus sinensis	4	90.3	64.19	10.84	53.35	26.11	59.0808	28.9147	12.0044
G49	Miscanthus sinensis	4	85.1	49.73	8.01	41.72	35.37	49.0247	41.5629	9.41246
G50	Miscanthus sinensis	4	84.72	51.02	8.98	42.04	33.7	49.6223	39.7781	10.5996
G51	Miscanthus sinensis	4	87.1	54.46	7.79	46.67	32.64	53.5821	37.4742	8.94374
G52	Miscanthus sinensis	4	87.5	54.28	8.74	45.54	33.22	52.0457	37.9657	9.98857
G53	Miscanthus sinensis	4	88.46	59.26	9.88	49.38	29.2	55.8218	33.0093	11.1689
G54	Miscanthus sinensis	4	87.88	53.76	8.77	44.99	34.12	51.1948	38.8257	9.97952
G55	Miscanthus sinensis	4	91.49	64.78	11.71	53.07	26.71	58.0063	29.1944	12.7992
G56	Miscanthus sinensis	4	89.24	55.81	8.87	46.94	33.43	52.5997	37.4608	9.93949
G57	Miscanthus sinensis	4	85.7	55.12	10.17	44.95	30.58	52.4504	35.6826	11.867
G58	Miscanthus sinensis	4	82.02	49.89	8.86	41.03	32.13	50.0244	39.1734	10.8022
G59	Miscanthus sinensis	4	86.15	53.95	9.61	44.34	32.2	51.4684	37.3767	11.155
G60	Miscanthus sinensis	4	84.76	52.04	9.49	42.55	32.72	50.2006	38.6031	11.1963
G61	Miscanthus sinensis	4	90.93	58.86	8.86	50	32.07	54.9874	35.2689	9.74376
G62	Miscanthus sinensis	4	88.46	57.34	9.74	47.6	31.12	53.8096	35.1797	11.0106
G63	Miscanthus sinensis	4	89.15	58.51	10.02	48.49	30.64	54.3915	34.369	11.2395
G64	Miscanthus sinensis	4	85.62	60.15	11.39	48.76	25.47	56.9493	29.7477	13.303
G65	Miscanthus sinensis	4	91.1	62.21	10.3	51.91	28.89	56.9813	31.7124	11.3063
G66	Miscanthus sinensis	4	86.11	56.4	10.75	45.65	29.71	53.0136	34.5024	12.484
G67	Miscanthus sinensis	4	88.66	63.18	11.93	51.25	25.48	57.8051	28.739	13.4559
G68	Miscanthus sinensis	4	88.69	59.48	9.95	49.53	29.21	55.8462	32.9349	11.2189
G73	Miscanthus sinensis	4	79.5	44.32	7.21	37.11	35.18	46.6792	44.2516	9.06918
G74	Miscanthus sinensis	4	81.67	44.09	7.02	37.07	37.58	45.39	46.0144	8.59557
G75	Miscanthus sinensis	4	88.03	53.83	6.97	46.86	34.2	53.2319	38.8504	7.91776
G77	Miscanthus sinensis	4	86.16	54.78	10.08	44.7	31.38	51.8802	36.4206	11.6992
G79	Miscanthus sinensis	4	87.45	53.27	8.78	44.49	34.18	50.8748	39.0852	10.04
G80	Miscanthus sinensis	4	87.07	56.5	9.74	46.76	30.57	53.7039	35.1097	11.1864
G81	Miscanthus sinensis	4	86.43	53.39	9.05	44.34	33.04	51.3016	38.2275	10.4709
G82	Miscanthus sinensis	4	82.08	49.95	8.72	41.23	32.13	50.2315	39.1447	10.6238
G83	Miscanthus sinensis	4	88.73	54.69	9.33	45.36	34.04	51.1214	38.3636	10.515
G84	Miscanthus sinensis	4	88.96	62.22	10.98	51.24	26.74	57.5989	30.0585	12.3426
G85	Miscanthus sinensis	4	88.67	55.38	8.18	47.2	33.29	53.2311	37.5437	9.22522
G86	Miscanthus sinensis	4	89.5	58.31	8.75	49.56	31.19	55.3743	34.8492	9.77654
G87	Miscanthus sinensis	4	88.6	54.85	7.8	47.05	33.75	53.1038	38.0926	8.80361
G88	Miscanthus sinensis	4	91.21	58.68	9.33	49.35	32.53	54.1059	35.6649	10.2291
G89	Miscanthus sinensis	4	86.82	56.24	9.76	46.48	30.58	53.5361	35.2223	11.2416
G90	Miscanthus sinensis	4	81.28	48.58	7.88	40.7	32.7	50.0738	40.2313	9.69488
G97	Miscanthus sinensis	4	87.21	53.79	8.06	45.73	33.42	52.4366	38.3213	9.24206
G98	Miscanthus sinensis	4	87.23	53.47	7.98	45.49	33.76	52.1495	38.7023	9.14823
G99	Miscanthus sinensis	4	87.79	54.38	8.06	46.32	33.41	52.7623	38.0567	9.181
G101	Miscanthus sinensis	4	83.08	49.6	9.58	40.02	33.48	48.1704	40.2985	11.5311
G103	Miscanthus sinensis	4	87.59	57.91	10.13	47.78	29.68	54.5496	33.8851	11.5652
G104	Miscanthus sinensis	4	86.42	57.41	10.65	46.76	29.01	54.1078	33.5686	12.3235
G105	Miscanthus sinensis	4	85.61	55.45	9.56	45.89	30.16	53.6036	35.2295	11.1669
G106	Miscanthus sinensis	4	81.56	49.26	9.34	39.92	32.3	48.9456	39.6027	11.4517
G107	Miscanthus sinensis	4	83.63	54.18	10.4	43.78	29.45	52.3496	35.2146	12.4357
G108	Miscanthus sinensis	4	85.95	60.71	11.65	49.06	25.24	57.0797	29.3659	13.5544
G109	Miscanthus sinensis	4	86.06	54.49	9.81	44.68	31.57	51.9173	36.6837	11.399
G111	Miscanthus sinensis	4	88.38	55.65	8.89	46.76	32.73	52.9079	37.0333	10.0588
G112	Miscanthus sinensis	4	90.33	61.88	10.66	51.22	28.45	56.7032	31.4956	11.8012
G113	Miscanthus sinensis	4	83.26	50.17	8	42.17	33.09	50.6486	39.743	9.60846
G114	Miscanthus sinensis	4	86.33	55.18	8.59	46.59	31.15	53.9673	36.0825	9.95019
G115	Miscanthus sinensis	4	82.39	49.49	8.33	41.16	32.9	49.9575	39.932	10.1105
G116	Miscanthus sinensis	4	83.75	49.13	8.77	40.36	34.62	48.191	41.3373	10.4716
G117	Miscanthus sinensis	4	76.93	43.78	7.81	35.97	33.15	46.7568	43.0911	10.1521
G118	Miscanthus sinensis	4	81.61	49.17	8.89	40.28	32.44	49.3567	39.75	10.8933
G119	Miscanthus sinensis	4	79.26	47.81	7.95	39.86	31.45	50.2902	39.6795	10.0303
G120	Miscanthus sinensis	4	82.84	50.36	9.6	40.76	32.48	49.2033	39.2081	11.5886
G121	Miscanthus sinensis	4	82.44	51.79	9.24	42.55	30.65	51.6133	37.1786	11.2082
G123	Miscanthus sinensis	4	83.38	52.98	10.18	42.8	30.4	51.3313	36.4596	12.2092
G124	Miscanthus sinensis	4	89.4	57.18	10.11	47.07	32.22	52.651	36.0403	11.3087
G126	Miscanthus sinensis	4	86.97	60.42	11.11	49.31	26.55	56.6977	30.5278	12.7745
G127	Miscanthus sinensis	4	86.63	58.76	11.74	47.02	27.87	54.2768	32.1713	13.5519
G128	Miscanthus sinensis	4	87.63	58.53	10.49	48.04	29.1	54.8214	33.2078	11.9708
G127	Miscanthus sinensis	5	88.52	62.27	11.34	50.93	26.25	57.535	29.6543	12.8107
G62	Miscanthus sinensis	5	90.88	62.48	10.08	52.4	28.4	57.6585	31.25	11.0915
G81	Miscanthus sinensis	5	90.03	58.02	9.28	48.74	32.01	54.1375	35.5548	10.3077
G106	Miscanthus sinensis	5	80.88	51.13	7.27	43.86	29.75	54.2285	36.7829	8.98863
G68	Miscanthus sinensis	5	91.09	63.25	10.91	52.34	27.84	57.4597	30.5632	11.9772
G63	Miscanthus sinensis	5	90.36	58.98	9.1	49.88	31.38	55.2014	34.7278	10.0708
G73	Miscanthus sinensis	5	79.43	51.6	7.09	44.51	27.83	56.0368	35.0371	8.9261
G109	Miscanthus sinensis	5	84.95	56.66	8.34	48.32	28.29	56.8805	33.3019	9.81754
G65	Miscanthus sinensis	5	92.34	63.31	10.24	53.07	29.03	57.4724	31.4382	11.0895
G88	Miscanthus sinensis	5	92.79	66.5	11.46	55.04	26.29	59.3167	28.3328	12.3505
G80	Miscanthus sinensis	5	90.66	62.48	10.33	52.15	28.18	57.5226	31.0832	11.3942
G74	Miscanthus sinensis	5	79.74	48.93	7.41	41.52	30.81	52.0692	38.6381	9.2927
G67	Miscanthus sinensis	5	92.32	64.09	11.16	52.93	28.23	57.3332	30.5784	12.0884
G75	Miscanthus sinensis	5	91.11	60.01	8.79	51.22	31.1	56.2178	34.1346	9.64768
G97	Miscanthus sinensis	5	90.31	60.22	10.79	49.43	30.09	54.7337	33.3186	11.9477
G104	Miscanthus sinensis	5	90.15	60.32	9.7	50.62	29.83	56.1509	33.0893	10.7598
G66	Miscanthus sinensis	5	86.62	58.32	9.88	48.44	28.3	55.9224	32.6714	11.4061
G79	Miscanthus sinensis	5	91.69	61.23	9.22	52.01	30.46	56.7237	33.2206	10.0556
G99	Miscanthus sinensis	5	91.41	59.7	8.28	51.42	31.71	56.2521	34.6899	9.05809
G87	Miscanthus sinensis	5	92.01	63.43	10.68	52.75	28.58	57.3307	31.0618	11.6074
G58	Miscanthus sinensis	5	85.94	58.28	10.19	48.09	27.66	55.9576	32.1852	11.8571
G89	Miscanthus sinensis	5	91.43	62.51	11.37	51.14	28.92	55.9335	31.6308	12.4357
G98	Miscanthus sinensis	5	91.2	59.21	8.64	50.57	31.99	55.4496	35.0768	9.47368
G83	Miscanthus sinensis	5	91.03	58.66	9.74	48.92	32.37	53.7405	35.5597	10.6998
G57	Miscanthus sinensis	5	88.07	58.41	8.84	49.57	29.66	56.2848	33.6778	10.0375
G115	Miscanthus sinensis	5	89.78	58.98	10.29	48.69	30.8	54.2326	34.3061	11.4613
G103	Miscanthus sinensis	5	88.07	61.42	10.16	51.26	26.65	58.2037	30.26	11.5363
G101	Miscanthus sinensis	5	82.67	52.96	8.02	44.94	29.71	54.3607	35.9381	9.70122
G56	Miscanthus sinensis	5	91.64	64.31	12.42	51.89	27.33	56.6237	29.8232	13.553
G61	Miscanthus sinensis	5	93.26	62.3	8.23	54.07	30.96	57.9777	33.1975	8.82479
G55	Miscanthus sinensis	5	92.9	64.87	10.26	54.61	28.03	58.7836	30.1722	11.0441
G84	Miscanthus sinensis	5	90.81	63.03	9.83	53.2	27.78	58.5839	30.5913	10.8248
G108	Miscanthus sinensis	5	86.74	59.83	11.21	48.62	26.91	56.0526	31.0237	12.9237
G77	Miscanthus sinensis	5	90.76	65.09	12.17	52.92	25.67	58.3076	28.2834	13.409
G59	Miscanthus sinensis	5	89.61	59.85	9.81	50.04	29.76	55.842	33.2106	10.9474
G86	Miscanthus sinensis	5	91.6	59.54	8.03	51.51	32.06	56.2336	35	8.76638
G64	Miscanthus sinensis	5	87.97	61.07	11.12	49.95	26.9	56.7807	30.5786	12.6407
G105	Miscanthus sinensis	5	86.37	60.3	10.6	49.7	26.07	57.5431	30.1841	12.2728
G60	Miscanthus sinensis	5	91.1	62.16	10.63	51.53	28.94	56.5642	31.7673	11.6685
G90	Miscanthus sinensis	5	89.65	60.92	10.02	50.9	28.73	56.7764	32.0468	11.1768
G82	Miscanthus sinensis	5	87.125	59.735	8.81	50.925	27.39	58.4498	31.4378	10.1123
G107	Miscanthus sinensis	5	88.05	58.66	10.08	48.58	29.39	55.1732	33.3788	11.448
G121	Miscanthus sinensis	5	87.79	55.5	9.5	46	32.29	52.3978	36.781	10.8213
G111	Miscanthus sinensis	5	89.23	59.16	10.42	48.74	30.07	54.6229	33.6994	11.6777
G112	Miscanthus sinensis	5	90.53	61.01	10.31	50.7	29.52	56.0035	32.608	11.3885
G116	Miscanthus sinensis	5	90.25	58.27	10.78	47.49	31.98	52.6205	35.4349	11.9446
G113	Miscanthus sinensis	5	85.21	54.36	8.67	45.69	30.85	53.6205	36.2047	10.1749
G6	Miscanthus sinensis	5	91.44	63.06	10.46	52.6	28.38	57.5241	31.0367	11.4392
G7	Miscanthus sinensis	5	89.92	56.93	9.56	47.37	32.99	52.6802	36.6882	10.6317
G8	Miscanthus sinensis	5	91.8	62.72	10.34	52.38	29.08	57.0588	31.6776	11.2636
G9	Miscanthus sinensis	5	90.89	57.81	9.12	48.69	33.08	53.5702	36.3956	10.0341
G10	Miscanthus sinensis	5	91.05	58.8	8.97	49.83	32.25	54.7282	35.4201	9.85173
G11	Miscanthus sinensis	5	89.7	55.29	8.39	46.9	34.41	52.2854	38.3612	9.3534
G12	Miscanthus sinensis	5	88.37	59.27	10.5	48.77	29.1	55.1884	32.9297	11.8819
G13	Miscanthus sinensis	5	91.1	59.46	10.16	49.3	31.64	54.1164	34.7311	11.1526
G14	Miscanthus sinensis	5	86.56	57	10.07	46.93	29.56	54.2167	34.1497	11.6335
G15	Miscanthus sinensis	5	86.32	55.67	10.39	45.28	30.65	52.456	35.5074	12.0366
G16	Miscanthus sinensis	5	90.91	62.06	10.69	51.37	28.85	56.5064	31.7347	11.7589
G17	Miscanthus sinensis	5	91.62	64.37	11.51	52.86	27.25	57.6948	29.7424	12.5628
G118	Miscanthus sinensis	5	87	56.02	9.86	46.16	30.98	53.0575	35.6092	11.3333
G25	Miscanthus sinensis	5	85.14	51.51	7.37	44.14	33.63	51.844	39.4996	8.65633
G20	Miscanthus sinensis	5	92.47	63.38	9.84	53.54	29.09	57.8999	31.4589	10.6413
G114	Miscanthus sinensis	5	92.42	61.43	9.13	52.3	30.99	56.5895	33.5317	9.87881
G124	Miscanthus sinensis	5	87.71	58.52	9.6	48.92	29.19	55.7747	33.2801	10.9452
G27	Miscanthus sinensis	5	91.91	62.29	8.66	53.63	29.62	58.3506	32.2272	9.42226
G117	Miscanthus sinensis	5	84.05	54.23	7.79	46.44	29.82	55.2528	35.4789	9.26829
G28	Miscanthus sinensis	5	91.52	63.19	10.07	53.12	28.33	58.042	30.955	11.0031
G29	Miscanthus sinensis	5	84.8	53.42	7.88	45.54	31.38	53.7028	37.0047	9.29245
G123	Miscanthus sinensis	5	80.28	52.64	7.99	44.65	27.64	55.6178	34.4295	9.95267
G30	Miscanthus sinensis	5	91.88	62.68	9.09	53.59	29.2	58.3261	31.7806	9.89334
G31	Miscanthus sinensis	5	85.05	52.05	8.12	43.93	33	51.652	38.8007	9.54733
G32	Miscanthus sinensis	5	85.3	50.54	7.96	42.58	34.76	49.9179	40.7503	9.33177
G33	Miscanthus sinensis	5	86.62	54.51	9.21	45.3	32.11	52.2974	37.07	10.6326
G34	Miscanthus sinensis	5	88.35	53.17	8.22	44.95	35.18	50.8772	39.8189	9.3039
G35	Miscanthus sinensis	5	93.14	64.75	9.07	55.68	28.39	59.781	30.481	9.73803
G36	Miscanthus sinensis	5	88.29	55.26	7.67	47.59	33.03	53.9019	37.4108	8.68728
G37	Miscanthus sinensis	5	89.63	53.73	8.29	45.44	35.9	50.6973	40.0536	9.24914
G128	Miscanthus sinensis	5	89.61	60.37	9.74	50.63	29.24	56.5004	32.6303	10.8693
G49	Miscanthus sinensis	5	90.66	60.65	10.93	49.72	30.01	54.8423	33.1017	12.056
G38	Miscanthus sinensis	5	90.38	56.7	8.54	48.16	33.68	53.2861	37.2649	9.44899
G44	Miscanthus sinensis	5	92.24	61.72	10.51	51.21	30.52	55.5182	33.0876	11.3942
G50	Miscanthus sinensis	5	91.18	60.12	9.79	50.33	31.06	55.1985	34.0645	10.737
G39	Miscanthus sinensis	5	91.47	57.82	9.29	48.53	33.65	53.0556	36.788	10.1563
G45	Miscanthus sinensis	5	91.71	64.96	11.08	53.88	26.75	58.7504	29.168	12.0816
G51	Miscanthus sinensis	5	90.61	62.12	10.41	51.71	28.49	57.0688	31.4424	11.4888
G40	Miscanthus sinensis	5	89.9	57.5	9.21	48.29	32.4	53.7152	36.04	10.2447
G120	Miscanthus sinensis	5	86	57.08	10.33	46.75	28.92	54.3605	33.6279	12.0116
G52	Miscanthus sinensis	5	90.52	62.41	10.17	52.24	28.11	57.711	31.0539	11.2351
G41	Miscanthus sinensis	5	90.24	60.16	9.42	50.74	30.08	56.2278	33.3333	10.4388
G126	Miscanthus sinensis	5	89.12	62.74	9.76	52.98	26.38	59.4479	29.6005	10.9515
G53	Miscanthus sinensis	5	90.6	63.98	10.86	53.12	26.62	58.6313	29.3819	11.9868
G119	Miscanthus sinensis	5	85.57	54.55	7.88	46.67	31.02	54.5401	36.251	9.20883
G85	Miscanthus sinensis	5	91.64	59.98	8.4	51.58	31.66	56.2855	34.5482	9.1663
G54	Miscanthus sinensis	5	91.57	57.92	8.69	49.23	33.65	53.7621	36.7478	9.49001
